# Supplementary material for: New genetic insights into HIV-associated neurocognitive disorder and Alzheimer's disease
Source: Genes Dis. 2025 Feb 26;12(5):101576. doi: 10.1016/j.gendis.2025.101576 (PMC12142519; doi:10.1016/j.gendis.2025.101576)
Supplement: Multimedia component 3 [file mmc3.xlsx]

## Sheet: Supplementary Data 2
Supplementary Data 2. HAND Database (Biomarkers changes involved in the pathogenesis of AD caused by HIV)							Human immunodeficiency virus (HIV) encephalitis (HIVE), HIV-Associated Neurocognitive Disorder (HAND), Minor Neurocognitive Disorder (MND) and HIV+ cognitively normal subjects (CNHIV+)
Biomarkers	Gene symbol	Changes	logFC	p-value	References	Authors	Study design	Description	Brain regions	Methods	Score (number of studies)
BST2	Bone marrow stromal cell antigen 2	Increase	1.73	2e-05	PMID: 16249037	Everall et al. 2005	HIV+ (n = 5 incl. HIVE (n = 3) and/or HAD (n = 3)) vs. HIV-/Ctl (n= 4)	HIV+ HAND HIVE vs. controls	Frontal Cortex	Microarray	6
BST2	Bone marrow stromal cell antigen 2	Increase	1.73	0.013	PMID: 16249037	Everall et al. 2005	HIV+ (n = 5 incl. HIVE (n = 3) and/or HAD (n = 3)) vs. HIV-/Ctl (n= 4)	HIV+ HAND HIVE vs. controls	Frontal Cortex	Microarray	6
BST2	Bone marrow stromal cell antigen 2	Increase	1.73	0.025	PMID: 16249037	Everall et al. 2005	HIV+ (n = 5 incl. HIVE (n = 3) and/or HAD (n = 3)) vs. HIV-/Ctl (n= 4)	HIV+ HAND HIVE vs. controls	Frontal Cortex	Microarray	6
BST2	bone marrow stromal cell antigen 2	Increase	1.83	0.006	PMID: 15579294	Masliah et al. 2004	HIV+ with HIVE (n= 9) vs. HIV+ no HIVE (n=8)	HIV+ HIVE vs. HIV+ no HIVE	Frontal Cortex	Microarray	6
BST2	bone marrow stromal cell antigen 2	Increase	1.65236	0.00480279	PMID: 21909266	Borjabad et al. 2011	HIV+ HAND (n=8) vs. HIV+ cART, HAND (n=7) vs. HIV−/Ctl (n=6)	HIV+ HAND vs. controls	Within anterior frontal lobe (Deep white matter)	Microarray	6
BST2	bone marrow stromal cell antigen 2	Increase	2.07063	0.0240291	PMCID: PMC7149918	Canchi et al. 2020	HIV+ with HAD (n = 3) vs. HIV+ with MND (n = 10) vs. HIV+ with ANI (n=10) vs. HIV+/CN (n=10)	HIV+MND vs. CNHIV+	Frontal Cortex	Microarray	6
BST2	bone marrow stromal cell antigen 2 [Source:HGNC Symbol;Acc:HGNC:1119]	Decrease		<0.05	PMID: 36851531	Mohammadzadeh et al.2023	HIV[−] (n = 10) vs. (HIV[+]/HAND, n = 10)	HIV+ HAND vs. controls	mid-frontal gyrus of the human	Microarray	6
BST2	bone marrow stromal cell antigen 2 [Source:HGNC Symbol;Acc:HGNC:1119]	Decrease		<0.05	PMID: 36851531	Mohammadzadeh et al.2023	HIV[−] (n = 10) vs. (HIV[+]/HIVE, n = 10))	HIV+ HAND HIVE vs. controls	mid-frontal gyrus of the human	Microarray	6
BST2	bone marrow stromal cell antigen 2	Increase	2.27061	1.86e-13	PMID: 23049970	Gelman et al. 2012	HIV+ with NCI and HIVE (n = 5) vs. HIV+ with NCI, no HIVE (n= 7) vs. HIV+/CN, no HIVE (n= 6) vs. HIV−/Ctl (n=6)	HIV+ HAND HIVE vs. controls	Neostriatum from deep frontal lobe	Microarray	6
BST2	bone marrow stromal cell antigen 2	Increase	1.44553	4.66029e-06	PMID: 23049970	Gelman et al. 2012	HIV+ with NCI and HIVE (n = 5) vs. HIV+ with NCI, no HIVE (n= 7) vs. HIV+/CN, no HIVE (n= 6) vs. HIV−/Ctl (n=6)	HIV+ HAND HIVE vs. controls	Frontal cortex	Microarray	6
BST2	bone marrow stromal cell antigen 2	Increase	4.83;2.72	<0.00001	PMID: 23049970	Gelman et al. 2012	HIV+ with NCI and HIVE (n = 5) vs. HIV+ with NCI, no HIVE (n= 7) vs. HIV+/CN, no HIVE (n= 6) vs. HIV−/Ctl (n=6)	HIV+ HAND HIVE vs. controls	Neostriatum, Frontal cortex	Microarray	6
B2M	Beta-2-microglobulin	Increase	1.54	2e-05	PMID: 16249037	Everall et al. 2005	HIV+ (n = 5 incl. HIVE (n = 3) and/or HAD (n = 3)) vs. HIV-/Ctl (n= 4)	HIV+ HAND HIVE vs. controls	Frontal Cortex	Microarray	5
B2M	β-2-microglobulin	Increase	1.83	0.002	PMID: 15579294	Masliah et al. 2004	HIV+ with HIVE (n= 9) vs. HIV+ no HIVE (n=8)	HIV+ HIVE vs. HIV+ no HIVE	Frontal Cortex	Microarray	5
B2M	beta-2-microglobulin	Increase	4.81447	6.14831e-06	PMID: 21909266	Borjabad et al. 2011	HIV+ HAND (n=8) vs. HIV+ cART, HAND (n=7) vs. HIV−/Ctl (n=6)	HIV+ HAND vs. controls	Within anterior frontal lobe (Deep white matter)	Microarray	5
B2M	beta-2-microglobulin	Increase	3.0152	5.29885e-06	PMID: 21909266	Borjabad et al. 2011	HIV+ HAND (n=8) vs. HIV+ cART, HAND (n=7) vs. HIV−/Ctl (n=6)	HIV+ HAND vs. controls	Within anterior frontal lobe (Deep white matter)	Microarray	5
B2M	beta-2-microglobulin	Increase	2.47588	0.0437789	PMCID: PMC7149918	Canchi et al. 2020	HIV+ with HAD (n = 3) vs. HIV+ with MND (n = 10) vs. HIV+ with ANI (n=10) vs. HIV+/CN (n=10)	HIV+MND vs. CNHIV+	Frontal Cortex	Microarray	5
B2M	beta-2-microglobulin	Increase	2.26922	0.0460634	PMID: 21909266	Borjabad et al. 2011	HIV+ HAND (n=8) vs. HIV+ cART, HAND (n=7) vs. HIV−/Ctl (n=6)	HIV+ HAND_ART vs. controls	Within anterior frontal lobe (Deep white matter)	Microarray	5
B2M	beta-2-microglobulin	Increase	1.15532	2.3e-10	PMID: 23049970	Gelman et al. 2012	HIV+ with NCI and HIVE (n = 5) vs. HIV+ with NCI, no HIVE (n= 7) vs. HIV+/CN, no HIVE (n= 6) vs. HIV−/Ctl (n=6)	HIV+ HAND HIVE vs. controls	Neostriatum from deep frontal lobe	Microarray	5
B2M	beta-2-microglobulin	Increase	1.49369	1.15e-10	PMID: 23049970	Gelman et al. 2012	HIV+ with NCI and HIVE (n = 5) vs. HIV+ with NCI, no HIVE (n= 7) vs. HIV+/CN, no HIVE (n= 6) vs. HIV−/Ctl (n=6)	HIV+ HAND HIVE vs. controls	Neostriatum from deep frontal lobe	Microarray	5
B2M	Beta-2-microglobulin	Increase	1.27945	2.37172e-06	PMID: 23049970	Gelman et al. 2012	HIV+ with NCI and HIVE (n = 5) vs. HIV+ with NCI, no HIVE (n= 7) vs. HIV+/CN, no HIVE (n= 6) vs. HIV−/Ctl (n=6)	HIV+ HAND HIVE vs. controls	White matter	Microarray	5
B2M	beta-2-microglobulin	Increase	2.3046	1.34835e-05	PMID: 23049970	Gelman et al. 2012	HIV+ with NCI and HIVE (n = 5) vs. HIV+ with NCI, no HIVE (n= 7) vs. HIV+/CN, no HIVE (n= 6) vs. HIV−/Ctl (n=6)	HIV+ HAND HIVE vs. controls	White matter	Microarray	5
B2M	beta-2-microglobulin	Increase	2.52;3.68	<0.00001	PMID: 23049970	Gelman et al. 2012	HIV+ with NCI and HIVE (n = 5) vs. HIV+ with NCI, no HIVE (n= 7) vs. HIV+/CN, no HIVE (n= 6) vs. HIV−/Ctl (n=6)	HIV+ HAND HIVE vs. controls	Neostriatum, white matter	Microarray	5
IFITM1	Interferon induced transmembrane protein 1 (9–27)	Increase	1.51	2e-05	PMID: 16249037	Everall et al. 2005	HIV+ (n = 5 incl. HIVE (n = 3) and/or HAD (n = 3)) vs. HIV-/Ctl (n= 4)	HIV+ HAND HIVE vs. controls	Frontal Cortex	Microarray	5
IFITM1	Interferon induced transmembrane protein 1 (9–27)	Increase	1.51	0.013	PMID: 16249037	Everall et al. 2005	HIV+ (n = 5 incl. HIVE (n = 3) and/or HAD (n = 3)) vs. HIV-/Ctl (n= 4)	HIV+ HAND HIVE vs. controls	Frontal Cortex	Microarray	5
IFITM1	Interferon induced transmembrane protein 1 (9–27)	Increase	1.51	0.025	PMID: 16249037	Everall et al. 2005	HIV+ (n = 5 incl. HIVE (n = 3) and/or HAD (n = 3)) vs. HIV-/Ctl (n= 4)	HIV+ HAND HIVE vs. controls	Frontal Cortex	Microarray	5
IFITM1	interferon-induced transmembrane protein 1 (9–27)	Increase	2.14	0	PMID: 15579294	Masliah et al. 2004	HIV+ with HIVE (n= 9) vs. HIV+ no HIVE (n=8)	HIV+ HIVE vs. HIV+ no HIVE	Frontal Cortex	Microarray	5
IFITM1	interferon induced transmembrane protein 1 (9-27)	Increase	2.51009	0.0109231	PMID: 21909266	Borjabad et al. 2011	HIV+ HAND (n=8) vs. HIV+ cART, HAND (n=7) vs. HIV−/Ctl (n=6)	HIV+ HAND vs. controls	Within anterior frontal lobe (Deep white matter)	Microarray	5
IFITM1	interferon induced transmembrane protein 1 (9-27)	Increase	2.15018	0.0087687	PMID: 21909266	Borjabad et al. 2011	HIV+ HAND (n=8) vs. HIV+ cART, HAND (n=7) vs. HIV−/Ctl (n=6)	HIV+ HAND vs. controls	Within anterior frontal lobe (Deep white matter)	Microarray	5
IFITM1	interferon induced transmembrane protein 1 [Source:HGNC Symbol;Acc:HGNC:5412]	Decrease		<0.05	PMID: 36851531	Mohammadzadeh et al.2023	HIV[−] (n = 10) vs. (HIV[+]/HAND, n = 10)	HIV+ HAND vs. controls	mid-frontal gyrus of the human	Microarray	5
IFITM1	interferon induced transmembrane protein 1 [Source:HGNC Symbol;Acc:HGNC:5412]	Decrease		<0.05	PMID: 36851531	Mohammadzadeh et al.2023	HIV[−] (n = 10) vs. (HIV[+]/HIVE, n = 10))	HIV+ HAND HIVE vs. controls	mid-frontal gyrus of the human	Microarray	5
IFITM1	interferon induced transmembrane protein 1 (9-27)	Increase	1.34275	2.77031e-05	PMID: 23049970	Gelman et al. 2012	HIV+ with NCI and HIVE (n = 5) vs. HIV+ with NCI, no HIVE (n= 7) vs. HIV+/CN, no HIVE (n= 6) vs. HIV−/Ctl (n=6)	HIV+ vs. controls	Neostriatum from deep frontal lobe	Microarray	5
IFITM1	interferon induced transmembrane protein 1 (9-27)	Increase	1.09683	2.55214e-05	PMID: 23049970	Gelman et al. 2012	HIV+ with NCI and HIVE (n = 5) vs. HIV+ with NCI, no HIVE (n= 7) vs. HIV+/CN, no HIVE (n= 6) vs. HIV−/Ctl (n=6)	HIV+ HAND vs. controls	Neostriatum from deep frontal lobe	Microarray	5
IFITM1	interferon induced transmembrane protein 1 (9-27)	Increase	1.97782	4.91e-10	PMID: 23049970	Gelman et al. 2012	HIV+ with NCI and HIVE (n = 5) vs. HIV+ with NCI, no HIVE (n= 7) vs. HIV+/CN, no HIVE (n= 6) vs. HIV−/Ctl (n=6)	HIV+ HAND HIVE vs. controls	Neostriatum from deep frontal lobe	Microarray	5
IFITM1	interferon induced transmembrane protein 1 (9-27)	Increase	2.25152	0	PMID: 23049970	Gelman et al. 2012	HIV+ with NCI and HIVE (n = 5) vs. HIV+ with NCI, no HIVE (n= 7) vs. HIV+/CN, no HIVE (n= 6) vs. HIV−/Ctl (n=6)	HIV+ HAND HIVE vs. controls	Neostriatum from deep frontal lobe	Microarray	5
ISG15	Interferon-stimulated protein, 15 kDa	Increase	1.63	2e-05	PMID: 16249037	Everall et al. 2005	HIV+ (n = 5 incl. HIVE (n = 3) and/or HAD (n = 3)) vs. HIV-/Ctl (n= 4)	HIV+ HAND HIVE vs. controls	Frontal Cortex	Microarray	5
ISG15	Interferon-stimulated protein, 15 kDa	Increase	1.63	0.013	PMID: 16249037	Everall et al. 2005	HIV+ (n = 5 incl. HIVE (n = 3) and/or HAD (n = 3)) vs. HIV-/Ctl (n= 4)	HIV+ HAND HIVE vs. controls	Frontal Cortex	Microarray	5
ISG15	Interferon-stimulated protein, 15 kDa	Increase	1.63	0.025	PMID: 16249037	Everall et al. 2005	HIV+ (n = 5 incl. HIVE (n = 3) and/or HAD (n = 3)) vs. HIV-/Ctl (n= 4)	HIV+ HAND HIVE vs. controls	Frontal Cortex	Microarray	5
ISG15	ISG15 ubiquitin-like modifier	Increase	3.25998	0.000374831	PMID: 21909266	Borjabad et al. 2011	HIV+ HAND (n=8) vs. HIV+ cART, HAND (n=7) vs. HIV−/Ctl (n=6)	HIV+ HAND vs. controls	Within anterior frontal lobe (Deep white matter)	Microarray	5
ISG15	ISG15 ubiquitin like modifier [Source:HGNC Symbol;Acc:HGNC:4053]	Decrease		<0.05	PMID: 36851531	Mohammadzadeh et al.2023	HIV[−] (n = 10) vs. (HIV[+]/HAND, n = 10)	HIV+ HAND vs. controls	mid-frontal gyrus of the human	Microarray	5
ISG15	ISG15 ubiquitin like modifier [Source:HGNC Symbol;Acc:HGNC:4053]	Decrease		<0.05	PMID: 36851531	Mohammadzadeh et al.2023	HIV[−] (n = 10) vs. (HIV[+]/HIVE, n = 10))	HIV+ HAND HIVE vs. controls	mid-frontal gyrus of the human	Microarray	5
ISG15	ISG15 ubiquitin-like modifier	Increase	1.34028	0.000102217	PMID: 23049970	Gelman et al. 2012	HIV+ with NCI and HIVE (n = 5) vs. HIV+ with NCI, no HIVE (n= 7) vs. HIV+/CN, no HIVE (n= 6) vs. HIV−/Ctl (n=6)	HIV+ vs. controls	Neostriatum from deep frontal lobe	Microarray	5
ISG15	ISG15 ubiquitin-like modifier	Increase	3.45992	0	PMID: 23049970	Gelman et al. 2012	HIV+ with NCI and HIVE (n = 5) vs. HIV+ with NCI, no HIVE (n= 7) vs. HIV+/CN, no HIVE (n= 6) vs. HIV−/Ctl (n=6)	HIV+ HAND HIVE vs. controls	Neostriatum from deep frontal lobe	Microarray	5
ISG15	ISG15 ubiquitin-like modifier	Increase	2.08166	9.29479e-13	PMID: 23049970	Gelman et al. 2012	HIV+ with NCI and HIVE (n = 5) vs. HIV+ with NCI, no HIVE (n= 7) vs. HIV+/CN, no HIVE (n= 6) vs. HIV−/Ctl (n=6)	HIV+ HAND HIVE vs. controls	Frontal cortex	Microarray	5
ISG15	ISG15 ubiquitin-like modifier	Increase	3.51424	0	PMID: 23049970	Gelman et al. 2012	HIV+ with NCI and HIVE (n = 5) vs. HIV+ with NCI, no HIVE (n= 7) vs. HIV+/CN, no HIVE (n= 6) vs. HIV−/Ctl (n=6)	HIV+ HAND HIVE vs. controls	White matter	Microarray	5
ISG15	ISG15 ubiquitin-like modifier	Increase	11;4.23;11.43	<0.00001	PMID: 23049970	Gelman et al. 2012	HIV+ with NCI and HIVE (n = 5) vs. HIV+ with NCI, no HIVE (n= 7) vs. HIV+/CN, no HIVE (n= 6) vs. HIV−/Ctl (n=6)	HIV+ HAND HIVE vs. controls	Neostriatum, Frontal cortex, white matter	Microarray	5
LGALS3BP	Lectin, galactoside-binding, soluble, 3 binding protein (galectin 6 binding protein)	Increase	1.43	2e-05	PMID: 16249037	Everall et al. 2005	HIV+ (n = 5 incl. HIVE (n = 3) and/or HAD (n = 3)) vs. HIV-/Ctl (n= 4)	HIV+ HAND HIVE vs. controls	Frontal Cortex	Microarray	5
LGALS3BP	Lectin, galactoside-binding, soluble, 3 binding protein (galectin 6 binding protein)	Increase	1.43	0.013	PMID: 16249037	Everall et al. 2005	HIV+ (n = 5 incl. HIVE (n = 3) and/or HAD (n = 3)) vs. HIV-/Ctl (n= 4)	HIV+ HAND HIVE vs. controls	Frontal Cortex	Microarray	5
LGALS3BP	Lectin, galactoside-binding, soluble, 3 binding protein (galectin 6 binding protein)	Increase	1.43	0.025	PMID: 16249037	Everall et al. 2005	HIV+ (n = 5 incl. HIVE (n = 3) and/or HAD (n = 3)) vs. HIV-/Ctl (n= 4)	HIV+ HAND HIVE vs. controls	Frontal Cortex	Microarray	5
LGALS3BP	lectin, galactoside-binding, soluble, 3 binding protein	Increase	1.65	0	PMID: 15579294	Masliah et al. 2004	HIV+ with HIVE (n= 9) vs. HIV+ no HIVE (n=8)	HIV+ HIVE vs. HIV+ no HIVE	Frontal Cortex	Microarray	5
LGALS3BP	lectin, galactoside-binding, soluble, 3 binding protein	Increase	2.32403	0.000233153	PMID: 21909266	Borjabad et al. 2011	HIV+ HAND (n=8) vs. HIV+ cART, HAND (n=7) vs. HIV−/Ctl (n=6)	HIV+ HAND vs. controls	Within anterior frontal lobe (Deep white matter)	Microarray	5
LGALS3BP	galectin 3 binding protein	Increase	1.65522	0.0273566	PMCID: PMC7149918	Canchi et al. 2020	HIV+ with HAD (n = 3) vs. HIV+ with MND (n = 10) vs. HIV+ with ANI (n=10) vs. HIV+/CN (n=10)	HIV+MND vs. CNHIV+	Frontal Cortex	Microarray	5
LGALS3BP	galectin 3 binding protein [Source:HGNC Symbol;Acc:HGNC:6564]	Decrease		<0.05	PMID: 36851531	Mohammadzadeh et al.2023	HIV[−] (n = 10) vs. (HIV[+]/HAND, n = 10)	HIV+ HAND vs. controls	mid-frontal gyrus of the human	Microarray	5
LGALS3BP	galectin 3 binding protein [Source:HGNC Symbol;Acc:HGNC:6564]	Decrease		<0.05	PMID: 36851531	Mohammadzadeh et al.2023	HIV[−] (n = 10) vs. (HIV[+]/HIVE, n = 10))	HIV+ HAND HIVE vs. controls	mid-frontal gyrus of the human	Microarray	5
LGALS3BP	lectin, galactoside-binding, soluble, 3 binding protein	Increase	1.74962	1.15e-07	PMID: 23049970	Gelman et al. 2012	HIV+ with NCI and HIVE (n = 5) vs. HIV+ with NCI, no HIVE (n= 7) vs. HIV+/CN, no HIVE (n= 6) vs. HIV−/Ctl (n=6)	HIV+ HAND HIVE vs. controls	Neostriatum from deep frontal lobe	Microarray	5
ISG15	interferon-stimulated protein, 15 kDa	Increase	2.49	0.001	PMID: 15579294	Masliah et al. 2004	HIV+ with HIVE (n= 9) vs. HIV+ no HIVE (n=8)	HIV+ HIVE vs. HIV+ no HIVE	Frontal Cortex	Microarray	5
DTNA	Dystrobrevin, alpha	Increase	1.53	0.013	PMID: 16249037	Everall et al. 2005	HIV+ (n = 5 incl. HIVE (n = 3) and/or HAD (n = 3)) vs. HIV-/Ctl (n= 4)	HIV+ HAND HIVE vs. controls	Frontal Cortex	Microarray	4
DTNA	Dystrobrevin, alpha	Decrease	-1.22	0.025	PMID: 16249037	Everall et al. 2005	HIV+ (n = 5 incl. HIVE (n = 3) and/or HAD (n = 3)) vs. HIV-/Ctl (n= 4)	HIV+ HAND HIVE vs. controls	Frontal Cortex	Microarray	4
DTNA	Dystrobrevin, alpha	Decrease	-1.22	0.048	PMID: 16249037	Everall et al. 2005	HIV+ (n = 5 incl. HIVE (n = 3) and/or HAD (n = 3)) vs. HIV-/Ctl (n= 4)	HIV+ HAND HIVE vs. controls	Frontal Cortex	Microarray	4
DTNA	dystrobrevin, α	Increase	1.64	0.017	PMID: 15579294	Masliah et al. 2004	HIV+ with HIVE (n= 9) vs. HIV+ no HIVE (n=8)	HIV+ HIVE vs. HIV+ no HIVE	Frontal Cortex	Microarray	4
DTNA	dystrobrevin, alpha	Increase	2.75674	0.000609628	PMID: 21909266	Borjabad et al. 2011	HIV+ HAND (n=8) vs. HIV+ cART, HAND (n=7) vs. HIV−/Ctl (n=6)	HIV+ HAND vs. controls	Within anterior frontal lobe (Deep white matter)	Microarray	4
DTNA	dystrobrevin, alpha	Increase	1.77835	0.00683614	PMID: 21909266	Borjabad et al. 2011	HIV+ HAND (n=8) vs. HIV+ cART, HAND (n=7) vs. HIV−/Ctl (n=6)	HIV+ HAND vs. controls	Within anterior frontal lobe (Deep white matter)	Microarray	4
DTNA	dystrobrevin, alpha	Increase	1.73042	0.0172077	PMID: 21909266	Borjabad et al. 2011	HIV+ HAND (n=8) vs. HIV+ cART, HAND (n=7) vs. HIV−/Ctl (n=6)	HIV+ HAND vs. controls	Within anterior frontal lobe (Deep white matter)	Microarray	4
DTNA	dystrobrevin, alpha	Increase	1.07585	9.92957e-05	PMID: 23049970	Gelman et al. 2012	HIV+ with NCI and HIVE (n = 5) vs. HIV+ with NCI, no HIVE (n= 7) vs. HIV+/CN, no HIVE (n= 6) vs. HIV−/Ctl (n=6)	HIV+ HAND vs. controls	Neostriatum from deep frontal lobe	Microarray	4
DTNA	dystrobrevin, alpha	Increase	1.01904	0.000830126	PMID: 23049970	Gelman et al. 2012	HIV+ with NCI and HIVE (n = 5) vs. HIV+ with NCI, no HIVE (n= 7) vs. HIV+/CN, no HIVE (n= 6) vs. HIV−/Ctl (n=6)	HIV+ HAND HIVE vs. controls	Neostriatum from deep frontal lobe	Microarray	4
DTNA	dystrobrevin, alpha	Increase	1.2253	1.77e-05	PMID: 23049970	Gelman et al. 2012	HIV+ with NCI and HIVE (n = 5) vs. HIV+ with NCI, no HIVE (n= 7) vs. HIV+/CN, no HIVE (n= 6) vs. HIV−/Ctl (n=6)	HIV+ HAND HIVE vs. controls	Neostriatum from deep frontal lobe	Microarray	4
DTNA	dystrobrevin, alpha	Increase	1.23038	0.000843483	PMID: 23049970	Gelman et al. 2012	HIV+ with NCI and HIVE (n = 5) vs. HIV+ with NCI, no HIVE (n= 7) vs. HIV+/CN, no HIVE (n= 6) vs. HIV−/Ctl (n=6)	HIV+ HAND HIVE vs. controls	Neostriatum from deep frontal lobe	Microarray	4
DTNA	dystrobrevin, alpha	Increase	1.42847	2.71e-06	PMID: 23049970	Gelman et al. 2012	HIV+ with NCI and HIVE (n = 5) vs. HIV+ with NCI, no HIVE (n= 7) vs. HIV+/CN, no HIVE (n= 6) vs. HIV−/Ctl (n=6)	HIV+ HAND HIVE vs. controls	Neostriatum from deep frontal lobe	Microarray	4
DTNA	dystrobrevin, alpha	Increase	1.90316	2.18e-08	PMID: 23049970	Gelman et al. 2012	HIV+ with NCI and HIVE (n = 5) vs. HIV+ with NCI, no HIVE (n= 7) vs. HIV+/CN, no HIVE (n= 6) vs. HIV−/Ctl (n=6)	HIV+ HAND HIVE vs. controls	Neostriatum from deep frontal lobe	Microarray	4
DTNA	dystrobrevin, alpha	Increase	1.24436	1.24764e-05	PMID: 23049970	Gelman et al. 2012	HIV+ with NCI and HIVE (n = 5) vs. HIV+ with NCI, no HIVE (n= 7) vs. HIV+/CN, no HIVE (n= 6) vs. HIV−/Ctl (n=6)	HIV+ vs. controls	Frontal cortex	Microarray	4
DTNA	dystrobrevin, alpha	Increase	1.14756	0.00152408	PMID: 23049970	Gelman et al. 2012	HIV+ with NCI and HIVE (n = 5) vs. HIV+ with NCI, no HIVE (n= 7) vs. HIV+/CN, no HIVE (n= 6) vs. HIV−/Ctl (n=6)	HIV+ HAND HIVE vs. controls	Frontal cortex	Microarray	4
DTNA	dystrobrevin, alpha	Increase	1.30372	4.63301e-05	PMID: 23049970	Gelman et al. 2012	HIV+ with NCI and HIVE (n = 5) vs. HIV+ with NCI, no HIVE (n= 7) vs. HIV+/CN, no HIVE (n= 6) vs. HIV−/Ctl (n=6)	HIV+ HAND HIVE vs. controls	Frontal cortex	Microarray	4
DTNA	dystrobrevin, ?	Increase	2.63;2.34	<0.00001	PMID: 23049970	Gelman et al. 2012	HIV+ with NCI and HIVE (n = 5) vs. HIV+ with NCI, no HIVE (n= 7) vs. HIV+/CN, no HIVE (n= 6) vs. HIV−/Ctl (n=6)	HIV+ HAND HIVE vs. controls	Neostriatum, Frontal cortex	Microarray	4
GLRB	glycine receptor, beta	Decrease	-2.28927	0.00703054	PMID: 21909266	Borjabad et al. 2011	HIV+ HAND (n=8) vs. HIV+ cART, HAND (n=7) vs. HIV−/Ctl (n=6)	HIV+ HAND vs. controls	Within anterior frontal lobe (Deep white matter)	Microarray	4
GLRB	glycine receptor, beta	Decrease	-1.78201	0.0385843	PMID: 21909266	Borjabad et al. 2011	HIV+ HAND (n=8) vs. HIV+ cART, HAND (n=7) vs. HIV−/Ctl (n=6)	HIV+ HAND vs. controls	Within anterior frontal lobe (Deep white matter)	Microarray	4
GLRB	glycine receptor beta	Decrease	-1.92352	0.044876	PMID: 23190615	Zhou et al. 2012	HIV+ with HAD (n=10) vs. HIV+ no HAD (n=8)	HIV+ vs. HIV+ HAND	Frontal Cortex	Microarray	4
GLRB	glycine receptor, beta	Increase		0.001	PMID: 15579287	Gelman et al. 2004	HIV+ with HAND (n = 9) vs. controls (n = 5)	HIV+ HAND vs. controls	Adjacent gyral & frontal cortical grey matter white matter	Microarray	4
GLRB	glycine receptor, beta	Decrease	-2.43857	4.98017e-19	PMID: 23049970	Gelman et al. 2012	HIV+ with NCI and HIVE (n = 5) vs. HIV+ with NCI, no HIVE (n= 7) vs. HIV+/CN, no HIVE (n= 6) vs. HIV−/Ctl (n=6)	HIV+ HAND HIVE vs. controls	Frontal cortex	Microarray	4
GLRB	glycine receptor, beta	Decrease	-2.20855	1.97898e-20	PMID: 23049970	Gelman et al. 2012	HIV+ with NCI and HIVE (n = 5) vs. HIV+ with NCI, no HIVE (n= 7) vs. HIV+/CN, no HIVE (n= 6) vs. HIV−/Ctl (n=6)	HIV+ HAND HIVE vs. controls	Frontal cortex	Microarray	4
GLRB	glycine receptor, beta	Decrease	-1.3519	1.98058e-05	PMID: 23049970	Gelman et al. 2012	HIV+ with NCI and HIVE (n = 5) vs. HIV+ with NCI, no HIVE (n= 7) vs. HIV+/CN, no HIVE (n= 6) vs. HIV−/Ctl (n=6)	HIV+ HAND HIVE vs. controls	Frontal cortex	Microarray	4
ATP6V1A	ATPase H+ transporting V1 subunit A	Increase	1.06416	0.0250351	PMCID: PMC7149918	Canchi et al. 2020	HIV+ with HAD (n = 3) vs. HIV+ with MND (n = 10) vs. HIV+ with ANI (n=10) vs. HIV+/CN (n=10)	HIV+MND vs. CNHIV+	Frontal Cortex	Microarray	4
ATP6V1A	ATPase, H + transporting, lysosomal (vacuolar proton pump), alpha polypeptide, 70 kD, isoform 1	Decrease	-1.86	0.013	PMID: 16249037	Everall et al. 2005	HIV+ (n = 5 incl. HIVE (n = 3) and/or HAD (n = 3)) vs. HIV-/Ctl (n= 4)	HIV+ HAND HIVE vs. controls	Frontal Cortex	Microarray	4
ATP6V1A	ATPase, H+ transporting, lysosomal 70kDa, V1 subunit A	Decrease	-1.07475	7.2e-08	PMID: 23049970	Gelman et al. 2012	HIV+ with NCI and HIVE (n = 5) vs. HIV+ with NCI, no HIVE (n= 7) vs. HIV+/CN, no HIVE (n= 6) vs. HIV−/Ctl (n=6)	HIV+ HAND HIVE vs. controls	Neostriatum from deep frontal lobe	Microarray	4
ATP6V1A	ATPase, H+ transporting, lysosomal 70kDa, V1 subunit A	Decrease	-2.23209	4.51883e-17	PMID: 23049970	Gelman et al. 2012	HIV+ with NCI and HIVE (n = 5) vs. HIV+ with NCI, no HIVE (n= 7) vs. HIV+/CN, no HIVE (n= 6) vs. HIV−/Ctl (n=6)	HIV+ HAND HIVE vs. controls	Frontal cortex	Microarray	4
ATP6V1A	ATPase, H+ transporting, lysosomal 70kDa, V1 subunit A	Decrease	-1.45977	9.58727e-06	PMID: 23049970	Gelman et al. 2012	HIV+ with NCI and HIVE (n = 5) vs. HIV+ with NCI, no HIVE (n= 7) vs. HIV+/CN, no HIVE (n= 6) vs. HIV−/Ctl (n=6)	HIV+ HAND HIVE vs. controls	Frontal cortex	Microarray	4
ATP6V1A	ATPase, H+ transporting, lysosomal 70kDa, V1 subunit A	Decrease	-2.11;-3.6	<0.00001	PMID: 23049970	Gelman et al. 2012	HIV+ with NCI and HIVE (n = 5) vs. HIV+ with NCI, no HIVE (n= 7) vs. HIV+/CN, no HIVE (n= 6) vs. HIV−/Ctl (n=6)	HIV+ HAND HIVE vs. controls	Neostriatum, Frontal cortex	Microarray	4
ATP6V1A	ATPase, H+ transporting, lysosomal 70kDa, V1 subunit A, isoform 1	Decrease	-1.53	0.023	PMID: 15579294	Masliah et al. 2004	HIV+ with HIVE (n= 9) vs. HIV+ no HIVE (n=8)	HIV+ HIVE vs. HIV+ no HIVE	Frontal Cortex	Microarray	4
HLA-C	Major histocompatibility complex, class I, C	Increase	1.63	2e-05	PMID: 16249037	Everall et al. 2005	HIV+ (n = 5 incl. HIVE (n = 3) and/or HAD (n = 3)) vs. HIV-/Ctl (n= 4)	HIV+ HAND HIVE vs. controls	Frontal Cortex	Microarray	4
HLA-C	major histocompatibility complex, class I, C	Increase	1.77	0.039	PMID: 15579294	Masliah et al. 2004	HIV+ with HIVE (n= 9) vs. HIV+ no HIVE (n=8)	HIV+ HIVE vs. HIV+ no HIVE	Frontal Cortex	Microarray	4
HLA-C	major histocompatibility complex, class I, C	Increase	3.64388	1.65348e-05	PMID: 21909266	Borjabad et al. 2011	HIV+ HAND (n=8) vs. HIV+ cART, HAND (n=7) vs. HIV−/Ctl (n=6)	HIV+ HAND vs. controls	Within anterior frontal lobe (Deep white matter)	Microarray	4
HLA-C	major histocompatibility complex, class I, C	Increase	3.32855	6.27577e-05	PMID: 21909266	Borjabad et al. 2011	HIV+ HAND (n=8) vs. HIV+ cART, HAND (n=7) vs. HIV−/Ctl (n=6)	HIV+ HAND vs. controls	Within anterior frontal lobe (Deep white matter)	Microarray	4
HLA-C	major histocompatibility complex, class I, C	Increase	1.96783	0.000201497	PMID: 21909266	Borjabad et al. 2011	HIV+ HAND (n=8) vs. HIV+ cART, HAND (n=7) vs. HIV−/Ctl (n=6)	HIV+ HAND vs. controls	Within anterior frontal lobe (Deep white matter)	Microarray	4
HLA-C	major histocompatibility complex, class I, C	Increase	1.74143	7.8e-06	PMID: 23049970	Gelman et al. 2012	HIV+ with NCI and HIVE (n = 5) vs. HIV+ with NCI, no HIVE (n= 7) vs. HIV+/CN, no HIVE (n= 6) vs. HIV−/Ctl (n=6)	HIV+ HAND HIVE vs. controls	Neostriatum from deep frontal lobe	Microarray	4
HLA-C	major histocompatibility complex, class I, C	Increase	1.76906	5.36e-09	PMID: 23049970	Gelman et al. 2012	HIV+ with NCI and HIVE (n = 5) vs. HIV+ with NCI, no HIVE (n= 7) vs. HIV+/CN, no HIVE (n= 6) vs. HIV−/Ctl (n=6)	HIV+ HAND HIVE vs. controls	Neostriatum from deep frontal lobe	Microarray	4
HLA-C	major histocompatibility complex, class I, C	Increase	1.95531	1.6e-14	PMID: 23049970	Gelman et al. 2012	HIV+ with NCI and HIVE (n = 5) vs. HIV+ with NCI, no HIVE (n= 7) vs. HIV+/CN, no HIVE (n= 6) vs. HIV−/Ctl (n=6)	HIV+ HAND HIVE vs. controls	Neostriatum from deep frontal lobe	Microarray	4
HLA-C	major histocompatibility complex, class I, C	Increase	2.42537	1.0156e-06	PMID: 23049970	Gelman et al. 2012	HIV+ with NCI and HIVE (n = 5) vs. HIV+ with NCI, no HIVE (n= 7) vs. HIV+/CN, no HIVE (n= 6) vs. HIV−/Ctl (n=6)	HIV+ HAND HIVE vs. controls	White matter	Microarray	4
HLA-C	major histocompatibility complex, class I, C	Increase	2.45358	2.36726e-08	PMID: 23049970	Gelman et al. 2012	HIV+ with NCI and HIVE (n = 5) vs. HIV+ with NCI, no HIVE (n= 7) vs. HIV+/CN, no HIVE (n= 6) vs. HIV−/Ctl (n=6)	HIV+ HAND HIVE vs. controls	White matter	Microarray	4
HLA-C	major histocompatibility complex, class I, C	Increase	3.99;5.9	<0.00001	PMID: 23049970	Gelman et al. 2012	HIV+ with NCI and HIVE (n = 5) vs. HIV+ with NCI, no HIVE (n= 7) vs. HIV+/CN, no HIVE (n= 6) vs. HIV−/Ctl (n=6)	HIV+ HAND HIVE vs. controls	Neostriatum, white matter	Microarray	4
IFI44	interferon-induced protein 44	Increase	1.51	0.034	PMID: 15579294	Masliah et al. 2004	HIV+ with HIVE (n= 9) vs. HIV+ no HIVE (n=8)	HIV+ HIVE vs. HIV+ no HIVE	Frontal Cortex	Microarray	4
IFI44	interferon-induced protein 44	Increase	3.79216	0.000218643	PMID: 21909266	Borjabad et al. 2011	HIV+ HAND (n=8) vs. HIV+ cART, HAND (n=7) vs. HIV−/Ctl (n=6)	HIV+ HAND vs. controls	Within anterior frontal lobe (Deep white matter)	Microarray	4
IFI44	interferon induced protein 44 [Source:HGNC Symbol;Acc:HGNC:16938]	Decrease		<0.05	PMID: 36851531	Mohammadzadeh et al.2023	HIV[−] (n = 10) vs. (HIV[+]/HAND, n = 10)	HIV+ HAND vs. controls	mid-frontal gyrus of the human	Microarray	4
IFI44	interferon induced protein 44 [Source:HGNC Symbol;Acc:HGNC:16938]	Decrease		<0.05	PMID: 36851531	Mohammadzadeh et al.2023	HIV[−] (n = 10) vs. (HIV[+]/HIVE, n = 10))	HIV+ HAND HIVE vs. controls	mid-frontal gyrus of the human	Microarray	4
IFI44	interferon-induced protein 44	Increase	2.27018	0.0401395	PMID: 21909266	Borjabad et al. 2011	HIV+ HAND (n=8) vs. HIV+ cART, HAND (n=7) vs. HIV−/Ctl (n=6)	HIV+ HAND_ART vs. controls	Within anterior frontal lobe (Deep white matter)	Microarray	4
IFI44	interferon-induced protein 44	Increase	2.44826	0	PMID: 23049970	Gelman et al. 2012	HIV+ with NCI and HIVE (n = 5) vs. HIV+ with NCI, no HIVE (n= 7) vs. HIV+/CN, no HIVE (n= 6) vs. HIV−/Ctl (n=6)	HIV+ HAND HIVE vs. controls	Neostriatum from deep frontal lobe	Microarray	4
IFI44	Interferon-induced protein 44	Increase	1.14689	1.82873e-05	PMID: 23049970	Gelman et al. 2012	HIV+ with NCI and HIVE (n = 5) vs. HIV+ with NCI, no HIVE (n= 7) vs. HIV+/CN, no HIVE (n= 6) vs. HIV−/Ctl (n=6)	HIV+ HAND HIVE vs. controls	White matter	Microarray	4
IFI44	interferon-induced protein 44	Increase	1.95789	2.43414e-06	PMID: 23049970	Gelman et al. 2012	HIV+ with NCI and HIVE (n = 5) vs. HIV+ with NCI, no HIVE (n= 7) vs. HIV+/CN, no HIVE (n= 6) vs. HIV−/Ctl (n=6)	HIV+ HAND HIVE vs. controls	White matter	Microarray	4
IFI44	interferon-induced protein 44	Increase	5.46;3.05	<0.00001	PMID: 23049970	Gelman et al. 2012	HIV+ with NCI and HIVE (n = 5) vs. HIV+ with NCI, no HIVE (n= 7) vs. HIV+/CN, no HIVE (n= 6) vs. HIV−/Ctl (n=6)	HIV+ HAND HIVE vs. controls	Neostriatum, white matter	Microarray	4
IFI6	Interferon, alpha-inducible protein (clone IFI-6-16)	Increase	2.03	2e-05	PMID: 16249037	Everall et al. 2005	HIV+ (n = 5 incl. HIVE (n = 3) and/or HAD (n = 3)) vs. HIV-/Ctl (n= 4)	HIV+ HAND HIVE vs. controls	Frontal Cortex	Microarray	4
IFI6	interferon, alpha-inducible protein 6	Increase	1.76983	0.00219295	PMID: 21909266	Borjabad et al. 2011	HIV+ HAND (n=8) vs. HIV+ cART, HAND (n=7) vs. HIV−/Ctl (n=6)	HIV+ HAND vs. controls	Within anterior frontal lobe (Deep white matter)	Microarray	4
IFI6	interferon alpha inducible protein 6	Increase	3.84457	0.04806	PMCID: PMC7149918	Canchi et al. 2020	HIV+ with HAD (n = 3) vs. HIV+ with MND (n = 10) vs. HIV+ with ANI (n=10) vs. HIV+/CN (n=10)	HIV+MND vs. CNHIV+	Frontal Cortex	Microarray	4
IFI6	interferon, alpha-inducible protein 6	Increase	2.1323	3.2e-14	PMID: 23049970	Gelman et al. 2012	HIV+ with NCI and HIVE (n = 5) vs. HIV+ with NCI, no HIVE (n= 7) vs. HIV+/CN, no HIVE (n= 6) vs. HIV−/Ctl (n=6)	HIV+ HAND HIVE vs. controls	Neostriatum from deep frontal lobe	Microarray	4
IFI6	interferon, alpha-inducible protein 6	Increase	1.1974	1.70058e-05	PMID: 23049970	Gelman et al. 2012	HIV+ with NCI and HIVE (n = 5) vs. HIV+ with NCI, no HIVE (n= 7) vs. HIV+/CN, no HIVE (n= 6) vs. HIV−/Ctl (n=6)	HIV+ HAND HIVE vs. controls	Frontal cortex	Microarray	4
IFI6	interferon, ?-inducible protein 6	Increase	4.38;2.29	<0.00001	PMID: 23049970	Gelman et al. 2012	HIV+ with NCI and HIVE (n = 5) vs. HIV+ with NCI, no HIVE (n= 7) vs. HIV+/CN, no HIVE (n= 6) vs. HIV−/Ctl (n=6)	HIV+ HAND HIVE vs. controls	Neostriatum, Frontal cortex	Microarray	4
IFIT1	interferon-induced protein with tetratricopeptide repeats 1	Increase	4.03356	0.000169917	PMID: 21909266	Borjabad et al. 2011	HIV+ HAND (n=8) vs. HIV+ cART, HAND (n=7) vs. HIV−/Ctl (n=6)	HIV+ HAND vs. controls	Within anterior frontal lobe (Deep white matter)	Microarray	4
IFIT1	interferon induced protein with tetratricopeptide repeats 1 [Source:HGNC Symbol;Acc:HGNC:5407]	Decrease		<0.05	PMID: 36851531	Mohammadzadeh et al.2023	HIV[−] (n = 10) vs. (HIV[+]/HAND, n = 10)	HIV+ HAND vs. controls	mid-frontal gyrus of the human	Microarray	4
IFIT1	interferon induced protein with tetratricopeptide repeats 1 [Source:HGNC Symbol;Acc:HGNC:5407]	Decrease		<0.05	PMID: 36851531	Mohammadzadeh et al.2023	HIV[−] (n = 10) vs. (HIV[+]/HIVE, n = 10))	HIV+ HAND HIVE vs. controls	mid-frontal gyrus of the human	Microarray	4
IFIT1	interferon-induced protein with tetratricopeptide repeats 1	Increase	2.80474	0.00430977	PMID: 21909266	Borjabad et al. 2011	HIV+ HAND (n=8) vs. HIV+ cART, HAND (n=7) vs. HIV−/Ctl (n=6)	HIV+ HAND_ART vs. controls	Within anterior frontal lobe (Deep white matter)	Microarray	4
IFIT1	interferon-induced protein with tetratricopeptide repeats 1	Increase	2.39094	0	PMID: 23049970	Gelman et al. 2012	HIV+ with NCI and HIVE (n = 5) vs. HIV+ with NCI, no HIVE (n= 7) vs. HIV+/CN, no HIVE (n= 6) vs. HIV−/Ctl (n=6)	HIV+ HAND HIVE vs. controls	Neostriatum from deep frontal lobe	Microarray	4
IFIT3	interferon-induced protein with tetratricopeptide repeats 4	Increase	1.99	0.049	PMID: 15579294	Masliah et al. 2004	HIV+ with HIVE (n= 9) vs. HIV+ no HIVE (n=8)	HIV+ HIVE vs. HIV+ no HIVE	Frontal Cortex	Microarray	4
IFIT3	interferon-induced protein with tetratricopeptide repeats 3	Increase	5.10124	0.000224573	PMID: 21909266	Borjabad et al. 2011	HIV+ HAND (n=8) vs. HIV+ cART, HAND (n=7) vs. HIV−/Ctl (n=6)	HIV+ HAND vs. controls	Within anterior frontal lobe (Deep white matter)	Microarray	4
IFIT3	interferon-induced protein with tetratricopeptide repeats 3	Increase	1.65737	0.00826775	PMID: 21909266	Borjabad et al. 2011	HIV+ HAND (n=8) vs. HIV+ cART, HAND (n=7) vs. HIV−/Ctl (n=6)	HIV+ HAND vs. controls	Within anterior frontal lobe (Deep white matter)	Microarray	4
IFIT3	interferon induced protein with tetratricopeptide repeats 3 [Source:HGNC Symbol;Acc:HGNC:5411]	Decrease		<0.05	PMID: 36851531	Mohammadzadeh et al.2023	HIV[−] (n = 10) vs. (HIV[+]/HAND, n = 10)	HIV+ HAND vs. controls	mid-frontal gyrus of the human	Microarray	4
IFIT3	interferon induced protein with tetratricopeptide repeats 3 [Source:HGNC Symbol;Acc:HGNC:5411]	Decrease		<0.05	PMID: 36851531	Mohammadzadeh et al.2023	HIV[−] (n = 10) vs. (HIV[+]/HIVE, n = 10))	HIV+ HAND HIVE vs. controls	mid-frontal gyrus of the human	Microarray	4
IFIT3	interferon-induced protein with tetratricopeptide repeats 3	Increase	2.52078	0.0138226	PMID: 21909266	Borjabad et al. 2011	HIV+ HAND (n=8) vs. HIV+ cART, HAND (n=7) vs. HIV−/Ctl (n=6)	HIV+ HAND_ART vs. controls	Within anterior frontal lobe (Deep white matter)	Microarray	4
IFIT3	interferon-induced protein with tetratricopeptide repeats 3	Increase	1.9567	1.27e-08	PMID: 23049970	Gelman et al. 2012	HIV+ with NCI and HIVE (n = 5) vs. HIV+ with NCI, no HIVE (n= 7) vs. HIV+/CN, no HIVE (n= 6) vs. HIV−/Ctl (n=6)	HIV+ HAND HIVE vs. controls	Neostriatum from deep frontal lobe	Microarray	4
IFIT3	interferon-induced protein with tetratricopeptide repeats 3	Increase	2.66866	0	PMID: 23049970	Gelman et al. 2012	HIV+ with NCI and HIVE (n = 5) vs. HIV+ with NCI, no HIVE (n= 7) vs. HIV+/CN, no HIVE (n= 6) vs. HIV−/Ctl (n=6)	HIV+ HAND HIVE vs. controls	Neostriatum from deep frontal lobe	Microarray	4
IFIT3	interferon-induced protein with tetratricopeptide repeats 3	Increase	1.26492	0.00145073	PMID: 23049970	Gelman et al. 2012	HIV+ with NCI and HIVE (n = 5) vs. HIV+ with NCI, no HIVE (n= 7) vs. HIV+/CN, no HIVE (n= 6) vs. HIV−/Ctl (n=6)	HIV+ HAND HIVE vs. controls	Frontal cortex	Microarray	4
IFIT3	interferon-induced protein with tetratricopeptide repeats 3	Increase	1.6419	1.57563e-07	PMID: 23049970	Gelman et al. 2012	HIV+ with NCI and HIVE (n = 5) vs. HIV+ with NCI, no HIVE (n= 7) vs. HIV+/CN, no HIVE (n= 6) vs. HIV−/Ctl (n=6)	HIV+ HAND HIVE vs. controls	Frontal cortex	Microarray	4
IFIT3	interferon-induced protein with tetratricopeptide repeats 3	Increase	3.057	1.74949e-09	PMID: 23049970	Gelman et al. 2012	HIV+ with NCI and HIVE (n = 5) vs. HIV+ with NCI, no HIVE (n= 7) vs. HIV+/CN, no HIVE (n= 6) vs. HIV−/Ctl (n=6)	HIV+ HAND HIVE vs. controls	White matter	Microarray	4
IFIT3	interferon-induced protein with tetratricopeptide repeats 3	Increase	5.12;2.76;8.32	<0.00001	PMID: 23049970	Gelman et al. 2012	HIV+ with NCI and HIVE (n = 5) vs. HIV+ with NCI, no HIVE (n= 7) vs. HIV+/CN, no HIVE (n= 6) vs. HIV−/Ctl (n=6)	HIV+ HAND HIVE vs. controls	Neostriatum, Frontal cortex, white matter	Microarray	4
MX1	Myxovirus (influenza) resistance 1, homolog of murine (interferon-inducible protein p78)	Increase	1.82	2e-05	PMID: 16249037	Everall et al. 2005	HIV+ (n = 5 incl. HIVE (n = 3) and/or HAD (n = 3)) vs. HIV-/Ctl (n= 4)	HIV+ HAND HIVE vs. controls	Frontal Cortex	Microarray	4
MX1	Myxovirus (influenza) resistance 1, homolog of murine (interferon-inducible protein p78)	Increase	1.82	0.013	PMID: 16249037	Everall et al. 2005	HIV+ (n = 5 incl. HIVE (n = 3) and/or HAD (n = 3)) vs. HIV-/Ctl (n= 4)	HIV+ HAND HIVE vs. controls	Frontal Cortex	Microarray	4
MX1	Myxovirus (influenza) resistance 1, homolog of murine (interferon-inducible protein p78)	Increase	1.82	0.025	PMID: 16249037	Everall et al. 2005	HIV+ (n = 5 incl. HIVE (n = 3) and/or HAD (n = 3)) vs. HIV-/Ctl (n= 4)	HIV+ HAND HIVE vs. controls	Frontal Cortex	Microarray	4
MX1	myxovirus (influenza virus) resistance 1, interferon-inducible protein p78 (mouse)	Increase	2.05	0.003	PMID: 15579294	Masliah et al. 2004	HIV+ with HIVE (n= 9) vs. HIV+ no HIVE (n=8)	HIV+ HIVE vs. HIV+ no HIVE	Frontal Cortex	Microarray	4
MX1	myxovirus (influenza virus) resistance 1, interferon-inducible protein p78 (mouse)	Increase	2.94369	3.95972e-06	PMID: 21909266	Borjabad et al. 2011	HIV+ HAND (n=8) vs. HIV+ cART, HAND (n=7) vs. HIV−/Ctl (n=6)	HIV+ HAND vs. controls	Within anterior frontal lobe (Deep white matter)	Microarray	4
MX1	myxovirus resistance 1, interferon-inducible protein p78	Increase	2.25448	0.000175883	PMID: 21909266	Borjabad et al. 2011	HIV+ HAND (n=8) vs. HIV+ cART, HAND (n=7) vs. HIV−/Ctl (n=6)	HIV+ HAND_ART vs. controls	Within anterior frontal lobe (Deep white matter)	Microarray	4
MX1	myxovirus (influenza virus) resistance 1, interferon-inducible protein p78 (mouse)	Increase	2.09276	2.21e-10	PMID: 23049970	Gelman et al. 2012	HIV+ with NCI and HIVE (n = 5) vs. HIV+ with NCI, no HIVE (n= 7) vs. HIV+/CN, no HIVE (n= 6) vs. HIV−/Ctl (n=6)	HIV+ HAND HIVE vs. controls	Neostriatum from deep frontal lobe	Microarray	4
MX1	myxovirus (influenza virus) resistance 1, interferon-inducible protein p78 (mouse)	Increase	1.09567	0.000863642	PMID: 23049970	Gelman et al. 2012	HIV+ with NCI and HIVE (n = 5) vs. HIV+ with NCI, no HIVE (n= 7) vs. HIV+/CN, no HIVE (n= 6) vs. HIV−/Ctl (n=6)	HIV+ HAND HIVE vs. controls	Frontal cortex	Microarray	4
MX1	myxovirus (influenza virus) resistance 1, interferon-inducible protein p78 (mouse)	Increase	2.45247	3.70531e-10	PMID: 23049970	Gelman et al. 2012	HIV+ with NCI and HIVE (n = 5) vs. HIV+ with NCI, no HIVE (n= 7) vs. HIV+/CN, no HIVE (n= 6) vs. HIV−/Ctl (n=6)	HIV+ HAND HIVE vs. controls	White matter	Microarray	4
MX1	myxovirus (influenza virus) resistance 1, interferon-inducible protein p78 (mouse)	Increase	4.27;2.14;5.47	<0.00001	PMID: 23049970	Gelman et al. 2012	HIV+ with NCI and HIVE (n = 5) vs. HIV+ with NCI, no HIVE (n= 7) vs. HIV+/CN, no HIVE (n= 6) vs. HIV−/Ctl (n=6)	HIV+ HAND HIVE vs. controls	Neostriatum, Frontal cortex, white matter	Microarray	4
IFIT1	interferon-induced protein with tetratricopeptide repeats 1	Increase	2.01	0.006	PMID: 15579294	Masliah et al. 2004	HIV+ with HIVE (n= 9) vs. HIV+ no HIVE (n=8)	HIV+ HIVE vs. HIV+ no HIVE	Frontal Cortex	Microarray	4
STAT1	Signal transducer and activator of transcription 1, 91 kD	Increase	1.69	2e-05	PMID: 16249037	Everall et al. 2005	HIV+ (n = 5 incl. HIVE (n = 3) and/or HAD (n = 3)) vs. HIV-/Ctl (n= 4)	HIV+ HAND HIVE vs. controls	Frontal Cortex	Microarray	4
STAT1	Signal transducer and activator of transcription 1, 91 kD	Increase	1.69	0.0025	PMID: 16249037	Everall et al. 2005	HIV+ (n = 5 incl. HIVE (n = 3) and/or HAD (n = 3)) vs. HIV-/Ctl (n= 4)	HIV+ HAND HIVE vs. controls	Frontal Cortex	Microarray	4
STAT1	Signal transducer and activator of transcription 1, 91 kD	Increase	1.69	0.0033	PMID: 16249037	Everall et al. 2005	HIV+ (n = 5 incl. HIVE (n = 3) and/or HAD (n = 3)) vs. HIV-/Ctl (n= 4)	HIV+ HAND HIVE vs. controls	Frontal Cortex	Microarray	4
STAT1	Signal transducer and activator of transcription 1, 91 kD	Increase	1.69	0.013	PMID: 16249037	Everall et al. 2005	HIV+ (n = 5 incl. HIVE (n = 3) and/or HAD (n = 3)) vs. HIV-/Ctl (n= 4)	HIV+ HAND HIVE vs. controls	Frontal Cortex	Microarray	4
STAT1	Signal transducer and activator of transcription 1, 91 kD	Increase	1.69	0.025	PMID: 16249037	Everall et al. 2005	HIV+ (n = 5 incl. HIVE (n = 3) and/or HAD (n = 3)) vs. HIV-/Ctl (n= 4)	HIV+ HAND HIVE vs. controls	Frontal Cortex	Microarray	4
STAT1	Signal transducer and activator of transcription 1, 91 kD	Increase	1.69	0.025	PMID: 16249037	Everall et al. 2005	HIV+ (n = 5 incl. HIVE (n = 3) and/or HAD (n = 3)) vs. HIV-/Ctl (n= 4)	HIV+ HAND HIVE vs. controls	Frontal Cortex	Microarray	4
STAT1	Signal transducer and activator of transcription 1, 91 kD	Increase	1.69	0.049	PMID: 16249037	Everall et al. 2005	HIV+ (n = 5 incl. HIVE (n = 3) and/or HAD (n = 3)) vs. HIV-/Ctl (n= 4)	HIV+ HAND HIVE vs. controls	Frontal Cortex	Microarray	4
STAT1	signal transducer and activator of transcription 1 (STAT1)	Increase	1.74	0.011	PMID: 15579294	Masliah et al. 2004	HIV+ with HIVE (n= 9) vs. HIV+ no HIVE (n=8)	HIV+ HIVE vs. HIV+ no HIVE	Frontal Cortex	Microarray	4
STAT1	signal transducer and activator of transcription 1, 91kDa	Increase	3.32755	8.30612e-05	PMID: 21909266	Borjabad et al. 2011	HIV+ HAND (n=8) vs. HIV+ cART, HAND (n=7) vs. HIV−/Ctl (n=6)	HIV+ HAND vs. controls	Within anterior frontal lobe (Deep white matter)	Microarray	4
STAT1	signal transducer and activator of transcription 1, 91kDa	Increase	2.92216	0.000133576	PMID: 21909266	Borjabad et al. 2011	HIV+ HAND (n=8) vs. HIV+ cART, HAND (n=7) vs. HIV−/Ctl (n=6)	HIV+ HAND vs. controls	Within anterior frontal lobe (Deep white matter)	Microarray	4
STAT1	signal transducer and activator of transcription 1, 91kDa	Increase	2.22688	0.00169283	PMID: 21909266	Borjabad et al. 2011	HIV+ HAND (n=8) vs. HIV+ cART, HAND (n=7) vs. HIV−/Ctl (n=6)	HIV+ HAND vs. controls	Within anterior frontal lobe (Deep white matter)	Microarray	4
STAT1	signal transducer and activator of transcription 1, 91kDa	Increase	2.15673	0.000724273	PMID: 21909266	Borjabad et al. 2011	HIV+ HAND (n=8) vs. HIV+ cART, HAND (n=7) vs. HIV−/Ctl (n=6)	HIV+ HAND vs. controls	Within anterior frontal lobe (Deep white matter)	Microarray	4
STAT1	signal	Decrease	-1.40851	0.0390385	PMID: 23190615	Zhou et al. 2012	HIV+ with HAD (n=10) vs. HIV+ no HAD (n=8)	HIV+ vs. HIV+ HAND	Frontal Cortex	Microarray	4
STAT1	signal transducer and activator of transcription 1, 91kDa	Increase	2.0609	0.020156	PMID: 21909266	Borjabad et al. 2011	HIV+ HAND (n=8) vs. HIV+ cART, HAND (n=7) vs. HIV−/Ctl (n=6)	HIV+ HAND_ART vs. controls	Within anterior frontal lobe (Deep white matter)	Microarray	4
STAT1	signal transducer and activator of transcription 1, 91kDa	Increase	1.81305	0.0367277	PMID: 21909266	Borjabad et al. 2011	HIV+ HAND (n=8) vs. HIV+ cART, HAND (n=7) vs. HIV−/Ctl (n=6)	HIV+ HAND_ART vs. controls	Within anterior frontal lobe (Deep white matter)	Microarray	4
STAT1	signal transducer and activator of transcription 1, 91kDa	Increase	1.56126	0.0198231	PMID: 21909266	Borjabad et al. 2011	HIV+ HAND (n=8) vs. HIV+ cART, HAND (n=7) vs. HIV−/Ctl (n=6)	HIV+ HAND_ART vs. controls	Within anterior frontal lobe (Deep white matter)	Microarray	4
STAT1	signal transducer and activator of transcription 1, 91kDa	Increase	2.1155	4.71e-11	PMID: 23049970	Gelman et al. 2012	HIV+ with NCI and HIVE (n = 5) vs. HIV+ with NCI, no HIVE (n= 7) vs. HIV+/CN, no HIVE (n= 6) vs. HIV−/Ctl (n=6)	HIV+ HAND HIVE vs. controls	Neostriatum from deep frontal lobe	Microarray	4
STAT1	signal transducer and activator of transcription 1, 91kDa	Increase	2.34842	1.03e-10	PMID: 23049970	Gelman et al. 2012	HIV+ with NCI and HIVE (n = 5) vs. HIV+ with NCI, no HIVE (n= 7) vs. HIV+/CN, no HIVE (n= 6) vs. HIV−/Ctl (n=6)	HIV+ HAND HIVE vs. controls	Neostriatum from deep frontal lobe	Microarray	4
STAT1	signal transducer and activator of transcription 1, 91kDa	Increase	1.51655	1.79067e-05	PMID: 23049970	Gelman et al. 2012	HIV+ with NCI and HIVE (n = 5) vs. HIV+ with NCI, no HIVE (n= 7) vs. HIV+/CN, no HIVE (n= 6) vs. HIV−/Ctl (n=6)	HIV+ HAND HIVE vs. controls	Frontal cortex	Microarray	4
STAT1	signal transducer and activator of transcription 1, 91kDa	Increase	1.73579	0.000102602	PMID: 23049970	Gelman et al. 2012	HIV+ with NCI and HIVE (n = 5) vs. HIV+ with NCI, no HIVE (n= 7) vs. HIV+/CN, no HIVE (n= 6) vs. HIV−/Ctl (n=6)	HIV+ HAND HIVE vs. controls	White matter	Microarray	4
STAT1	signal transducer and activator of transcription 1, 91kDa	Increase	2.24607	2.10699e-05	PMID: 23049970	Gelman et al. 2012	HIV+ with NCI and HIVE (n = 5) vs. HIV+ with NCI, no HIVE (n= 7) vs. HIV+/CN, no HIVE (n= 6) vs. HIV−/Ctl (n=6)	HIV+ HAND HIVE vs. controls	White matter	Microarray	4
STAT1	signal transducer and activator of transcription 1, 91kDa	Increase	4.71;2.86;4.04	<0.00001	PMID: 23049970	Gelman et al. 2012	HIV+ with NCI and HIVE (n = 5) vs. HIV+ with NCI, no HIVE (n= 7) vs. HIV+/CN, no HIVE (n= 6) vs. HIV−/Ctl (n=6)	HIV+ HAND HIVE vs. controls	Neostriatum, Frontal cortex, white matter	Microarray	4
SYN2	Synapsin II	Decrease	-1.56	0.013	PMID: 16249037	Everall et al. 2005	HIV+ (n = 5 incl. HIVE (n = 3) and/or HAD (n = 3)) vs. HIV-/Ctl (n= 4)	HIV+ HAND HIVE vs. controls	Frontal Cortex	Microarray	4
SYN2	Synapsin II	Increase	1.37	0.025	PMID: 16249037	Everall et al. 2005	HIV+ (n = 5 incl. HIVE (n = 3) and/or HAD (n = 3)) vs. HIV-/Ctl (n= 4)	HIV+ HAND HIVE vs. controls	Frontal Cortex	Microarray	4
SYN2	synapsin II	Decrease	-1.55	0.001	PMID: 15579294	Masliah et al. 2004	HIV+ with HIVE (n= 9) vs. HIV+ no HIVE (n=8)	HIV+ HIVE vs. HIV+ no HIVE	Frontal Cortex	Microarray	4
SYN2	synapsin II	Decrease	-4.07044	0.00120004	PMID: 21909266	Borjabad et al. 2011	HIV+ HAND (n=8) vs. HIV+ cART, HAND (n=7) vs. HIV−/Ctl (n=6)	HIV+ HAND vs. controls	Within anterior frontal lobe (Deep white matter)	Microarray	4
SYN2	synapsin II	Increase	1.03649	0.0463966	PMCID: PMC7149918	Canchi et al. 2020	HIV+ with HAD (n = 3) vs. HIV+ with MND (n = 10) vs. HIV+ with ANI (n=10) vs. HIV+/CN (n=10)	HIV+MND vs. CNHIV+	Frontal Cortex	Microarray	4
SYN2	synapsin II	Decrease	-1.93831	7.99612e-06	PMID: 23049970	Gelman et al. 2012	HIV+ with NCI and HIVE (n = 5) vs. HIV+ with NCI, no HIVE (n= 7) vs. HIV+/CN, no HIVE (n= 6) vs. HIV−/Ctl (n=6)	HIV+ HAND HIVE vs. controls	Frontal cortex	Microarray	4
SYN2	synapsin II	Decrease	-1.83565	3.30245e-09	PMID: 23049970	Gelman et al. 2012	HIV+ with NCI and HIVE (n = 5) vs. HIV+ with NCI, no HIVE (n= 7) vs. HIV+/CN, no HIVE (n= 6) vs. HIV−/Ctl (n=6)	HIV+ HAND HIVE vs. controls	Frontal cortex	Microarray	4
AQP1	aquaporin 1 (Colton blood group)	Increase	2.14399	0.0455304	PMID: 21909266	Borjabad et al. 2011	HIV+ HAND (n=8) vs. HIV+ cART, HAND (n=7) vs. HIV−/Ctl (n=6)	HIV+ HAND vs. controls	Within anterior frontal lobe (Deep white matter)	Microarray	3
AQP1	aquaporin 1 (Colton blood group)	Decrease	-1.99811	0.0100435	PMID: 23190615	Zhou et al. 2012	HIV+ with HAD (n=10) vs. HIV+ no HAD (n=8)	HIV+ vs. HIV+ HAND	Frontal Cortex	Microarray	3
AQP1	aquaporin 1 (Colton blood group)	Increase	1.05551	3.41e-05	PMID: 23049970	Gelman et al. 2012	HIV+ with NCI and HIVE (n = 5) vs. HIV+ with NCI, no HIVE (n= 7) vs. HIV+/CN, no HIVE (n= 6) vs. HIV−/Ctl (n=6)	HIV+ HAND HIVE vs. controls	Neostriatum from deep frontal lobe	Microarray	3
AQP1	aquaporin 1 (Colton blood group)	Increase	1.93572	6.01e-09	PMID: 23049970	Gelman et al. 2012	HIV+ with NCI and HIVE (n = 5) vs. HIV+ with NCI, no HIVE (n= 7) vs. HIV+/CN, no HIVE (n= 6) vs. HIV−/Ctl (n=6)	HIV+ HAND HIVE vs. controls	Neostriatum from deep frontal lobe	Microarray	3
AQP1	aquaporin 1 (Colton blood group)	Increase	1.8531	3.80658e-06	PMID: 23049970	Gelman et al. 2012	HIV+ with NCI and HIVE (n = 5) vs. HIV+ with NCI, no HIVE (n= 7) vs. HIV+/CN, no HIVE (n= 6) vs. HIV−/Ctl (n=6)	HIV+ HAND HIVE vs. controls	Frontal cortex	Microarray	3
AQP1	aquaporin 1 (Colton blood group)	Increase	2.95;3.61	0.00145	PMID: 23049970	Gelman et al. 2012	HIV+ with NCI and HIVE (n = 5) vs. HIV+ with NCI, no HIVE (n= 7) vs. HIV+/CN, no HIVE (n= 6) vs. HIV−/Ctl (n=6)	HIV+ HAND HIVE vs. controls	Neostriatum, Frontal cortex	Microarray	3
ATP2B2	ATPase, Ca + transporting, plasma membrane 2	Decrease	-1.28	0.013	PMID: 16249037	Everall et al. 2005	HIV+ (n = 5 incl. HIVE (n = 3) and/or HAD (n = 3)) vs. HIV-/Ctl (n= 4)	HIV+ HAND HIVE vs. controls	Frontal Cortex	Microarray	3
ATP2B2	ATPase, Ca++ transporting, plasma membrane 2	Decrease	-1.65	0.017	PMID: 15579294	Masliah et al. 2004	HIV+ with HIVE (n= 9) vs. HIV+ no HIVE (n=8)	HIV+ HIVE vs. HIV+ no HIVE	Frontal Cortex	Microarray	3
ATP2B2	ATPase, Ca++ transporting, plasma membrane 2	Decrease	-1.6	0.03	PMID: 15579294	Masliah et al. 2004	HIV+ with HIVE (n= 9) vs. HIV+ no HIVE (n=8)	HIV+ HIVE vs. HIV+ no HIVE	Frontal Cortex	Microarray	3
ATP2B2	ATPase, Ca++ transporting, plasma membrane 2	Decrease	-2.97493	0.00197911	PMID: 21909266	Borjabad et al. 2011	HIV+ HAND (n=8) vs. HIV+ cART, HAND (n=7) vs. HIV−/Ctl (n=6)	HIV+ HAND vs. controls	Within anterior frontal lobe (Deep white matter)	Microarray	3
ATP2B2	ATPase, Ca++ transporting, plasma membrane 2	Decrease	-1.93791	0.0117902	PMID: 21909266	Borjabad et al. 2011	HIV+ HAND (n=8) vs. HIV+ cART, HAND (n=7) vs. HIV−/Ctl (n=6)	HIV+ HAND vs. controls	Within anterior frontal lobe (Deep white matter)	Microarray	3
ATP2B2	ATPase, Ca++ transporting, plasma membrane 2	Decrease	-1.75308	4.87715e-05	PMID: 23049970	Gelman et al. 2012	HIV+ with NCI and HIVE (n = 5) vs. HIV+ with NCI, no HIVE (n= 7) vs. HIV+/CN, no HIVE (n= 6) vs. HIV−/Ctl (n=6)	HIV+ HAND HIVE vs. controls	Frontal cortex	Microarray	3
BTN3A3	butyrophilin, subfamily 3, member A3	Increase	2.83077	0.00100494	PMID: 21909266	Borjabad et al. 2011	HIV+ HAND (n=8) vs. HIV+ cART, HAND (n=7) vs. HIV−/Ctl (n=6)	HIV+ HAND vs. controls	Within anterior frontal lobe (Deep white matter)	Microarray	3
BTN3A3	butyrophilin, subfamily 3, member A3	Increase	2.13998	0.00559161	PMID: 21909266	Borjabad et al. 2011	HIV+ HAND (n=8) vs. HIV+ cART, HAND (n=7) vs. HIV−/Ctl (n=6)	HIV+ HAND vs. controls	Within anterior frontal lobe (Deep white matter)	Microarray	3
BTN3A3	butyrophilin subfamily 3 member A3	Increase	2.03878	0.0374277	PMCID: PMC7149918	Canchi et al. 2020	HIV+ with HAD (n = 3) vs. HIV+ with MND (n = 10) vs. HIV+ with ANI (n=10) vs. HIV+/CN (n=10)	HIV+MND vs. CNHIV+	Frontal Cortex	Microarray	3
BTN3A3	butyrophilin, subfamily 3, member A3	Increase	2.10622	0	PMID: 23049970	Gelman et al. 2012	HIV+ with NCI and HIVE (n = 5) vs. HIV+ with NCI, no HIVE (n= 7) vs. HIV+/CN, no HIVE (n= 6) vs. HIV−/Ctl (n=6)	HIV+ HAND HIVE vs. controls	Neostriatum from deep frontal lobe	Microarray	3
BTN3A3	butyrophilin, subfamily 3, member A3	Increase	2.99105	0	PMID: 23049970	Gelman et al. 2012	HIV+ with NCI and HIVE (n = 5) vs. HIV+ with NCI, no HIVE (n= 7) vs. HIV+/CN, no HIVE (n= 6) vs. HIV−/Ctl (n=6)	HIV+ HAND HIVE vs. controls	Neostriatum from deep frontal lobe	Microarray	3
BTN3A3	butyrophilin, subfamily 3, member A3	Increase	1.64511	1.35561e-06	PMID: 23049970	Gelman et al. 2012	HIV+ with NCI and HIVE (n = 5) vs. HIV+ with NCI, no HIVE (n= 7) vs. HIV+/CN, no HIVE (n= 6) vs. HIV−/Ctl (n=6)	HIV+ HAND HIVE vs. controls	White matter	Microarray	3
BTN3A3	butyrophilin, subfamily 3, member A3	Increase	2.21448	0	PMID: 23049970	Gelman et al. 2012	HIV+ with NCI and HIVE (n = 5) vs. HIV+ with NCI, no HIVE (n= 7) vs. HIV+/CN, no HIVE (n= 6) vs. HIV−/Ctl (n=6)	HIV+ HAND HIVE vs. controls	White matter	Microarray	3
BTN3A3	butyrophilin, subfamily 3, member A3	Increase	6.18;2.92;4.66	<0.00001	PMID: 23049970	Gelman et al. 2012	HIV+ with NCI and HIVE (n = 5) vs. HIV+ with NCI, no HIVE (n= 7) vs. HIV+/CN, no HIVE (n= 6) vs. HIV−/Ctl (n=6)	HIV+ HAND HIVE vs. controls	Neostriatum, Frontal cortex, white matter	Microarray	3
CDC42	cell division cycle 42 (GTP-binding protein, 25 kDa)	Decrease	-1.67	0.02	PMID: 15579294	Masliah et al. 2004	HIV+ with HIVE (n= 9) vs. HIV+ no HIVE (n=8)	HIV+ HIVE vs. HIV+ no HIVE	Frontal Cortex	Microarray	3
CDC42	cell division cycle 42 (GTP binding protein, 25kDa)	Decrease	-1.78984	0.00505276	PMID: 21909266	Borjabad et al. 2011	HIV+ HAND (n=8) vs. HIV+ cART, HAND (n=7) vs. HIV−/Ctl (n=6)	HIV+ HAND vs. controls	Within anterior frontal lobe (Deep white matter)	Microarray	3
CDC42	cell division cycle 42 (GTP binding protein, 25kDa)	Decrease	-1.72628	3.26129e-09	PMID: 23049970	Gelman et al. 2012	HIV+ with NCI and HIVE (n = 5) vs. HIV+ with NCI, no HIVE (n= 7) vs. HIV+/CN, no HIVE (n= 6) vs. HIV−/Ctl (n=6)	HIV+ HAND HIVE vs. controls	Frontal cortex	Microarray	3
CDC42	cell division cycle 42 (GTP binding protein, 25kDa)	Decrease	-1.33866	3.65911e-06	PMID: 23049970	Gelman et al. 2012	HIV+ with NCI and HIVE (n = 5) vs. HIV+ with NCI, no HIVE (n= 7) vs. HIV+/CN, no HIVE (n= 6) vs. HIV−/Ctl (n=6)	HIV+ HAND HIVE vs. controls	Frontal cortex	Microarray	3
DTX3L	deltex 3-like (Drosophila)	Increase	4.27699	7.0953e-07	PMID: 21909266	Borjabad et al. 2011	HIV+ HAND (n=8) vs. HIV+ cART, HAND (n=7) vs. HIV−/Ctl (n=6)	HIV+ HAND vs. controls	Within anterior frontal lobe (Deep white matter)	Microarray	3
DTX3L	deltex E3 ubiquitin ligase 3L	Increase	1.64771	0.0430246	PMCID: PMC7149918	Canchi et al. 2020	HIV+ with HAD (n = 3) vs. HIV+ with MND (n = 10) vs. HIV+ with ANI (n=10) vs. HIV+/CN (n=10)	HIV+MND vs. CNHIV+	Frontal Cortex	Microarray	3
DTX3L	deltex 3-like (Drosophila)	Increase	1.99778	0.0190811	PMID: 21909266	Borjabad et al. 2011	HIV+ HAND (n=8) vs. HIV+ cART, HAND (n=7) vs. HIV−/Ctl (n=6)	HIV+ HAND_ART vs. controls	Within anterior frontal lobe (Deep white matter)	Microarray	3
DTX3L	deltex 3-like (Drosophila)	Increase	2.54344	0	PMID: 23049970	Gelman et al. 2012	HIV+ with NCI and HIVE (n = 5) vs. HIV+ with NCI, no HIVE (n= 7) vs. HIV+/CN, no HIVE (n= 6) vs. HIV−/Ctl (n=6)	HIV+ HAND HIVE vs. controls	Neostriatum from deep frontal lobe	Microarray	3
DTX3L	deltex 3-like (Drosophila)	Increase	1.65224	9.06834e-07	PMID: 23049970	Gelman et al. 2012	HIV+ with NCI and HIVE (n = 5) vs. HIV+ with NCI, no HIVE (n= 7) vs. HIV+/CN, no HIVE (n= 6) vs. HIV−/Ctl (n=6)	HIV+ HAND HIVE vs. controls	Frontal cortex	Microarray	3
DTX3L	deltex 3-like (Drosophila)	Increase	2.06663	1.38352e-06	PMID: 23049970	Gelman et al. 2012	HIV+ with NCI and HIVE (n = 5) vs. HIV+ with NCI, no HIVE (n= 7) vs. HIV+/CN, no HIVE (n= 6) vs. HIV−/Ctl (n=6)	HIV+ HAND HIVE vs. controls	White matter	Microarray	3
DTX3L	deltex 3-like (Drosophila)	Increase	5.83;3.14;4.19	<0.00001	PMID: 23049970	Gelman et al. 2012	HIV+ with NCI and HIVE (n = 5) vs. HIV+ with NCI, no HIVE (n= 7) vs. HIV+/CN, no HIVE (n= 6) vs. HIV−/Ctl (n=6)	HIV+ HAND HIVE vs. controls	Neostriatum, Frontal cortex, white matter	Microarray	3
EPHA4	EPH receptor A4	Decrease	-2.76531	0.0223477	PMID: 21909266	Borjabad et al. 2011	HIV+ HAND (n=8) vs. HIV+ cART, HAND (n=7) vs. HIV−/Ctl (n=6)	HIV+ HAND vs. controls	Within anterior frontal lobe (Deep white matter)	Microarray	3
EPHA4	EPH receptor A4	Decrease	-2.15039	0.0281823	PMID: 23190615	Zhou et al. 2012	HIV+ with HAD (n=10) vs. HIV+ no HAD (n=8)	HIV+ vs. HIV+ HAND	Frontal Cortex	Microarray	3
EPHA4	EPH receptor A4	Increase	0.775772	0.0389851	PMCID: PMC7149918	Canchi et al. 2020	HIV+ with HAD (n = 3) vs. HIV+ with MND (n = 10) vs. HIV+ with ANI (n=10) vs. HIV+/CN (n=10)	HIV+MND vs. CNHIV+	Frontal Cortex	Microarray	3
EPHA4	EPH receptor A4	Decrease	-2.23765	4.90218e-06	PMID: 23049970	Gelman et al. 2012	HIV+ with NCI and HIVE (n = 5) vs. HIV+ with NCI, no HIVE (n= 7) vs. HIV+/CN, no HIVE (n= 6) vs. HIV−/Ctl (n=6)	HIV+ HAND HIVE vs. controls	Frontal cortex	Microarray	3
GBP2	guanylate binding protein 2, interferon-inducible	Increase	3.66139	0.00264504	PMID: 21909266	Borjabad et al. 2011	HIV+ HAND (n=8) vs. HIV+ cART, HAND (n=7) vs. HIV−/Ctl (n=6)	HIV+ HAND vs. controls	Within anterior frontal lobe (Deep white matter)	Microarray	3
GBP2	guanylate binding protein 2, interferon-inducible	Increase	3.25332	0.00684848	PMID: 21909266	Borjabad et al. 2011	HIV+ HAND (n=8) vs. HIV+ cART, HAND (n=7) vs. HIV−/Ctl (n=6)	HIV+ HAND vs. controls	Within anterior frontal lobe (Deep white matter)	Microarray	3
GBP2	guanylate binding protein 2 [Source:HGNC Symbol;Acc:HGNC:4183]	Decrease		<0.05	PMID: 36851531	Mohammadzadeh et al.2023	HIV[−] (n = 10) vs. (HIV[+]/HAND, n = 10)	HIV+ HAND vs. controls	mid-frontal gyrus of the human	Microarray	3
GBP2	guanylate binding protein 2 [Source:HGNC Symbol;Acc:HGNC:4183]	Decrease		<0.05	PMID: 36851531	Mohammadzadeh et al.2023	HIV[−] (n = 10) vs. (HIV[+]/HIVE, n = 10))	HIV+ HAND HIVE vs. controls	mid-frontal gyrus of the human	Microarray	3
GBP2	guanylate binding protein 2, interferon-inducible	Increase	1.40726	1.26e-08	PMID: 23049970	Gelman et al. 2012	HIV+ with NCI and HIVE (n = 5) vs. HIV+ with NCI, no HIVE (n= 7) vs. HIV+/CN, no HIVE (n= 6) vs. HIV−/Ctl (n=6)	HIV+ HAND HIVE vs. controls	Neostriatum from deep frontal lobe	Microarray	3
GBP2	guanylate binding protein 2, interferon-inducible	Increase	2.0754	2.83051e-08	PMID: 23049970	Gelman et al. 2012	HIV+ with NCI and HIVE (n = 5) vs. HIV+ with NCI, no HIVE (n= 7) vs. HIV+/CN, no HIVE (n= 6) vs. HIV−/Ctl (n=6)	HIV+ HAND HIVE vs. controls	White matter	Microarray	3
GBP2	guanylate binding protein 2, interferon-inducible	Increase	3.99;2.08;5.55	<0.00001	PMID: 23049970	Gelman et al. 2012	HIV+ with NCI and HIVE (n = 5) vs. HIV+ with NCI, no HIVE (n= 7) vs. HIV+/CN, no HIVE (n= 6) vs. HIV−/Ctl (n=6)	HIV+ HAND HIVE vs. controls	Neostriatum, Frontal cortex, white matter	Microarray	3
HBB	hemoglobin, beta	Decrease	-4.37478	0.00922174	PMID: 21909266	Borjabad et al. 2011	HIV+ HAND (n=8) vs. HIV+ cART, HAND (n=7) vs. HIV−/Ctl (n=6)	HIV+ HAND vs. controls	Within anterior frontal lobe (Deep white matter)	Microarray	3
HBB	hemoglobin, beta	Decrease	-4.21682	0.0101184	PMID: 21909266	Borjabad et al. 2011	HIV+ HAND (n=8) vs. HIV+ cART, HAND (n=7) vs. HIV−/Ctl (n=6)	HIV+ HAND vs. controls	Within anterior frontal lobe (Deep white matter)	Microarray	3
HBB	hemoglobin, beta	Decrease	-3.22002	0.0131885	PMID: 21909266	Borjabad et al. 2011	HIV+ HAND (n=8) vs. HIV+ cART, HAND (n=7) vs. HIV−/Ctl (n=6)	HIV+ HAND vs. controls	Within anterior frontal lobe (Deep white matter)	Microarray	3
HBB	hemoglobin subunit beta	Decrease	-2.14107	0.00722657	PMID: 23190615	Zhou et al. 2012	HIV+ with HAD (n=10) vs. HIV+ no HAD (n=8)	HIV+ vs. HIV+ HAND	Frontal Cortex	Microarray	3
HBB	hemoglobin, beta	Decrease	-1.6439	0.000221056	PMID: 23049970	Gelman et al. 2012	HIV+ with NCI and HIVE (n = 5) vs. HIV+ with NCI, no HIVE (n= 7) vs. HIV+/CN, no HIVE (n= 6) vs. HIV−/Ctl (n=6)	HIV+ HAND HIVE vs. controls	Frontal cortex	Microarray	3
HBB	hemoglobin, beta	Decrease	-1.42083	0.000425887	PMID: 23049970	Gelman et al. 2012	HIV+ with NCI and HIVE (n = 5) vs. HIV+ with NCI, no HIVE (n= 7) vs. HIV+/CN, no HIVE (n= 6) vs. HIV−/Ctl (n=6)	HIV+ HAND HIVE vs. controls	Frontal cortex	Microarray	3
HBB	hemoglobin, beta	Decrease	-1.4162	0.00115181	PMID: 23049970	Gelman et al. 2012	HIV+ with NCI and HIVE (n = 5) vs. HIV+ with NCI, no HIVE (n= 7) vs. HIV+/CN, no HIVE (n= 6) vs. HIV−/Ctl (n=6)	HIV+ HAND HIVE vs. controls	Frontal cortex	Microarray	3
HERC5	hect domain and RLD 5	Increase	2.49159	1.5542e-05	PMID: 21909266	Borjabad et al. 2011	HIV+ HAND (n=8) vs. HIV+ cART, HAND (n=7) vs. HIV−/Ctl (n=6)	HIV+ HAND vs. controls	Within anterior frontal lobe (Deep white matter)	Microarray	3
HERC5	HECT and RLD domain containing E3 ubiquitin protein ligase 5 [Source:HGNC Symbol;Acc:HGNC:24368]	Decrease		<0.05	PMID: 36851531	Mohammadzadeh et al.2023	HIV[−] (n = 10) vs. (HIV[+]/HAND, n = 10)	HIV+ HAND vs. controls	mid-frontal gyrus of the human	Microarray	3
HERC5	HECT and RLD domain containing E3 ubiquitin protein ligase 5 [Source:HGNC Symbol;Acc:HGNC:24368]	Decrease		<0.05	PMID: 36851531	Mohammadzadeh et al.2023	HIV[−] (n = 10) vs. (HIV[+]/HIVE, n = 10))	HIV+ HAND HIVE vs. controls	mid-frontal gyrus of the human	Microarray	3
HERC5	hect domain and RLD 5	Increase	1.6576	0.0458675	PMID: 21909266	Borjabad et al. 2011	HIV+ HAND (n=8) vs. HIV+ cART, HAND (n=7) vs. HIV−/Ctl (n=6)	HIV+ HAND_ART vs. controls	Within anterior frontal lobe (Deep white matter)	Microarray	3
HERC5	hect domain and RLD 5	Increase	1.79856	1.14e-10	PMID: 23049970	Gelman et al. 2012	HIV+ with NCI and HIVE (n = 5) vs. HIV+ with NCI, no HIVE (n= 7) vs. HIV+/CN, no HIVE (n= 6) vs. HIV−/Ctl (n=6)	HIV+ HAND HIVE vs. controls	Neostriatum from deep frontal lobe	Microarray	3
HERC5	hect domain and RLD 5	Increase	1.43462	6.81798e-06	PMID: 23049970	Gelman et al. 2012	HIV+ with NCI and HIVE (n = 5) vs. HIV+ with NCI, no HIVE (n= 7) vs. HIV+/CN, no HIVE (n= 6) vs. HIV−/Ctl (n=6)	HIV+ HAND HIVE vs. controls	Frontal cortex	Microarray	3
HERC5	hect domain and RLD 5	Increase	3.48;2.7	<0.00001	PMID: 23049970	Gelman et al. 2012	HIV+ with NCI and HIVE (n = 5) vs. HIV+ with NCI, no HIVE (n= 7) vs. HIV+/CN, no HIVE (n= 6) vs. HIV−/Ctl (n=6)	HIV+ HAND HIVE vs. controls	Neostriatum, Frontal cortex	Microarray	3
HLA-A	major histocompatibility complex, class I, A	Increase	1.83	0.008	PMID: 15579294	Masliah et al. 2004	HIV+ with HIVE (n= 9) vs. HIV+ no HIVE (n=8)	HIV+ HIVE vs. HIV+ no HIVE	Frontal Cortex	Microarray	3
HLA-A	major histocompatibility complex, class I, A	Increase	3.35015	1.17564e-05	PMID: 21909266	Borjabad et al. 2011	HIV+ HAND (n=8) vs. HIV+ cART, HAND (n=7) vs. HIV−/Ctl (n=6)	HIV+ HAND vs. controls	Within anterior frontal lobe (Deep white matter)	Microarray	3
HLA-A	major histocompatibility complex, class I, A	Increase	2.83192	0.000125398	PMID: 21909266	Borjabad et al. 2011	HIV+ HAND (n=8) vs. HIV+ cART, HAND (n=7) vs. HIV−/Ctl (n=6)	HIV+ HAND vs. controls	Within anterior frontal lobe (Deep white matter)	Microarray	3
HLA-A	major histocompatibility complex, class I, A	Increase	1.58273	3.26e-08	PMID: 23049970	Gelman et al. 2012	HIV+ with NCI and HIVE (n = 5) vs. HIV+ with NCI, no HIVE (n= 7) vs. HIV+/CN, no HIVE (n= 6) vs. HIV−/Ctl (n=6)	HIV+ HAND HIVE vs. controls	Neostriatum from deep frontal lobe	Microarray	3
HLA-A	major histocompatibility complex, class I, A	Increase	1.82966	4.88e-11	PMID: 23049970	Gelman et al. 2012	HIV+ with NCI and HIVE (n = 5) vs. HIV+ with NCI, no HIVE (n= 7) vs. HIV+/CN, no HIVE (n= 6) vs. HIV−/Ctl (n=6)	HIV+ HAND HIVE vs. controls	Neostriatum from deep frontal lobe	Microarray	3
HLA-A	major histocompatibility complex, class I, A	Increase	1.73235	7.16892e-06	PMID: 23049970	Gelman et al. 2012	HIV+ with NCI and HIVE (n = 5) vs. HIV+ with NCI, no HIVE (n= 7) vs. HIV+/CN, no HIVE (n= 6) vs. HIV−/Ctl (n=6)	HIV+ HAND HIVE vs. controls	White matter	Microarray	3
HLA-A	major histocompatibility complex, class I, A	Increase	2.26	4.00583e-07	PMID: 23049970	Gelman et al. 2012	HIV+ with NCI and HIVE (n = 5) vs. HIV+ with NCI, no HIVE (n= 7) vs. HIV+/CN, no HIVE (n= 6) vs. HIV−/Ctl (n=6)	HIV+ HAND HIVE vs. controls	White matter	Microarray	3
HLA-A	major histocompatibility complex, class I, A	Increase	3.28;4.06	<0.00001	PMID: 23049970	Gelman et al. 2012	HIV+ with NCI and HIVE (n = 5) vs. HIV+ with NCI, no HIVE (n= 7) vs. HIV+/CN, no HIVE (n= 6) vs. HIV−/Ctl (n=6)	HIV+ HAND HIVE vs. controls	Neostriatum, white matter	Microarray	3
HLA-B	major histocompatibility complex, class I, B	Increase	4.36842	2.32974e-06	PMID: 21909266	Borjabad et al. 2011	HIV+ HAND (n=8) vs. HIV+ cART, HAND (n=7) vs. HIV−/Ctl (n=6)	HIV+ HAND vs. controls	Within anterior frontal lobe (Deep white matter)	Microarray	3
HLA-B	major histocompatibility complex, class I, B	Increase	2.92995	2.27623e-05	PMID: 21909266	Borjabad et al. 2011	HIV+ HAND (n=8) vs. HIV+ cART, HAND (n=7) vs. HIV−/Ctl (n=6)	HIV+ HAND vs. controls	Within anterior frontal lobe (Deep white matter)	Microarray	3
HLA-B	major histocompatibility complex, class I, B	Increase	2.37536	0.000277842	PMID: 21909266	Borjabad et al. 2011	HIV+ HAND (n=8) vs. HIV+ cART, HAND (n=7) vs. HIV−/Ctl (n=6)	HIV+ HAND vs. controls	Within anterior frontal lobe (Deep white matter)	Microarray	3
HLA-B	major histocompatibility complex, class I, B	Increase	2.47906	0.0359335	PMCID: PMC7149918	Canchi et al. 2020	HIV+ with HAD (n = 3) vs. HIV+ with MND (n = 10) vs. HIV+ with ANI (n=10) vs. HIV+/CN (n=10)	HIV+MND vs. CNHIV+	Frontal Cortex	Microarray	3
HLA-B	major histocompatibility complex, class I, B	Increase	1.88628	0.0314211	PMID: 21909266	Borjabad et al. 2011	HIV+ HAND (n=8) vs. HIV+ cART, HAND (n=7) vs. HIV−/Ctl (n=6)	HIV+ HAND_ART vs. controls	Within anterior frontal lobe (Deep white matter)	Microarray	3
HLA-B	major histocompatibility complex, class I, B	Increase	2.12282	2.42e-08	PMID: 23049970	Gelman et al. 2012	HIV+ with NCI and HIVE (n = 5) vs. HIV+ with NCI, no HIVE (n= 7) vs. HIV+/CN, no HIVE (n= 6) vs. HIV−/Ctl (n=6)	HIV+ HAND HIVE vs. controls	Neostriatum from deep frontal lobe	Microarray	3
HLA-B	major histocompatibility complex, class I, B	Increase	2.54047	1.03894e-05	PMID: 23049970	Gelman et al. 2012	HIV+ with NCI and HIVE (n = 5) vs. HIV+ with NCI, no HIVE (n= 7) vs. HIV+/CN, no HIVE (n= 6) vs. HIV−/Ctl (n=6)	HIV+ HAND HIVE vs. controls	White matter	Microarray	3
HLA-B	major histocompatibility complex, class I, B	Increase	4.36;5.82	<0.00001	PMID: 23049970	Gelman et al. 2012	HIV+ with NCI and HIVE (n = 5) vs. HIV+ with NCI, no HIVE (n= 7) vs. HIV+/CN, no HIVE (n= 6) vs. HIV−/Ctl (n=6)	HIV+ HAND HIVE vs. controls	Neostriatum, white matter	Microarray	3
HLA-F	major histocompatibility complex, class I, F	Increase	1.79	0.003	PMID: 15579294	Masliah et al. 2004	HIV+ with HIVE (n= 9) vs. HIV+ no HIVE (n=8)	HIV+ HIVE vs. HIV+ no HIVE	Frontal Cortex	Microarray	3
HLA-F	major histocompatibility complex, class I, F	Increase	2.79685	0.000123679	PMID: 21909266	Borjabad et al. 2011	HIV+ HAND (n=8) vs. HIV+ cART, HAND (n=7) vs. HIV−/Ctl (n=6)	HIV+ HAND vs. controls	Within anterior frontal lobe (Deep white matter)	Microarray	3
HLA-F	major histocompatibility complex, class I, F	Increase	2.32325	0.000268828	PMID: 21909266	Borjabad et al. 2011	HIV+ HAND (n=8) vs. HIV+ cART, HAND (n=7) vs. HIV−/Ctl (n=6)	HIV+ HAND vs. controls	Within anterior frontal lobe (Deep white matter)	Microarray	3
HLA-F	major histocompatibility complex, class I, F	Increase	1.97036	0.000175112	PMID: 21909266	Borjabad et al. 2011	HIV+ HAND (n=8) vs. HIV+ cART, HAND (n=7) vs. HIV−/Ctl (n=6)	HIV+ HAND vs. controls	Within anterior frontal lobe (Deep white matter)	Microarray	3
HLA-F	major histocompatibility complex, class I, F	Increase	1.05962	1.41e-06	PMID: 23049970	Gelman et al. 2012	HIV+ with NCI and HIVE (n = 5) vs. HIV+ with NCI, no HIVE (n= 7) vs. HIV+/CN, no HIVE (n= 6) vs. HIV−/Ctl (n=6)	HIV+ HAND HIVE vs. controls	Neostriatum from deep frontal lobe	Microarray	3
HLA-F	major histocompatibility complex, class I, F	Increase	1.78993	3.94e-07	PMID: 23049970	Gelman et al. 2012	HIV+ with NCI and HIVE (n = 5) vs. HIV+ with NCI, no HIVE (n= 7) vs. HIV+/CN, no HIVE (n= 6) vs. HIV−/Ctl (n=6)	HIV+ HAND HIVE vs. controls	Neostriatum from deep frontal lobe	Microarray	3
HLA-F	major histocompatibility complex, class I, F	Increase	1.95357	1.38e-08	PMID: 23049970	Gelman et al. 2012	HIV+ with NCI and HIVE (n = 5) vs. HIV+ with NCI, no HIVE (n= 7) vs. HIV+/CN, no HIVE (n= 6) vs. HIV−/Ctl (n=6)	HIV+ HAND HIVE vs. controls	Neostriatum from deep frontal lobe	Microarray	3
HLA-F	major histocompatibility complex, class I, F	Increase	1.61399	5.223e-07	PMID: 23049970	Gelman et al. 2012	HIV+ with NCI and HIVE (n = 5) vs. HIV+ with NCI, no HIVE (n= 7) vs. HIV+/CN, no HIVE (n= 6) vs. HIV−/Ctl (n=6)	HIV+ HAND HIVE vs. controls	White matter	Microarray	3
HLA-F	major histocompatibility complex, class I, F	Increase	2.06754	2.3008e-05	PMID: 23049970	Gelman et al. 2012	HIV+ with NCI and HIVE (n = 5) vs. HIV+ with NCI, no HIVE (n= 7) vs. HIV+/CN, no HIVE (n= 6) vs. HIV−/Ctl (n=6)	HIV+ HAND HIVE vs. controls	White matter	Microarray	3
HLA-F	major histocompatibility complex, class I, F	Increase	2.30588	3.04843e-06	PMID: 23049970	Gelman et al. 2012	HIV+ with NCI and HIVE (n = 5) vs. HIV+ with NCI, no HIVE (n= 7) vs. HIV+/CN, no HIVE (n= 6) vs. HIV−/Ctl (n=6)	HIV+ HAND HIVE vs. controls	White matter	Microarray	3
HLA-F	major histocompatibility complex, class I, F	Increase	3.14;4.07	0.0001	PMID: 23049970	Gelman et al. 2012	HIV+ with NCI and HIVE (n = 5) vs. HIV+ with NCI, no HIVE (n= 7) vs. HIV+/CN, no HIVE (n= 6) vs. HIV−/Ctl (n=6)	HIV+ HAND HIVE vs. controls	Neostriatum, white matter	Microarray	3
IFI16	interferon, gamma-inducible protein 16	Increase	3.46442	2.71302e-06	PMID: 21909266	Borjabad et al. 2011	HIV+ HAND (n=8) vs. HIV+ cART, HAND (n=7) vs. HIV−/Ctl (n=6)	HIV+ HAND vs. controls	Within anterior frontal lobe (Deep white matter)	Microarray	3
IFI16	interferon, gamma-inducible protein 16	Increase	3.34075	2.58842e-07	PMID: 21909266	Borjabad et al. 2011	HIV+ HAND (n=8) vs. HIV+ cART, HAND (n=7) vs. HIV−/Ctl (n=6)	HIV+ HAND vs. controls	Within anterior frontal lobe (Deep white matter)	Microarray	3
IFI16	interferon, gamma-inducible protein 16	Increase	2.29756	0.00463928	PMID: 21909266	Borjabad et al. 2011	HIV+ HAND (n=8) vs. HIV+ cART, HAND (n=7) vs. HIV−/Ctl (n=6)	HIV+ HAND vs. controls	Within anterior frontal lobe (Deep white matter)	Microarray	3
IFI16	interferon gamma inducible protein 16 [Source:HGNC Symbol;Acc:HGNC:5395]	Decrease		<0.05	PMID: 36851531	Mohammadzadeh et al.2023	HIV[−] (n = 10) vs. (HIV[+]/HIVE, n = 10))	HIV+ HAND HIVE vs. controls	mid-frontal gyrus of the human	Microarray	3
IFI16	interferon, gamma-inducible protein 16	Increase	1.20616	7.21575e-07	PMID: 23049970	Gelman et al. 2012	HIV+ with NCI and HIVE (n = 5) vs. HIV+ with NCI, no HIVE (n= 7) vs. HIV+/CN, no HIVE (n= 6) vs. HIV−/Ctl (n=6)	HIV+ vs. controls	Neostriatum from deep frontal lobe	Microarray	3
IFI16	interferon, gamma-inducible protein 16	Increase	1.74714	3.86e-11	PMID: 23049970	Gelman et al. 2012	HIV+ with NCI and HIVE (n = 5) vs. HIV+ with NCI, no HIVE (n= 7) vs. HIV+/CN, no HIVE (n= 6) vs. HIV−/Ctl (n=6)	HIV+ HAND HIVE vs. controls	Neostriatum from deep frontal lobe	Microarray	3
IFI16	interferon, gamma-inducible protein 16	Increase	1.84249	4.82e-13	PMID: 23049970	Gelman et al. 2012	HIV+ with NCI and HIVE (n = 5) vs. HIV+ with NCI, no HIVE (n= 7) vs. HIV+/CN, no HIVE (n= 6) vs. HIV−/Ctl (n=6)	HIV+ HAND HIVE vs. controls	Neostriatum from deep frontal lobe	Microarray	3
IFI16	interferon, gamma-inducible protein 16	Increase	2.63748	0	PMID: 23049970	Gelman et al. 2012	HIV+ with NCI and HIVE (n = 5) vs. HIV+ with NCI, no HIVE (n= 7) vs. HIV+/CN, no HIVE (n= 6) vs. HIV−/Ctl (n=6)	HIV+ HAND HIVE vs. controls	Neostriatum from deep frontal lobe	Microarray	3
IFI16	interferon, gamma-inducible protein 16	Increase	1.08184	0.00134943	PMID: 23049970	Gelman et al. 2012	HIV+ with NCI and HIVE (n = 5) vs. HIV+ with NCI, no HIVE (n= 7) vs. HIV+/CN, no HIVE (n= 6) vs. HIV−/Ctl (n=6)	HIV+ HAND HIVE vs. controls	Frontal cortex	Microarray	3
IFI16	interferon, gamma-inducible protein 16	Increase	1.41772	4.53166e-06	PMID: 23049970	Gelman et al. 2012	HIV+ with NCI and HIVE (n = 5) vs. HIV+ with NCI, no HIVE (n= 7) vs. HIV+/CN, no HIVE (n= 6) vs. HIV−/Ctl (n=6)	HIV+ HAND HIVE vs. controls	Frontal cortex	Microarray	3
IFI16	interferon, gamma-inducible protein 16	Increase	4.39;2.39	<0.00001	PMID: 23049970	Gelman et al. 2012	HIV+ with NCI and HIVE (n = 5) vs. HIV+ with NCI, no HIVE (n= 7) vs. HIV+/CN, no HIVE (n= 6) vs. HIV−/Ctl (n=6)	HIV+ HAND HIVE vs. controls	Neostriatum, Frontal cortex	Microarray	3
IFI35	Interferon-induced protein 35	Increase	1.96	2e-05	PMID: 16249037	Everall et al. 2005	HIV+ (n = 5 incl. HIVE (n = 3) and/or HAD (n = 3)) vs. HIV-/Ctl (n= 4)	HIV+ HAND HIVE vs. controls	Frontal Cortex	Microarray	3
IFI35	interferon-induced protein 35	Increase	1.94	0	PMID: 15579294	Masliah et al. 2004	HIV+ with HIVE (n= 9) vs. HIV+ no HIVE (n=8)	HIV+ HIVE vs. HIV+ no HIVE	Frontal Cortex	Microarray	3
IFI35	interferon induced protein 35	Decrease	-1.35859	0.0437934	PMID: 23190615	Zhou et al. 2012	HIV+ with HAD (n=10) vs. HIV+ no HAD (n=8)	HIV+ vs. HIV+ HAND	Frontal Cortex	Microarray	3
IFI35	interferon-induced protein 35	Increase	1.74497	1.7e-10	PMID: 23049970	Gelman et al. 2012	HIV+ with NCI and HIVE (n = 5) vs. HIV+ with NCI, no HIVE (n= 7) vs. HIV+/CN, no HIVE (n= 6) vs. HIV−/Ctl (n=6)	HIV+ HAND HIVE vs. controls	Neostriatum from deep frontal lobe	Microarray	3
IFI35	interferon-induced protein 35	Increase	1.30897	0.000112649	PMID: 23049970	Gelman et al. 2012	HIV+ with NCI and HIVE (n = 5) vs. HIV+ with NCI, no HIVE (n= 7) vs. HIV+/CN, no HIVE (n= 6) vs. HIV−/Ctl (n=6)	HIV+ HAND HIVE vs. controls	White matter	Microarray	3
IFI35	interferon-induced protein 35	Increase	3.35;2.48	<0.00001	PMID: 23049970	Gelman et al. 2012	HIV+ with NCI and HIVE (n = 5) vs. HIV+ with NCI, no HIVE (n= 7) vs. HIV+/CN, no HIVE (n= 6) vs. HIV−/Ctl (n=6)	HIV+ HAND HIVE vs. controls	Neostriatum, white matter	Microarray	3
IFIT2	interferon-induced protein with tetratricopeptide repeats 2	Increase	2.96232	1.4718e-05	PMID: 21909266	Borjabad et al. 2011	HIV+ HAND (n=8) vs. HIV+ cART, HAND (n=7) vs. HIV−/Ctl (n=6)	HIV+ HAND vs. controls	Within anterior frontal lobe (Deep white matter)	Microarray	3
IFIT2	interferon induced protein with tetratricopeptide repeats 2 [Source:HGNC Symbol;Acc:HGNC:5409]	Decrease		<0.05	PMID: 36851531	Mohammadzadeh et al.2023	HIV[−] (n = 10) vs. (HIV[+]/HAND, n = 10)	HIV+ HAND vs. controls	mid-frontal gyrus of the human	Microarray	3
IFIT2	interferon induced protein with tetratricopeptide repeats 2 [Source:HGNC Symbol;Acc:HGNC:5409]	Decrease		<0.05	PMID: 36851531	Mohammadzadeh et al.2023	HIV[−] (n = 10) vs. (HIV[+]/HIVE, n = 10))	HIV+ HAND HIVE vs. controls	mid-frontal gyrus of the human	Microarray	3
IFIT2	interferon-induced protein with tetratricopeptide repeats 2	Increase	2.73249	0	PMID: 23049970	Gelman et al. 2012	HIV+ with NCI and HIVE (n = 5) vs. HIV+ with NCI, no HIVE (n= 7) vs. HIV+/CN, no HIVE (n= 6) vs. HIV−/Ctl (n=6)	HIV+ HAND HIVE vs. controls	Neostriatum from deep frontal lobe	Microarray	3
IFIT2	interferon-induced protein with tetratricopeptide repeats 2	Increase	1.81044	2.18462e-05	PMID: 23049970	Gelman et al. 2012	HIV+ with NCI and HIVE (n = 5) vs. HIV+ with NCI, no HIVE (n= 7) vs. HIV+/CN, no HIVE (n= 6) vs. HIV−/Ctl (n=6)	HIV+ HAND HIVE vs. controls	Frontal cortex	Microarray	3
IFIT2	interferon-induced protein with tetratricopeptide repeats 2	Increase	6.65;3.51	<0.00001	PMID: 23049970	Gelman et al. 2012	HIV+ with NCI and HIVE (n = 5) vs. HIV+ with NCI, no HIVE (n= 7) vs. HIV+/CN, no HIVE (n= 6) vs. HIV−/Ctl (n=6)	HIV+ HAND HIVE vs. controls	Neostriatum, Frontal cortex	Microarray	3
ITPKB	inositol 1,4,5-trisphosphate 3-kinase B	Increase	1.68035	0.000327016	PMID: 21909266	Borjabad et al. 2011	HIV+ HAND (n=8) vs. HIV+ cART, HAND (n=7) vs. HIV−/Ctl (n=6)	HIV+ HAND vs. controls	Within anterior frontal lobe (Deep white matter)	Microarray	3
ITPKB	inositol-trisphosphate 3-kinase B	Increase	1.54523	0.0240291	PMCID: PMC7149918	Canchi et al. 2020	HIV+ with HAD (n = 3) vs. HIV+ with MND (n = 10) vs. HIV+ with ANI (n=10) vs. HIV+/CN (n=10)	HIV+MND vs. CNHIV+	Frontal Cortex	Microarray	3
ITPKB	inositol 1,4,5-trisphosphate 3-kinase B	Increase	1.07043	0.00109375	PMID: 23049970	Gelman et al. 2012	HIV+ with NCI and HIVE (n = 5) vs. HIV+ with NCI, no HIVE (n= 7) vs. HIV+/CN, no HIVE (n= 6) vs. HIV−/Ctl (n=6)	HIV+ HAND HIVE vs. controls	Neostriatum from deep frontal lobe	Microarray	3
ITPKB	Inositol 1,4,5-trisphosphate 3-kinase B	Increase	1.34029	4.79e-09	PMID: 23049970	Gelman et al. 2012	HIV+ with NCI and HIVE (n = 5) vs. HIV+ with NCI, no HIVE (n= 7) vs. HIV+/CN, no HIVE (n= 6) vs. HIV−/Ctl (n=6)	HIV+ HAND HIVE vs. controls	Neostriatum from deep frontal lobe	Microarray	3
ITPKB	inositol 1,4,5-trisphosphate 3-kinase B	Increase	1.45226	0.000430167	PMID: 23049970	Gelman et al. 2012	HIV+ with NCI and HIVE (n = 5) vs. HIV+ with NCI, no HIVE (n= 7) vs. HIV+/CN, no HIVE (n= 6) vs. HIV−/Ctl (n=6)	HIV+ HAND HIVE vs. controls	Frontal cortex	Microarray	3
ITPKB	Inositol 1,4,5-trisphosphate 3-kinase B	Increase	1.5558	1.74225e-06	PMID: 23049970	Gelman et al. 2012	HIV+ with NCI and HIVE (n = 5) vs. HIV+ with NCI, no HIVE (n= 7) vs. HIV+/CN, no HIVE (n= 6) vs. HIV−/Ctl (n=6)	HIV+ HAND HIVE vs. controls	Frontal cortex	Microarray	3
ITPKB	inositol 1,4,5-trisphosphate 3-kinase B	Increase	2.32;2.84	0.02136	PMID: 23049970	Gelman et al. 2012	HIV+ with NCI and HIVE (n = 5) vs. HIV+ with NCI, no HIVE (n= 7) vs. HIV+/CN, no HIVE (n= 6) vs. HIV−/Ctl (n=6)	HIV+ HAND HIVE vs. controls	Neostriatum, Frontal cortex	Microarray	3
MAP4	microtubule-associated protein 4	Decrease	-2.59561	0.0352858	PMID: 21909266	Borjabad et al. 2011	HIV+ HAND (n=8) vs. HIV+ cART, HAND (n=7) vs. HIV−/Ctl (n=6)	HIV+ HAND vs. controls	Within anterior frontal lobe (Deep white matter)	Microarray	3
MAP4	microtubule-associated protein 4	Decrease	-1.8155	0.00236392	PMID: 21909266	Borjabad et al. 2011	HIV+ HAND (n=8) vs. HIV+ cART, HAND (n=7) vs. HIV−/Ctl (n=6)	HIV+ HAND vs. controls	Within anterior frontal lobe (Deep white matter)	Microarray	3
MAP4	microtubule-associated protein 4	Decrease	-1.61014	0.0153915	PMID: 21909266	Borjabad et al. 2011	HIV+ HAND (n=8) vs. HIV+ cART, HAND (n=7) vs. HIV−/Ctl (n=6)	HIV+ HAND vs. controls	Within anterior frontal lobe (Deep white matter)	Microarray	3
MAP4	microtubule associated protein 4	Decrease	-2.7391	0.00182349	PMID: 23190615	Zhou et al. 2012	HIV+ with HAD (n=10) vs. HIV+ no HAD (n=8)	HIV+ vs. HIV+ HAND	Frontal Cortex	Microarray	3
MAP4	microtubule associated protein 4	Increase	0.960268	0.0132275	PMCID: PMC7149918	Canchi et al. 2020	HIV+ with HAD (n = 3) vs. HIV+ with MND (n = 10) vs. HIV+ with ANI (n=10) vs. HIV+/CN (n=10)	HIV+MND vs. CNHIV+	Frontal Cortex	Microarray	3
MAP4	microtubule-associated protein 4	Decrease	-2.00121	0.00567647	PMID: 21909266	Borjabad et al. 2011	HIV+ HAND (n=8) vs. HIV+ cART, HAND (n=7) vs. HIV−/Ctl (n=6)	HIV+ HAND_ART vs. controls	Within anterior frontal lobe (Deep white matter)	Microarray	3
MAP4	microtubule-associated protein 4	Decrease	-1.94558	0.00658629	PMID: 21909266	Borjabad et al. 2011	HIV+ HAND (n=8) vs. HIV+ cART, HAND (n=7) vs. HIV−/Ctl (n=6)	HIV+ HAND_ART vs. controls	Within anterior frontal lobe (Deep white matter)	Microarray	3
MAP4	microtubule-associated protein 4	Decrease	-1.74276	0.0149304	PMID: 21909266	Borjabad et al. 2011	HIV+ HAND (n=8) vs. HIV+ cART, HAND (n=7) vs. HIV−/Ctl (n=6)	HIV+ HAND_ART vs. controls	Within anterior frontal lobe (Deep white matter)	Microarray	3
MAP4	microtubule-associated protein 4	Decrease	-1.68316	0.0201269	PMID: 21909266	Borjabad et al. 2011	HIV+ HAND (n=8) vs. HIV+ cART, HAND (n=7) vs. HIV−/Ctl (n=6)	HIV+ HAND_ART vs. controls	Within anterior frontal lobe (Deep white matter)	Microarray	3
MAP4	microtubule-associated protein 4	Decrease	-1.50678	0.015121	PMID: 21909266	Borjabad et al. 2011	HIV+ HAND (n=8) vs. HIV+ cART, HAND (n=7) vs. HIV−/Ctl (n=6)	HIV+ HAND_ART vs. controls	Within anterior frontal lobe (Deep white matter)	Microarray	3
MAP4	microtubule-associated protein 4	Decrease	-2.20265	6.43468e-10	PMID: 23049970	Gelman et al. 2012	HIV+ with NCI and HIVE (n = 5) vs. HIV+ with NCI, no HIVE (n= 7) vs. HIV+/CN, no HIVE (n= 6) vs. HIV−/Ctl (n=6)	HIV+ HAND HIVE vs. controls	Frontal cortex	Microarray	3
MOBP	myelin-associated oligodendrocyte basic protein	Decrease	-2.56706	0.00187635	PMID: 21909266	Borjabad et al. 2011	HIV+ HAND (n=8) vs. HIV+ cART, HAND (n=7) vs. HIV−/Ctl (n=6)	HIV+ HAND vs. controls	Within anterior frontal lobe (Deep white matter)	Microarray	3
MOBP	myelin-associated oligodendrocyte basic protein	Decrease	-1.61568	0.00159059	PMID: 21909266	Borjabad et al. 2011	HIV+ HAND (n=8) vs. HIV+ cART, HAND (n=7) vs. HIV−/Ctl (n=6)	HIV+ HAND vs. controls	Within anterior frontal lobe (Deep white matter)	Microarray	3
MOBP	myelin associated oligodendrocyte basic protein	Decrease	-1.99437	0.0101305	PMID: 23190615	Zhou et al. 2012	HIV+ with HAD (n=10) vs. HIV+ no HAD (n=8)	HIV+ vs. HIV+ HAND	Frontal Cortex	Microarray	3
MOBP	myelin-associated oligodendrocyte basic protein	Decrease	-2.503	0.00524928	PMID: 21909266	Borjabad et al. 2011	HIV+ HAND (n=8) vs. HIV+ cART, HAND (n=7) vs. HIV−/Ctl (n=6)	HIV+ HAND_ART vs. controls	Within anterior frontal lobe (Deep white matter)	Microarray	3
MOBP	myelin-associated oligodendrocyte basic protein	Decrease	-1.84677	0.0149631	PMID: 21909266	Borjabad et al. 2011	HIV+ HAND (n=8) vs. HIV+ cART, HAND (n=7) vs. HIV−/Ctl (n=6)	HIV+ HAND_ART vs. controls	Within anterior frontal lobe (Deep white matter)	Microarray	3
MOBP	myelin-associated oligodendrocyte basic protein	Increase	1.05579	0.00029591	PMID: 23049970	Gelman et al. 2012	HIV+ with NCI and HIVE (n = 5) vs. HIV+ with NCI, no HIVE (n= 7) vs. HIV+/CN, no HIVE (n= 6) vs. HIV−/Ctl (n=6)	HIV+ HAND vs. controls	Neostriatum from deep frontal lobe	Microarray	3
MOBP	myelin-associated oligodendrocyte basic protein	Increase	1.53011	1.62e-10	PMID: 23049970	Gelman et al. 2012	HIV+ with NCI and HIVE (n = 5) vs. HIV+ with NCI, no HIVE (n= 7) vs. HIV+/CN, no HIVE (n= 6) vs. HIV−/Ctl (n=6)	HIV+ HAND HIVE vs. controls	Neostriatum from deep frontal lobe	Microarray	3
MOBP	myelin-associated oligodendrocyte basic protein	Increase	1.44027	5.74953e-05	PMID: 23049970	Gelman et al. 2012	HIV+ with NCI and HIVE (n = 5) vs. HIV+ with NCI, no HIVE (n= 7) vs. HIV+/CN, no HIVE (n= 6) vs. HIV−/Ctl (n=6)	HIV+ HAND HIVE vs. controls	Frontal cortex	Microarray	3
MOBP	myelin-associated oligodendrocyte basic protein	Increase	1.58203	2.65334e-05	PMID: 23049970	Gelman et al. 2012	HIV+ with NCI and HIVE (n = 5) vs. HIV+ with NCI, no HIVE (n= 7) vs. HIV+/CN, no HIVE (n= 6) vs. HIV−/Ctl (n=6)	HIV+ HAND HIVE vs. controls	Frontal cortex	Microarray	3
MOBP	myelin-associated oligodendrocyte basic protein	Increase	1.62778	0.00127479	PMID: 23049970	Gelman et al. 2012	HIV+ with NCI and HIVE (n = 5) vs. HIV+ with NCI, no HIVE (n= 7) vs. HIV+/CN, no HIVE (n= 6) vs. HIV−/Ctl (n=6)	HIV+ HAND HIVE vs. controls	Frontal cortex	Microarray	3
MOBP	myelin-associated oligodendrocyte basic protein	Increase	2.89;2.93	<0.00001	PMID: 23049970	Gelman et al. 2012	HIV+ with NCI and HIVE (n = 5) vs. HIV+ with NCI, no HIVE (n= 7) vs. HIV+/CN, no HIVE (n= 6) vs. HIV−/Ctl (n=6)	HIV+ HAND HIVE vs. controls	Neostriatum, Frontal cortex	Microarray	3
Zc3hav1	likely ortholog of rat zinc-finger antiviral protein	Increase	1.79	0	PMID: 15579294	Masliah et al. 2004	HIV+ with HIVE (n= 9) vs. HIV+ no HIVE (n=8)	HIV+ HIVE vs. HIV+ no HIVE	Frontal Cortex	Microarray	3
OAS1	2',5'-oligoadenylate synthetase 1, 40/46kDa	Increase	2.20336	3.60255e-06	PMID: 21909266	Borjabad et al. 2011	HIV+ HAND (n=8) vs. HIV+ cART, HAND (n=7) vs. HIV−/Ctl (n=6)	HIV+ HAND vs. controls	Within anterior frontal lobe (Deep white matter)	Microarray	3
OAS1	2'-5'-oligoadenylate synthetase 1 [Source:HGNC Symbol;Acc:HGNC:8086]	Decrease		<0.05	PMID: 36851531	Mohammadzadeh et al.2023	HIV[−] (n = 10) vs. (HIV[+]/HAND, n = 10)	HIV+ HAND vs. controls	mid-frontal gyrus of the human	Microarray	3
OAS1	2'-5'-oligoadenylate synthetase 1 [Source:HGNC Symbol;Acc:HGNC:8086]	Decrease		<0.05	PMID: 36851531	Mohammadzadeh et al.2023	HIV[−] (n = 10) vs. (HIV[+]/HIVE, n = 10))	HIV+ HAND HIVE vs. controls	mid-frontal gyrus of the human	Microarray	3
OAS1	2',5'-oligoadenylate synthetase 1, 40/46kDa	Increase	1.5665	0.0387284	PMID: 21909266	Borjabad et al. 2011	HIV+ HAND (n=8) vs. HIV+ cART, HAND (n=7) vs. HIV−/Ctl (n=6)	HIV+ HAND_ART vs. controls	Within anterior frontal lobe (Deep white matter)	Microarray	3
OAS1	2',5'-oligoadenylate synthetase 1, 40/46kDa	Increase	1.44603	1.15e-05	PMID: 23049970	Gelman et al. 2012	HIV+ with NCI and HIVE (n = 5) vs. HIV+ with NCI, no HIVE (n= 7) vs. HIV+/CN, no HIVE (n= 6) vs. HIV−/Ctl (n=6)	HIV+ HAND HIVE vs. controls	Neostriatum from deep frontal lobe	Microarray	3
OAS1	2',5'-oligoadenylate synthetase 1, 40/46kDa	Increase	2.04848	9.33e-15	PMID: 23049970	Gelman et al. 2012	HIV+ with NCI and HIVE (n = 5) vs. HIV+ with NCI, no HIVE (n= 7) vs. HIV+/CN, no HIVE (n= 6) vs. HIV−/Ctl (n=6)	HIV+ HAND HIVE vs. controls	Neostriatum from deep frontal lobe	Microarray	3
OAS1	2',5'-oligoadenylate synthetase 1, 40/46kDa	Increase	1.26519	6.78431e-09	PMID: 23049970	Gelman et al. 2012	HIV+ with NCI and HIVE (n = 5) vs. HIV+ with NCI, no HIVE (n= 7) vs. HIV+/CN, no HIVE (n= 6) vs. HIV−/Ctl (n=6)	HIV+ HAND HIVE vs. controls	Frontal cortex	Microarray	3
OAS1	2',5'-oligoadenylate synthetase 1, 40/46kDa	Increase	1.83431	1.42286e-10	PMID: 23049970	Gelman et al. 2012	HIV+ with NCI and HIVE (n = 5) vs. HIV+ with NCI, no HIVE (n= 7) vs. HIV+/CN, no HIVE (n= 6) vs. HIV−/Ctl (n=6)	HIV+ HAND HIVE vs. controls	White matter	Microarray	3
OAS1	2',5'-oligoadenylate synthetase 1, 40/46kDa	Increase	3.43;2.4;3.57	<0.00001	PMID: 23049970	Gelman et al. 2012	HIV+ with NCI and HIVE (n = 5) vs. HIV+ with NCI, no HIVE (n= 7) vs. HIV+/CN, no HIVE (n= 6) vs. HIV−/Ctl (n=6)	HIV+ HAND HIVE vs. controls	Neostriatum, Frontal cortex, white matter	Microarray	3
CAB39	calcium binding protein 39	Increase	0.754458	0.0281791	PMCID: PMC7149918	Canchi et al. 2020	HIV+ with HAD (n = 3) vs. HIV+ with MND (n = 10) vs. HIV+ with ANI (n=10) vs. HIV+/CN (n=10)	HIV+MND vs. CNHIV+	Frontal Cortex	Microarray	3
CAB39	calcium binding protein 39	Decrease	-1.04602	0.00138801	PMID: 23049970	Gelman et al. 2012	HIV+ with NCI and HIVE (n = 5) vs. HIV+ with NCI, no HIVE (n= 7) vs. HIV+/CN, no HIVE (n= 6) vs. HIV−/Ctl (n=6)	HIV+ HAND HIVE vs. controls	Frontal cortex	Microarray	3
PAK1	p21/Cdc42/Rac1-activated kinase 1 (yeast Ste20-related) (PAK1)	Decrease	-1.51	0.0025	PMID: 16249037	Everall et al. 2005	HIV+ (n = 5 incl. HIVE (n = 3) and/or HAD (n = 3)) vs. HIV-/Ctl (n= 4)	HIV+ HAND HIVE vs. controls	Frontal Cortex	Microarray	3
PAK1	p21/Cdc42/Rac1-activated kinase 1 (yeast Ste20-related)	Decrease	-1.51	0.0033	PMID: 16249037	Everall et al. 2005	HIV+ (n = 5 incl. HIVE (n = 3) and/or HAD (n = 3)) vs. HIV-/Ctl (n= 4)	HIV+ HAND HIVE vs. controls	Frontal Cortex	Microarray	3
PAK1	p21/Cdc42/Rac1-activated kinase 1 (yeast Ste20-related)	Increase	1.73	0.013	PMID: 16249037	Everall et al. 2005	HIV+ (n = 5 incl. HIVE (n = 3) and/or HAD (n = 3)) vs. HIV-/Ctl (n= 4)	HIV+ HAND HIVE vs. controls	Frontal Cortex	Microarray	3
PAK1	p21/Cdc42/Rac1-activated kinase 1 (yeast Ste20-related)	Decrease	-1.37	0.025	PMID: 16249037	Everall et al. 2005	HIV+ (n = 5 incl. HIVE (n = 3) and/or HAD (n = 3)) vs. HIV-/Ctl (n= 4)	HIV+ HAND HIVE vs. controls	Frontal Cortex	Microarray	3
PAK1	p21/Cdc42/Rac1-activated kinase 1 (yeast Ste20-related)	Decrease	-1.37	0.025	PMID: 16249037	Everall et al. 2005	HIV+ (n = 5 incl. HIVE (n = 3) and/or HAD (n = 3)) vs. HIV-/Ctl (n= 4)	HIV+ HAND HIVE vs. controls	Frontal Cortex	Microarray	3
PAK1	p21/Cdc42/Rac1-activated kinase 1 (yeast Ste20-related)	Decrease	-1.37	0.039	PMID: 16249037	Everall et al. 2005	HIV+ (n = 5 incl. HIVE (n = 3) and/or HAD (n = 3)) vs. HIV-/Ctl (n= 4)	HIV+ HAND HIVE vs. controls	Frontal Cortex	Microarray	3
PAK1	p21-activated protein kinase (Pak1)	Decrease	-1.44	0.001	PMID: 15579294	Masliah et al. 2004	HIV+ with HIVE (n= 9) vs. HIV+ no HIVE (n=8)	HIV+ HIVE vs. HIV+ no HIVE	Frontal Cortex	Microarray	3
PAK1	p21/Cdc42/Rac1-activated kinase 1 (STE20 homolog, yeast)	Decrease	-2.06815	0.00918413	PMID: 21909266	Borjabad et al. 2011	HIV+ HAND (n=8) vs. HIV+ cART, HAND (n=7) vs. HIV−/Ctl (n=6)	HIV+ HAND vs. controls	Within anterior frontal lobe (Deep white matter)	Microarray	3
PAK1	p21/Cdc42/Rac1-activated kinase 1 (STE20 homolog, yeast)	Decrease	-1.73367	0.0226499	PMID: 21909266	Borjabad et al. 2011	HIV+ HAND (n=8) vs. HIV+ cART, HAND (n=7) vs. HIV−/Ctl (n=6)	HIV+ HAND vs. controls	Within anterior frontal lobe (Deep white matter)	Microarray	3
PAK1	p21 protein (Cdc42/Rac)-activated kinase 1	Decrease	-1.57455	6.63953e-14	PMID: 23049970	Gelman et al. 2012	HIV+ with NCI and HIVE (n = 5) vs. HIV+ with NCI, no HIVE (n= 7) vs. HIV+/CN, no HIVE (n= 6) vs. HIV−/Ctl (n=6)	HIV+ HAND HIVE vs. controls	Frontal cortex	Microarray	3
PAK1	p21 protein (Cdc42/Rac)-activated kinase 1	Decrease	-1.48807	8.26497e-05	PMID: 23049970	Gelman et al. 2012	HIV+ with NCI and HIVE (n = 5) vs. HIV+ with NCI, no HIVE (n= 7) vs. HIV+/CN, no HIVE (n= 6) vs. HIV−/Ctl (n=6)	HIV+ HAND HIVE vs. controls	Frontal cortex	Microarray	3
PAK1	p21 protein (Cdc42/Rac)-activated kinase 1	Decrease	-1.28842	7.44413e-05	PMID: 23049970	Gelman et al. 2012	HIV+ with NCI and HIVE (n = 5) vs. HIV+ with NCI, no HIVE (n= 7) vs. HIV+/CN, no HIVE (n= 6) vs. HIV−/Ctl (n=6)	HIV+ HAND HIVE vs. controls	Frontal cortex	Microarray	3
CAB39	calcium binding protein 39	Decrease	-1.46467	0.0474648	PMID: 23190615	Zhou et al. 2012	HIV+ with HAD (n=10) vs. HIV+ no HAD (n=8)	HIV+ vs. HIV+ HAND	Frontal Cortex	Microarray	3
CACNA1B	calcium channel, voltage-dependent, L type, alpha 1B subunit	Decrease	-1.62741	0.00441764	PMID: 21909266	Borjabad et al. 2011	HIV+ HAND (n=8) vs. HIV+ cART, HAND (n=7) vs. HIV−/Ctl (n=6)	HIV+ HAND vs. controls	Within anterior frontal lobe (Deep white matter)	Microarray	3
CACNA1B	calcium channel, voltage-dependent, L type, alpha 1B subunit	Increase		0.0013	PMID: 15579287	Gelman et al. 2004	HIV+ with HAND (n = 9) vs. controls (n = 5)	HIV+ HAND vs. controls	Adjacent gyral & frontal cortical grey matter white matter	Microarray	3
CACNA1B	calcium channel, voltage-dependent, L type, α 1B subunit	Decrease	-1.63	0.026	PMID: 15579294	Masliah et al. 2004	HIV+ with HIVE (n= 9) vs. HIV+ no HIVE (n=8)	HIV+ HIVE vs. HIV+ no HIVE	Frontal Cortex	Microarray	3
PPP3CA	protein phosphatase 3 (formerly 2B), catalytic subunit, alpha isoform	Decrease	-2.15812	0.00376942	PMID: 21909266	Borjabad et al. 2011	HIV+ HAND (n=8) vs. HIV+ cART, HAND (n=7) vs. HIV−/Ctl (n=6)	HIV+ HAND vs. controls	Within anterior frontal lobe (Deep white matter)	Microarray	3
PPP3CA	protein phosphatase 3 (formerly 2B), catalytic subunit, alpha isoform	Decrease	-1.76941	0.0278255	PMID: 21909266	Borjabad et al. 2011	HIV+ HAND (n=8) vs. HIV+ cART, HAND (n=7) vs. HIV−/Ctl (n=6)	HIV+ HAND vs. controls	Within anterior frontal lobe (Deep white matter)	Microarray	3
PPP3CA	protein phosphatase 3 catalytic subunit alpha	Decrease	-1.80642	0.0371045	PMID: 23190615	Zhou et al. 2012	HIV+ with HAD (n=10) vs. HIV+ no HAD (n=8)	HIV+ vs. HIV+ HAND	Frontal Cortex	Microarray	3
PPP3CA	protein phosphatase 3 (formerly 2B), catalytic subunit, alpha isoform	Decrease	-1.57112	2.9743e-05	PMID: 23049970	Gelman et al. 2012	HIV+ with NCI and HIVE (n = 5) vs. HIV+ with NCI, no HIVE (n= 7) vs. HIV+/CN, no HIVE (n= 6) vs. HIV−/Ctl (n=6)	HIV+ vs. controls	Neostriatum from deep frontal lobe	Microarray	3
PPP3CA	protein phosphatase 3 (formerly 2B), catalytic subunit, alpha isoform	Decrease	-1.02334	6.13e-06	PMID: 23049970	Gelman et al. 2012	HIV+ with NCI and HIVE (n = 5) vs. HIV+ with NCI, no HIVE (n= 7) vs. HIV+/CN, no HIVE (n= 6) vs. HIV−/Ctl (n=6)	HIV+ HAND HIVE vs. controls	Neostriatum from deep frontal lobe	Microarray	3
PPP3CA	protein phosphatase 3 (formerly 2B), catalytic subunit, alpha isoform	Decrease	-1.4419	9.52929e-05	PMID: 23049970	Gelman et al. 2012	HIV+ with NCI and HIVE (n = 5) vs. HIV+ with NCI, no HIVE (n= 7) vs. HIV+/CN, no HIVE (n= 6) vs. HIV−/Ctl (n=6)	HIV+ HAND HIVE vs. controls	Frontal cortex	Microarray	3
PPP3CA	protein phosphatase 3 (formerly 2B), catalytic subunit, ? isoform	Decrease	-2.03;-2.72	0.00035	PMID: 23049970	Gelman et al. 2012	HIV+ with NCI and HIVE (n = 5) vs. HIV+ with NCI, no HIVE (n= 7) vs. HIV+/CN, no HIVE (n= 6) vs. HIV−/Ctl (n=6)	HIV+ HAND HIVE vs. controls	Neostriatum, Frontal cortex	Microarray	3
RARRES3	retinoic acid receptor responder (tazarotene induced) 3	Increase	2.76048	0.000882983	PMID: 21909266	Borjabad et al. 2011	HIV+ HAND (n=8) vs. HIV+ cART, HAND (n=7) vs. HIV−/Ctl (n=6)	HIV+ HAND vs. controls	Within anterior frontal lobe (Deep white matter)	Microarray	3
RARRES3		Decrease	-1.7561	0.0175347	PMID: 23190615	Zhou et al. 2012	HIV+ with HAD (n=10) vs. HIV+ no HAD (n=8)	HIV+ vs. HIV+ HAND	Frontal Cortex	Microarray	3
RARRES3	retinoic acid receptor responder (tazarotene induced) 3	Increase	2.58325	2.22e-16	PMID: 23049970	Gelman et al. 2012	HIV+ with NCI and HIVE (n = 5) vs. HIV+ with NCI, no HIVE (n= 7) vs. HIV+/CN, no HIVE (n= 6) vs. HIV−/Ctl (n=6)	HIV+ HAND HIVE vs. controls	Neostriatum from deep frontal lobe	Microarray	3
RARRES3	retinoic acid receptor responder (tazarotene induced) 3	Increase	1.58289	4.08826e-06	PMID: 23049970	Gelman et al. 2012	HIV+ with NCI and HIVE (n = 5) vs. HIV+ with NCI, no HIVE (n= 7) vs. HIV+/CN, no HIVE (n= 6) vs. HIV−/Ctl (n=6)	HIV+ HAND HIVE vs. controls	Frontal cortex	Microarray	3
RARRES3	retinoic acid receptor responder (tazarotene induced) 3	Increase	5.99;3	<0.00001	PMID: 23049970	Gelman et al. 2012	HIV+ with NCI and HIVE (n = 5) vs. HIV+ with NCI, no HIVE (n= 7) vs. HIV+/CN, no HIVE (n= 6) vs. HIV−/Ctl (n=6)	HIV+ HAND HIVE vs. controls	Neostriatum, Frontal cortex	Microarray	3
RGS4	Regulator of G-protein signalling 4	Decrease	-1.61	0.013	PMID: 16249037	Everall et al. 2005	HIV+ (n = 5 incl. HIVE (n = 3) and/or HAD (n = 3)) vs. HIV-/Ctl (n= 4)	HIV+ HAND HIVE vs. controls	Frontal Cortex	Microarray	3
RGS4	Regulator of G-protein signalling 4	Decrease	-1.86	0.025	PMID: 16249037	Everall et al. 2005	HIV+ (n = 5 incl. HIVE (n = 3) and/or HAD (n = 3)) vs. HIV-/Ctl (n= 4)	HIV+ HAND HIVE vs. controls	Frontal Cortex	Microarray	3
RGS4	Regulator of G-protein signalling 4	Decrease	-1.86	0.039	PMID: 16249037	Everall et al. 2005	HIV+ (n = 5 incl. HIVE (n = 3) and/or HAD (n = 3)) vs. HIV-/Ctl (n= 4)	HIV+ HAND HIVE vs. controls	Frontal Cortex	Microarray	3
RGS4	regulator of G-protein signalling 4	Decrease	-1.43	0.044	PMID: 15579294	Masliah et al. 2004	HIV+ with HIVE (n= 9) vs. HIV+ no HIVE (n=8)	HIV+ HIVE vs. HIV+ no HIVE	Frontal Cortex	Microarray	3
RGS4	regulator of G-protein signalling 4	Decrease	-4.1285	0.0139704	PMID: 21909266	Borjabad et al. 2011	HIV+ HAND (n=8) vs. HIV+ cART, HAND (n=7) vs. HIV−/Ctl (n=6)	HIV+ HAND vs. controls	Within anterior frontal lobe (Deep white matter)	Microarray	3
RGS4	regulator of G-protein signaling 4	Decrease	-1.19225	1.01e-18	PMID: 23049970	Gelman et al. 2012	HIV+ with NCI and HIVE (n = 5) vs. HIV+ with NCI, no HIVE (n= 7) vs. HIV+/CN, no HIVE (n= 6) vs. HIV−/Ctl (n=6)	HIV+ HAND HIVE vs. controls	Neostriatum from deep frontal lobe	Microarray	3
RGS4	regulator of G-protein signaling 4	Decrease	-1.02153	3.35e-07	PMID: 23049970	Gelman et al. 2012	HIV+ with NCI and HIVE (n = 5) vs. HIV+ with NCI, no HIVE (n= 7) vs. HIV+/CN, no HIVE (n= 6) vs. HIV−/Ctl (n=6)	HIV+ HAND HIVE vs. controls	Neostriatum from deep frontal lobe	Microarray	3
RGS4	regulator of G-protein signaling 4	Decrease	-3.02615	1.29298e-26	PMID: 23049970	Gelman et al. 2012	HIV+ with NCI and HIVE (n = 5) vs. HIV+ with NCI, no HIVE (n= 7) vs. HIV+/CN, no HIVE (n= 6) vs. HIV−/Ctl (n=6)	HIV+ HAND HIVE vs. controls	Frontal cortex	Microarray	3
RGS4	regulator of G-protein signaling 4	Decrease	-2.49856	1.45767e-08	PMID: 23049970	Gelman et al. 2012	HIV+ with NCI and HIVE (n = 5) vs. HIV+ with NCI, no HIVE (n= 7) vs. HIV+/CN, no HIVE (n= 6) vs. HIV−/Ctl (n=6)	HIV+ HAND HIVE vs. controls	Frontal cortex	Microarray	3
RGS4	regulator of G-protein signaling 4	Decrease	-2.28472	1.32692e-07	PMID: 23049970	Gelman et al. 2012	HIV+ with NCI and HIVE (n = 5) vs. HIV+ with NCI, no HIVE (n= 7) vs. HIV+/CN, no HIVE (n= 6) vs. HIV−/Ctl (n=6)	HIV+ HAND HIVE vs. controls	Frontal cortex	Microarray	3
RGS4	regulator of G-protein signaling 4	Decrease	-2.15;-6.08	3e-05	PMID: 23049970	Gelman et al. 2012	HIV+ with NCI and HIVE (n = 5) vs. HIV+ with NCI, no HIVE (n= 7) vs. HIV+/CN, no HIVE (n= 6) vs. HIV−/Ctl (n=6)	HIV+ HAND HIVE vs. controls	Neostriatum, Frontal cortex	Microarray	3
RSAD2	radical S-adenosyl methionine domain containing 2	Increase	3.0273	6.11182e-05	PMID: 21909266	Borjabad et al. 2011	HIV+ HAND (n=8) vs. HIV+ cART, HAND (n=7) vs. HIV−/Ctl (n=6)	HIV+ HAND vs. controls	Within anterior frontal lobe (Deep white matter)	Microarray	3
RSAD2	radical S-adenosyl methionine domain containing 2	Increase	2.43722	0.00125017	PMID: 21909266	Borjabad et al. 2011	HIV+ HAND (n=8) vs. HIV+ cART, HAND (n=7) vs. HIV−/Ctl (n=6)	HIV+ HAND vs. controls	Within anterior frontal lobe (Deep white matter)	Microarray	3
RSAD2	radical S-adenosyl methionine domain containing 2 [Source:HGNC Symbol;Acc:HGNC:30908]	Decrease		<0.05	PMID: 36851531	Mohammadzadeh et al.2023	HIV[−] (n = 10) vs. (HIV[+]/HAND, n = 10)	HIV+ HAND vs. controls	mid-frontal gyrus of the human	Microarray	3
RSAD2	radical S-adenosyl methionine domain containing 2 [Source:HGNC Symbol;Acc:HGNC:30908]	Decrease		<0.05	PMID: 36851531	Mohammadzadeh et al.2023	HIV[−] (n = 10) vs. (HIV[+]/HIVE, n = 10))	HIV+ HAND HIVE vs. controls	mid-frontal gyrus of the human	Microarray	3
RSAD2	radical S-adenosyl methionine domain containing 2	Increase	1.97632	0.00418303	PMID: 21909266	Borjabad et al. 2011	HIV+ HAND (n=8) vs. HIV+ cART, HAND (n=7) vs. HIV−/Ctl (n=6)	HIV+ HAND_ART vs. controls	Within anterior frontal lobe (Deep white matter)	Microarray	3
RSAD2	radical S-adenosyl methionine domain containing 2	Increase	1.61293	0.0264376	PMID: 21909266	Borjabad et al. 2011	HIV+ HAND (n=8) vs. HIV+ cART, HAND (n=7) vs. HIV−/Ctl (n=6)	HIV+ HAND_ART vs. controls	Within anterior frontal lobe (Deep white matter)	Microarray	3
RSAD2	radical S-adenosyl methionine domain containing 2	Increase	1.40403	2.16e-07	PMID: 23049970	Gelman et al. 2012	HIV+ with NCI and HIVE (n = 5) vs. HIV+ with NCI, no HIVE (n= 7) vs. HIV+/CN, no HIVE (n= 6) vs. HIV−/Ctl (n=6)	HIV+ HAND HIVE vs. controls	Neostriatum from deep frontal lobe	Microarray	3
RSAD2	radical S-adenosyl methionine domain containing 2	Increase	2.7986	0	PMID: 23049970	Gelman et al. 2012	HIV+ with NCI and HIVE (n = 5) vs. HIV+ with NCI, no HIVE (n= 7) vs. HIV+/CN, no HIVE (n= 6) vs. HIV−/Ctl (n=6)	HIV+ HAND HIVE vs. controls	Neostriatum from deep frontal lobe	Microarray	3
RSAD2	radical S-adenosyl methionine domain containing 2	Increase	2.32775	1.0536e-12	PMID: 23049970	Gelman et al. 2012	HIV+ with NCI and HIVE (n = 5) vs. HIV+ with NCI, no HIVE (n= 7) vs. HIV+/CN, no HIVE (n= 6) vs. HIV−/Ctl (n=6)	HIV+ HAND HIVE vs. controls	White matter	Microarray	3
RSAD2	radical S-adenosyl methionine domain containing 2	Increase	4.8;5.02	<0.00001	PMID: 23049970	Gelman et al. 2012	HIV+ with NCI and HIVE (n = 5) vs. HIV+ with NCI, no HIVE (n= 7) vs. HIV+/CN, no HIVE (n= 6) vs. HIV−/Ctl (n=6)	HIV+ HAND HIVE vs. controls	Neostriatum, white matter	Microarray	3
SCN3B	sodium channel, voltage-gated, type III, beta	Decrease	-2.66645	0.00754604	PMID: 21909266	Borjabad et al. 2011	HIV+ HAND (n=8) vs. HIV+ cART, HAND (n=7) vs. HIV−/Ctl (n=6)	HIV+ HAND vs. controls	Within anterior frontal lobe (Deep white matter)	Microarray	3
SCN3B	sodium channel, voltage-gated, type III, beta	Decrease	-2.23122	0.00999306	PMID: 21909266	Borjabad et al. 2011	HIV+ HAND (n=8) vs. HIV+ cART, HAND (n=7) vs. HIV−/Ctl (n=6)	HIV+ HAND vs. controls	Within anterior frontal lobe (Deep white matter)	Microarray	3
SCN3B	sodium channel, voltage-gated, type III, beta	Decrease		0.0031	PMID: 15579287	Gelman et al. 2004	HIV+ with HAND (n = 9) vs. controls (n = 5)	HIV+ HAND vs. controls	Adjacent gyral & frontal cortical grey matter white matter	Microarray	3
SCN3B	sodium channel, voltage-gated, type III, beta	Decrease	-1.75352	2.18239e-05	PMID: 23049970	Gelman et al. 2012	HIV+ with NCI and HIVE (n = 5) vs. HIV+ with NCI, no HIVE (n= 7) vs. HIV+/CN, no HIVE (n= 6) vs. HIV−/Ctl (n=6)	HIV+ HAND HIVE vs. controls	Frontal cortex	Microarray	3
SCN3B	sodium channel, voltage-gated, type III, beta	Decrease	-1.64901	0.000154567	PMID: 23049970	Gelman et al. 2012	HIV+ with NCI and HIVE (n = 5) vs. HIV+ with NCI, no HIVE (n= 7) vs. HIV+/CN, no HIVE (n= 6) vs. HIV−/Ctl (n=6)	HIV+ HAND HIVE vs. controls	Frontal cortex	Microarray	3
TAP1	transporter 1, ATP-binding cassette, sub-family B (MDR/TAP)	Increase	2.09374	0.00153863	PMID: 21909266	Borjabad et al. 2011	HIV+ HAND (n=8) vs. HIV+ cART, HAND (n=7) vs. HIV−/Ctl (n=6)	HIV+ HAND vs. controls	Within anterior frontal lobe (Deep white matter)	Microarray	3
TAP1	transporter 1, ATP binding cassette subfamily B member	Increase	2.03142	0.0329557	PMCID: PMC7149918	Canchi et al. 2020	HIV+ with HAD (n = 3) vs. HIV+ with MND (n = 10) vs. HIV+ with ANI (n=10) vs. HIV+/CN (n=10)	HIV+MND vs. CNHIV+	Frontal Cortex	Microarray	3
TAP1	transporter 1, ATP-binding cassette, sub-family B (MDR/TAP)	Increase	1.97948	2.5e-10	PMID: 23049970	Gelman et al. 2012	HIV+ with NCI and HIVE (n = 5) vs. HIV+ with NCI, no HIVE (n= 7) vs. HIV+/CN, no HIVE (n= 6) vs. HIV−/Ctl (n=6)	HIV+ HAND HIVE vs. controls	Neostriatum from deep frontal lobe	Microarray	3
TAP1	transporter 1, ATP-binding cassette, sub-family B (MDR/TAP)	Increase	1.73467	3.95421e-05	PMID: 23049970	Gelman et al. 2012	HIV+ with NCI and HIVE (n = 5) vs. HIV+ with NCI, no HIVE (n= 7) vs. HIV+/CN, no HIVE (n= 6) vs. HIV−/Ctl (n=6)	HIV+ HAND HIVE vs. controls	White matter	Microarray	3
TAP1	transporter 1, ATP-binding cassette, sub-family B (MDR/TAP)	Increase	3.94;3.33	<0.00001	PMID: 23049970	Gelman et al. 2012	HIV+ with NCI and HIVE (n = 5) vs. HIV+ with NCI, no HIVE (n= 7) vs. HIV+/CN, no HIVE (n= 6) vs. HIV−/Ctl (n=6)	HIV+ HAND HIVE vs. controls	Neostriatum, white matter	Microarray	3
TRIM22	tripartite motif-containing 22	Increase	3.6605	0.000309675	PMID: 21909266	Borjabad et al. 2011	HIV+ HAND (n=8) vs. HIV+ cART, HAND (n=7) vs. HIV−/Ctl (n=6)	HIV+ HAND vs. controls	Within anterior frontal lobe (Deep white matter)	Microarray	3
TRIM22	tripartite motif containing 22 [Source:HGNC Symbol;Acc:HGNC:16379]	Decrease		<0.05	PMID: 36851531	Mohammadzadeh et al.2023	HIV[−] (n = 10) vs. (HIV[+]/HIVE, n = 10))	HIV+ HAND HIVE vs. controls	mid-frontal gyrus of the human	Microarray	3
TRIM22	tripartite motif-containing 22	Increase	2.09006	8.63e-13	PMID: 23049970	Gelman et al. 2012	HIV+ with NCI and HIVE (n = 5) vs. HIV+ with NCI, no HIVE (n= 7) vs. HIV+/CN, no HIVE (n= 6) vs. HIV−/Ctl (n=6)	HIV+ HAND HIVE vs. controls	Neostriatum from deep frontal lobe	Microarray	3
TRIM22	tripartite motif-containing 22	Increase	1.61397	6.0791e-05	PMID: 23049970	Gelman et al. 2012	HIV+ with NCI and HIVE (n = 5) vs. HIV+ with NCI, no HIVE (n= 7) vs. HIV+/CN, no HIVE (n= 6) vs. HIV−/Ctl (n=6)	HIV+ HAND HIVE vs. controls	White matter	Microarray	3
TRIM22	tripartite motif-containing 22	Increase	4.26;3.06	<0.00001	PMID: 23049970	Gelman et al. 2012	HIV+ with NCI and HIVE (n = 5) vs. HIV+ with NCI, no HIVE (n= 7) vs. HIV+/CN, no HIVE (n= 6) vs. HIV−/Ctl (n=6)	HIV+ HAND HIVE vs. controls	Neostriatum, white matter	Microarray	3
ZC3HAV1	zinc finger CCCH-type, antiviral 1	Increase	2.31619	6.3907e-05	PMID: 21909266	Borjabad et al. 2011	HIV+ HAND (n=8) vs. HIV+ cART, HAND (n=7) vs. HIV−/Ctl (n=6)	HIV+ HAND vs. controls	Within anterior frontal lobe (Deep white matter)	Microarray	3
ZC3HAV1	zinc finger CCCH-type, antiviral 1	Increase	1.89425	0.000514789	PMID: 21909266	Borjabad et al. 2011	HIV+ HAND (n=8) vs. HIV+ cART, HAND (n=7) vs. HIV−/Ctl (n=6)	HIV+ HAND vs. controls	Within anterior frontal lobe (Deep white matter)	Microarray	3
ZC3HAV1	zinc finger CCCH-type, antiviral 1	Increase	1.68894	0.000511121	PMID: 21909266	Borjabad et al. 2011	HIV+ HAND (n=8) vs. HIV+ cART, HAND (n=7) vs. HIV−/Ctl (n=6)	HIV+ HAND vs. controls	Within anterior frontal lobe (Deep white matter)	Microarray	3
ZC3HAV1	zinc finger CCCH-type containing, antiviral 1	Increase	1.53091	0.0329955	PMCID: PMC7149918	Canchi et al. 2020	HIV+ with HAD (n = 3) vs. HIV+ with MND (n = 10) vs. HIV+ with ANI (n=10) vs. HIV+/CN (n=10)	HIV+MND vs. CNHIV+	Frontal Cortex	Microarray	3
ZC3HAV1	zinc finger CCCH-type containing, antiviral 1 [Source:HGNC Symbol;Acc:HGNC:23721]	Decrease		<0.05	PMID: 36851531	Mohammadzadeh et al.2023	HIV[−] (n = 10) vs. (HIV[+]/HAND, n = 10)	HIV+ HAND vs. controls	mid-frontal gyrus of the human	Microarray	3
ZC3HAV1	zinc finger CCCH-type containing, antiviral 1 [Source:HGNC Symbol;Acc:HGNC:23721]	Decrease		<0.05	PMID: 36851531	Mohammadzadeh et al.2023	HIV[−] (n = 10) vs. (HIV[+]/HIVE, n = 10))	HIV+ HAND HIVE vs. controls	mid-frontal gyrus of the human	Microarray	3
ZC3HAV1	zinc finger CCCH-type, antiviral 1	Increase	1.08261	1.29e-05	PMID: 23049970	Gelman et al. 2012	HIV+ with NCI and HIVE (n = 5) vs. HIV+ with NCI, no HIVE (n= 7) vs. HIV+/CN, no HIVE (n= 6) vs. HIV−/Ctl (n=6)	HIV+ HAND HIVE vs. controls	Neostriatum from deep frontal lobe	Microarray	3
ZC3HAV1	zinc finger CCCH-type, antiviral 1	Increase	1.35021	1.16e-07	PMID: 23049970	Gelman et al. 2012	HIV+ with NCI and HIVE (n = 5) vs. HIV+ with NCI, no HIVE (n= 7) vs. HIV+/CN, no HIVE (n= 6) vs. HIV−/Ctl (n=6)	HIV+ HAND HIVE vs. controls	Neostriatum from deep frontal lobe	Microarray	3
ZC3HAV1	zinc finger CCCH-type, antiviral 1	Increase	1.36939	1.49374e-05	PMID: 23049970	Gelman et al. 2012	HIV+ with NCI and HIVE (n = 5) vs. HIV+ with NCI, no HIVE (n= 7) vs. HIV+/CN, no HIVE (n= 6) vs. HIV−/Ctl (n=6)	HIV+ HAND HIVE vs. controls	Frontal cortex	Microarray	3
ZC3HAV1	zinc finger CCCH-type, antiviral 1	Increase	2.33;2.58	0.00065	PMID: 23049970	Gelman et al. 2012	HIV+ with NCI and HIVE (n = 5) vs. HIV+ with NCI, no HIVE (n= 7) vs. HIV+/CN, no HIVE (n= 6) vs. HIV−/Ctl (n=6)	HIV+ HAND HIVE vs. controls	Neostriatum, Frontal cortex	Microarray	3
ATP6V1C1	ATPase H+ transporting V1 subunit C1	Increase	0.877329	0.0329955	PMCID: PMC7149918	Canchi et al. 2020	HIV+ with HAD (n = 3) vs. HIV+ with MND (n = 10) vs. HIV+ with ANI (n=10) vs. HIV+/CN (n=10)	HIV+MND vs. CNHIV+	Frontal Cortex	Microarray	2
ATP6V1C1	ATPase, H+ transporting, lysosomal 42kDa, V1 subunit C1	Decrease	-1.45515	3.99182e-07	PMID: 23049970	Gelman et al. 2012	HIV+ with NCI and HIVE (n = 5) vs. HIV+ with NCI, no HIVE (n= 7) vs. HIV+/CN, no HIVE (n= 6) vs. HIV−/Ctl (n=6)	HIV+ HAND HIVE vs. controls	Frontal cortex	Microarray	2
ATP6V1C1	ATPase, H+ transporting, lysosomal 42kDa, V1 subunit C1	Decrease	-1.35988	4.38673e-05	PMID: 23049970	Gelman et al. 2012	HIV+ with NCI and HIVE (n = 5) vs. HIV+ with NCI, no HIVE (n= 7) vs. HIV+/CN, no HIVE (n= 6) vs. HIV−/Ctl (n=6)	HIV+ HAND HIVE vs. controls	Frontal cortex	Microarray	2
A2BP1	ataxin 2-binding protein 1	Decrease	-2.38496	0.00518336	PMID: 21909266	Borjabad et al. 2011	HIV+ HAND (n=8) vs. HIV+ cART, HAND (n=7) vs. HIV−/Ctl (n=6)	HIV+ HAND vs. controls	Within anterior frontal lobe (Deep white matter)	Microarray	2
A2BP1	ataxin 2-binding protein 1	Decrease	-2.07524	0.00300165	PMID: 21909266	Borjabad et al. 2011	HIV+ HAND (n=8) vs. HIV+ cART, HAND (n=7) vs. HIV−/Ctl (n=6)	HIV+ HAND vs. controls	Within anterior frontal lobe (Deep white matter)	Microarray	2
A2BP1	Ataxin 2-binding protein 1	Decrease	-1.70468	0.000974574	PMID: 21909266	Borjabad et al. 2011	HIV+ HAND (n=8) vs. HIV+ cART, HAND (n=7) vs. HIV−/Ctl (n=6)	HIV+ HAND vs. controls	Within anterior frontal lobe (Deep white matter)	Microarray	2
A2BP1	Ataxin 2-binding protein 1	Decrease	-1.63205	0.00946859	PMID: 21909266	Borjabad et al. 2011	HIV+ HAND (n=8) vs. HIV+ cART, HAND (n=7) vs. HIV−/Ctl (n=6)	HIV+ HAND vs. controls	Within anterior frontal lobe (Deep white matter)	Microarray	2
A2BP1	ataxin 2-binding protein 1	Decrease	-1.62005	0.0104844	PMID: 21909266	Borjabad et al. 2011	HIV+ HAND (n=8) vs. HIV+ cART, HAND (n=7) vs. HIV−/Ctl (n=6)	HIV+ HAND vs. controls	Within anterior frontal lobe (Deep white matter)	Microarray	2
A2BP1	Ataxin 2-binding protein 1	Decrease	-1.58856	0.0130676	PMID: 21909266	Borjabad et al. 2011	HIV+ HAND (n=8) vs. HIV+ cART, HAND (n=7) vs. HIV−/Ctl (n=6)	HIV+ HAND vs. controls	Within anterior frontal lobe (Deep white matter)	Microarray	2
A2BP1	ataxin 2-binding protein 1	Decrease	-1.54691	0.000290364	PMID: 23049970	Gelman et al. 2012	HIV+ with NCI and HIVE (n = 5) vs. HIV+ with NCI, no HIVE (n= 7) vs. HIV+/CN, no HIVE (n= 6) vs. HIV−/Ctl (n=6)	HIV+ HAND HIVE vs. controls	Frontal cortex	Microarray	2
AAK1	AP2 associated kinase 1	Decrease	-2.62508	0.00545408	PMID: 21909266	Borjabad et al. 2011	HIV+ HAND (n=8) vs. HIV+ cART, HAND (n=7) vs. HIV−/Ctl (n=6)	HIV+ HAND vs. controls	Within anterior frontal lobe (Deep white matter)	Microarray	2
AAK1	AP2 associated kinase 1	Decrease	-2.00011	0.0109033	PMID: 21909266	Borjabad et al. 2011	HIV+ HAND (n=8) vs. HIV+ cART, HAND (n=7) vs. HIV−/Ctl (n=6)	HIV+ HAND vs. controls	Within anterior frontal lobe (Deep white matter)	Microarray	2
AAK1	AP2 associated kinase 1	Decrease	-1.65986	0.0316423	PMID: 21909266	Borjabad et al. 2011	HIV+ HAND (n=8) vs. HIV+ cART, HAND (n=7) vs. HIV−/Ctl (n=6)	HIV+ HAND vs. controls	Within anterior frontal lobe (Deep white matter)	Microarray	2
ABCA1	ATP-binding cassette, sub-family A (ABC1), member 1	Increase	2.011	0.0050325	PMID: 21909266	Borjabad et al. 2011	HIV+ HAND (n=8) vs. HIV+ cART, HAND (n=7) vs. HIV−/Ctl (n=6)	HIV+ HAND vs. controls	Within anterior frontal lobe (Deep white matter)	Microarray	2
ABCA1	ATP-binding cassette, sub-family A (ABC1), member 1	Increase	1.81	0.00813088	PMID: 21909266	Borjabad et al. 2011	HIV+ HAND (n=8) vs. HIV+ cART, HAND (n=7) vs. HIV−/Ctl (n=6)	HIV+ HAND vs. controls	Within anterior frontal lobe (Deep white matter)	Microarray	2
ABCG1	ATP-binding cassette, sub-family G (WHITE), member 1	Increase	1.78681	0.0179498	PMID: 21909266	Borjabad et al. 2011	HIV+ HAND (n=8) vs. HIV+ cART, HAND (n=7) vs. HIV−/Ctl (n=6)	HIV+ HAND vs. controls	Within anterior frontal lobe (Deep white matter)	Microarray	2
ABHD3	abhydrolase domain containing 3	Increase	1.84611	0.0414257	PMID: 21909266	Borjabad et al. 2011	HIV+ HAND (n=8) vs. HIV+ cART, HAND (n=7) vs. HIV−/Ctl (n=6)	HIV+ HAND vs. controls	Within anterior frontal lobe (Deep white matter)	Microarray	2
ACSL1	acyl-CoA synthetase long-chain family member 1	Increase	1.89288	0.0210375	PMID: 21909266	Borjabad et al. 2011	HIV+ HAND (n=8) vs. HIV+ cART, HAND (n=7) vs. HIV−/Ctl (n=6)	HIV+ HAND vs. controls	Within anterior frontal lobe (Deep white matter)	Microarray	2
ACTB	actin, beta	Increase	1.61352	0.0366274	PMID: 21909266	Borjabad et al. 2011	HIV+ HAND (n=8) vs. HIV+ cART, HAND (n=7) vs. HIV−/Ctl (n=6)	HIV+ HAND vs. controls	Within anterior frontal lobe (Deep white matter)	Microarray	2
ACTR2	ARP2 actin-related protein 2 homolog (yeast)	Increase	1.69565	0.0155297	PMID: 21909266	Borjabad et al. 2011	HIV+ HAND (n=8) vs. HIV+ cART, HAND (n=7) vs. HIV−/Ctl (n=6)	HIV+ HAND vs. controls	Within anterior frontal lobe (Deep white matter)	Microarray	2
ADAM23	ADAM metallopeptidase domain 23	Decrease	-1.87246	0.00660859	PMID: 21909266	Borjabad et al. 2011	HIV+ HAND (n=8) vs. HIV+ cART, HAND (n=7) vs. HIV−/Ctl (n=6)	HIV+ HAND vs. controls	Within anterior frontal lobe (Deep white matter)	Microarray	2
ACTL6B	actin-like 6B	Decrease	-1.5059	0.000755738	PMID: 21909266	Borjabad et al. 2011	HIV+ HAND (n=8) vs. HIV+ cART, HAND (n=7) vs. HIV−/Ctl (n=6)	HIV+ HAND vs. controls	Within anterior frontal lobe (Deep white matter)	Microarray	2
ACTL6B	actin-like 6B	Decrease	-1.93529	8.02841e-13	PMID: 23049970	Gelman et al. 2012	HIV+ with NCI and HIVE (n = 5) vs. HIV+ with NCI, no HIVE (n= 7) vs. HIV+/CN, no HIVE (n= 6) vs. HIV−/Ctl (n=6)	HIV+ HAND HIVE vs. controls	Frontal cortex	Microarray	2
AKAP13	A-kinase anchoring protein 13	Decrease	-1.78141	0.0165422	PMID: 23190615	Zhou et al. 2012	HIV+ with HAD (n=10) vs. HIV+ no HAD (n=8)	HIV+ vs. HIV+ HAND	Frontal Cortex	Microarray	2
AKAP13	A kinase (PRKA) anchor protein 13	Decrease	-1.67445	0.00272335	PMID: 21909266	Borjabad et al. 2011	HIV+ HAND (n=8) vs. HIV+ cART, HAND (n=7) vs. HIV−/Ctl (n=6)	HIV+ HAND_ART vs. controls	Within anterior frontal lobe (Deep white matter)	Microarray	2
AMPH	amphiphysin (Stiff-Man syndrome with breast cancer 128kDa autoantigen)	Decrease	-1.71625	0.0193444	PMID: 21909266	Borjabad et al. 2011	HIV+ HAND (n=8) vs. HIV+ cART, HAND (n=7) vs. HIV−/Ctl (n=6)	HIV+ HAND vs. controls	Within anterior frontal lobe (Deep white matter)	Microarray	2
AMPH	amphiphysin	Decrease	-1.87189	6.87063e-09	PMID: 23049970	Gelman et al. 2012	HIV+ with NCI and HIVE (n = 5) vs. HIV+ with NCI, no HIVE (n= 7) vs. HIV+/CN, no HIVE (n= 6) vs. HIV−/Ctl (n=6)	HIV+ HAND HIVE vs. controls	Frontal cortex	Microarray	2
ANXA1	annexin A1	Increase	2.93514	0.00179983	PMID: 21909266	Borjabad et al. 2011	HIV+ HAND (n=8) vs. HIV+ cART, HAND (n=7) vs. HIV−/Ctl (n=6)	HIV+ HAND vs. controls	Within anterior frontal lobe (Deep white matter)	Microarray	2
ANXA1	annexin A1	Increase	2.00663	6.85e-13	PMID: 23049970	Gelman et al. 2012	HIV+ with NCI and HIVE (n = 5) vs. HIV+ with NCI, no HIVE (n= 7) vs. HIV+/CN, no HIVE (n= 6) vs. HIV−/Ctl (n=6)	HIV+ HAND HIVE vs. controls	Neostriatum from deep frontal lobe	Microarray	2
ANXA2	annexin A2	Increase	3.13872	0.00152561	PMID: 21909266	Borjabad et al. 2011	HIV+ HAND (n=8) vs. HIV+ cART, HAND (n=7) vs. HIV−/Ctl (n=6)	HIV+ HAND vs. controls	Within anterior frontal lobe (Deep white matter)	Microarray	2
ANXA2	annexin A2	Increase	3.01426	0.00116328	PMID: 21909266	Borjabad et al. 2011	HIV+ HAND (n=8) vs. HIV+ cART, HAND (n=7) vs. HIV−/Ctl (n=6)	HIV+ HAND vs. controls	Within anterior frontal lobe (Deep white matter)	Microarray	2
ANXA2	annexin A2	Increase	2.98403	0.0017255	PMID: 21909266	Borjabad et al. 2011	HIV+ HAND (n=8) vs. HIV+ cART, HAND (n=7) vs. HIV−/Ctl (n=6)	HIV+ HAND vs. controls	Within anterior frontal lobe (Deep white matter)	Microarray	2
APOBEC3G	apolipoprotein B mRNA editing enzyme, catalytic polypeptide-like 3G	Increase	1.71313	0.0268439	PMID: 21909266	Borjabad et al. 2011	HIV+ HAND (n=8) vs. HIV+ cART, HAND (n=7) vs. HIV−/Ctl (n=6)	HIV+ HAND vs. controls	Within anterior frontal lobe (Deep white matter)	Microarray	2
APOBEC3G	apolipoprotein B mRNA editing enzyme catalytic subunit 3G [Source:HGNC Symbol;Acc:HGNC:17357]	Decrease		<0.05	PMID: 36851531	Mohammadzadeh et al.2023	HIV[−] (n = 10) vs. (HIV[+]/HAND, n = 10)	HIV+ HAND vs. controls	mid-frontal gyrus of the human	Microarray	2
APOBEC3G	apolipoprotein B mRNA editing enzyme catalytic subunit 3G [Source:HGNC Symbol;Acc:HGNC:17357]	Decrease		<0.05	PMID: 36851531	Mohammadzadeh et al.2023	HIV[−] (n = 10) vs. (HIV[+]/HIVE, n = 10))	HIV+ HAND HIVE vs. controls	mid-frontal gyrus of the human	Microarray	2
ARPP-21	cyclic AMP-regulated phosphoprotein, 21 kD	Decrease	-2.57011	0.0140766	PMID: 21909266	Borjabad et al. 2011	HIV+ HAND (n=8) vs. HIV+ cART, HAND (n=7) vs. HIV−/Ctl (n=6)	HIV+ HAND vs. controls	Within anterior frontal lobe (Deep white matter)	Microarray	2
ARPP-21	cyclic AMP-regulated phosphoprotein, 21 kD	Decrease	-1.54114	0.00119252	PMID: 21909266	Borjabad et al. 2011	HIV+ HAND (n=8) vs. HIV+ cART, HAND (n=7) vs. HIV−/Ctl (n=6)	HIV+ HAND vs. controls	Within anterior frontal lobe (Deep white matter)	Microarray	2
ARPP-21		Decrease	-1.35322	0.0443384	PMID: 23190615	Zhou et al. 2012	HIV+ with HAD (n=10) vs. HIV+ no HAD (n=8)	HIV+ vs. HIV+ HAND	Frontal Cortex	Microarray	2
ARPP-21	cyclic AMP-regulated phosphoprotein, 21 kD	Decrease	-1.23813	3.76123e-15	PMID: 23049970	Gelman et al. 2012	HIV+ with NCI and HIVE (n = 5) vs. HIV+ with NCI, no HIVE (n= 7) vs. HIV+/CN, no HIVE (n= 6) vs. HIV−/Ctl (n=6)	HIV+ vs. controls	Neostriatum from deep frontal lobe	Microarray	2
ARPP-21	cyclic AMP-regulated phosphoprotein, 21 kD	Decrease	-1.58195	5.99e-23	PMID: 23049970	Gelman et al. 2012	HIV+ with NCI and HIVE (n = 5) vs. HIV+ with NCI, no HIVE (n= 7) vs. HIV+/CN, no HIVE (n= 6) vs. HIV−/Ctl (n=6)	HIV+ HAND HIVE vs. controls	Neostriatum from deep frontal lobe	Microarray	2
ARPP-21	cyclic AMP-regulated phosphoprotein, 21 kD	Decrease	-1.55689	2.00992e-08	PMID: 23049970	Gelman et al. 2012	HIV+ with NCI and HIVE (n = 5) vs. HIV+ with NCI, no HIVE (n= 7) vs. HIV+/CN, no HIVE (n= 6) vs. HIV−/Ctl (n=6)	HIV+ HAND HIVE vs. controls	Frontal cortex	Microarray	2
ARPP-21	cyclic AMP-regulated phosphoprotein, 21 kD	Decrease	-1.50148	1.54744e-08	PMID: 23049970	Gelman et al. 2012	HIV+ with NCI and HIVE (n = 5) vs. HIV+ with NCI, no HIVE (n= 7) vs. HIV+/CN, no HIVE (n= 6) vs. HIV−/Ctl (n=6)	HIV+ HAND HIVE vs. controls	White matter	Microarray	2
ARPP-21	cyclic AMP-regulated phosphoprotein, 21 kD	Decrease	-2.99;-2.94;-2.83	<0.00001	PMID: 23049970	Gelman et al. 2012	HIV+ with NCI and HIVE (n = 5) vs. HIV+ with NCI, no HIVE (n= 7) vs. HIV+/CN, no HIVE (n= 6) vs. HIV−/Ctl (n=6)	HIV+ HAND HIVE vs. controls	Neostriatum, Frontal cortex, white matter	Microarray	2
ATP1A3	ATPase, Na+/K + transporting, alpha 3 polypeptide+	Decrease	-1.39	0.013	PMID: 16249037	Everall et al. 2005	HIV+ (n = 5 incl. HIVE (n = 3) and/or HAD (n = 3)) vs. HIV-/Ctl (n= 4)	HIV+ HAND HIVE vs. controls	Frontal Cortex	Microarray	2
ATP1A3	ATPase, Na+/K+ transporting, alpha 3 polypeptide	Decrease	-1.5589	0.00300934	PMID: 21909266	Borjabad et al. 2011	HIV+ HAND (n=8) vs. HIV+ cART, HAND (n=7) vs. HIV−/Ctl (n=6)	HIV+ HAND vs. controls	Within anterior frontal lobe (Deep white matter)	Microarray	2
ATP1A3	ATPase, Na+/K+ transporting, alpha 3 polypeptide	Decrease	-1.39281	7.54e-08	PMID: 23049970	Gelman et al. 2012	HIV+ with NCI and HIVE (n = 5) vs. HIV+ with NCI, no HIVE (n= 7) vs. HIV+/CN, no HIVE (n= 6) vs. HIV−/Ctl (n=6)	HIV+ HAND HIVE vs. controls	Neostriatum from deep frontal lobe	Microarray	2
ATP1A3	ATPase, Na+/K+ transporting, alpha 3 polypeptide	Decrease	-1.82965	0.000226897	PMID: 23049970	Gelman et al. 2012	HIV+ with NCI and HIVE (n = 5) vs. HIV+ with NCI, no HIVE (n= 7) vs. HIV+/CN, no HIVE (n= 6) vs. HIV−/Ctl (n=6)	HIV+ HAND HIVE vs. controls	Frontal cortex	Microarray	2
ATP1A3	ATPase, Na+/K+ transporting, ? 3 polypeptide	Decrease	-2.63;-3.56	<0.00001	PMID: 23049970	Gelman et al. 2012	HIV+ with NCI and HIVE (n = 5) vs. HIV+ with NCI, no HIVE (n= 7) vs. HIV+/CN, no HIVE (n= 6) vs. HIV−/Ctl (n=6)	HIV+ HAND HIVE vs. controls	Neostriatum, Frontal cortex	Microarray	2
ACOT7	acyl-CoA thioesterase 7	Increase	0.99746	0.0223669	PMCID: PMC7149918	Canchi et al. 2020	HIV+ with HAD (n = 3) vs. HIV+ with MND (n = 10) vs. HIV+ with ANI (n=10) vs. HIV+/CN (n=10)	HIV+MND vs. CNHIV+	Frontal Cortex	Microarray	2
ACOT7	acyl-CoA thioesterase 7	Decrease	-1.11257	0.00149528	PMID: 23049970	Gelman et al. 2012	HIV+ with NCI and HIVE (n = 5) vs. HIV+ with NCI, no HIVE (n= 7) vs. HIV+/CN, no HIVE (n= 6) vs. HIV−/Ctl (n=6)	HIV+ HAND HIVE vs. controls	Frontal cortex	Microarray	2
ACOT7	acyl-CoA thioesterase 7	Decrease	-1.0793	3.01022e-06	PMID: 23049970	Gelman et al. 2012	HIV+ with NCI and HIVE (n = 5) vs. HIV+ with NCI, no HIVE (n= 7) vs. HIV+/CN, no HIVE (n= 6) vs. HIV−/Ctl (n=6)	HIV+ HAND HIVE vs. controls	Frontal cortex	Microarray	2
ATP6V1G2	ATPase, H+ transporting, lysosomal 13kDa, V1 subunit G2	Decrease	-1.81242	0.00659877	PMID: 21909266	Borjabad et al. 2011	HIV+ HAND (n=8) vs. HIV+ cART, HAND (n=7) vs. HIV−/Ctl (n=6)	HIV+ HAND vs. controls	Within anterior frontal lobe (Deep white matter)	Microarray	2
ATP6V1G2	ATPase, H+ transporting, lysosomal 13kDa, V1 subunit G2	Decrease	-1.69229	6.46799e-07	PMID: 23049970	Gelman et al. 2012	HIV+ with NCI and HIVE (n = 5) vs. HIV+ with NCI, no HIVE (n= 7) vs. HIV+/CN, no HIVE (n= 6) vs. HIV−/Ctl (n=6)	HIV+ HAND HIVE vs. controls	Frontal cortex	Microarray	2
ACSL6	acyl-CoA synthetase long chain family member 6	Increase	0.893023	0.0321451	PMCID: PMC7149918	Canchi et al. 2020	HIV+ with HAD (n = 3) vs. HIV+ with MND (n = 10) vs. HIV+ with ANI (n=10) vs. HIV+/CN (n=10)	HIV+MND vs. CNHIV+	Frontal Cortex	Microarray	2
ACSL6	Acyl-CoA synthetase long-chain family member 6	Decrease	-1.11393	8.73536e-05	PMID: 23049970	Gelman et al. 2012	HIV+ with NCI and HIVE (n = 5) vs. HIV+ with NCI, no HIVE (n= 7) vs. HIV+/CN, no HIVE (n= 6) vs. HIV−/Ctl (n=6)	HIV+ HAND HIVE vs. controls	Frontal cortex	Microarray	2
ATP8A2	ATPase, aminophospholipid transporter-like, Class I, type 8A, member 2	Decrease	-2.46919	0.00305406	PMID: 21909266	Borjabad et al. 2011	HIV+ HAND (n=8) vs. HIV+ cART, HAND (n=7) vs. HIV−/Ctl (n=6)	HIV+ HAND vs. controls	Within anterior frontal lobe (Deep white matter)	Microarray	2
ATP8A2	ATPase, aminophospholipid transporter-like, class I, type 8A, member 2	Decrease	-1.76162	0.000124339	PMID: 21909266	Borjabad et al. 2011	HIV+ HAND (n=8) vs. HIV+ cART, HAND (n=7) vs. HIV−/Ctl (n=6)	HIV+ HAND vs. controls	Within anterior frontal lobe (Deep white matter)	Microarray	2
ATP8A2	ATPase phospholipid transporting 8A2	Decrease	-2.73751	0.00183016	PMID: 23190615	Zhou et al. 2012	HIV+ with HAD (n=10) vs. HIV+ no HAD (n=8)	HIV+ vs. HIV+ HAND	Frontal Cortex	Microarray	2
ACSL6	acyl-CoA synthetase long-chain family member 6	Decrease	-1.03123	3.86842e-07	PMID: 23049970	Gelman et al. 2012	HIV+ with NCI and HIVE (n = 5) vs. HIV+ with NCI, no HIVE (n= 7) vs. HIV+/CN, no HIVE (n= 6) vs. HIV−/Ctl (n=6)	HIV+ HAND HIVE vs. controls	Frontal cortex	Microarray	2
ATRNL1	attractin-like 1	Decrease	-2.12987	0.00203612	PMID: 21909266	Borjabad et al. 2011	HIV+ HAND (n=8) vs. HIV+ cART, HAND (n=7) vs. HIV−/Ctl (n=6)	HIV+ HAND vs. controls	Within anterior frontal lobe (Deep white matter)	Microarray	2
ATRNL1	attractin-like 1	Decrease	-1.67406	0.00942048	PMID: 21909266	Borjabad et al. 2011	HIV+ HAND (n=8) vs. HIV+ cART, HAND (n=7) vs. HIV−/Ctl (n=6)	HIV+ HAND vs. controls	Within anterior frontal lobe (Deep white matter)	Microarray	2
ATRNL1	attractin-like 1	Decrease	-2.46483	3.20421e-25	PMID: 23049970	Gelman et al. 2012	HIV+ with NCI and HIVE (n = 5) vs. HIV+ with NCI, no HIVE (n= 7) vs. HIV+/CN, no HIVE (n= 6) vs. HIV−/Ctl (n=6)	HIV+ HAND HIVE vs. controls	Frontal cortex	Microarray	2
ACVR2B	activin A receptor type 2B	Increase	0.548878	0.0490201	PMCID: PMC7149918	Canchi et al. 2020	HIV+ with HAD (n = 3) vs. HIV+ with MND (n = 10) vs. HIV+ with ANI (n=10) vs. HIV+/CN (n=10)	HIV+MND vs. CNHIV+	Frontal Cortex	Microarray	2
ACVR2B	activin A receptor type 2B	Decrease	-1.43508	0.0367217	PMID: 23190615	Zhou et al. 2012	HIV+ with HAD (n=10) vs. HIV+ no HAD (n=8)	HIV+ vs. HIV+ HAND	Frontal Cortex	Microarray	2
BCL11B	B-cell CLL/lymphoma 11B (zinc finger protein)	Decrease	-2.27623	0.0251949	PMID: 21909266	Borjabad et al. 2011	HIV+ HAND (n=8) vs. HIV+ cART, HAND (n=7) vs. HIV−/Ctl (n=6)	HIV+ HAND vs. controls	Within anterior frontal lobe (Deep white matter)	Microarray	2
BCL11B	BAF chromatin remodeling complex subunit BCL11B	Increase	1.65829	0.00914976	PMCID: PMC7149918	Canchi et al. 2020	HIV+ with HAD (n = 3) vs. HIV+ with MND (n = 10) vs. HIV+ with ANI (n=10) vs. HIV+/CN (n=10)	HIV+MND vs. CNHIV+	Frontal Cortex	Microarray	2
BCL11B	B-cell CLL/lymphoma 11B (zinc finger protein)	Decrease	-1.35279	3.38882e-05	PMID: 23049970	Gelman et al. 2012	HIV+ with NCI and HIVE (n = 5) vs. HIV+ with NCI, no HIVE (n= 7) vs. HIV+/CN, no HIVE (n= 6) vs. HIV−/Ctl (n=6)	HIV+ vs. controls	Neostriatum from deep frontal lobe	Microarray	2
BCL6	B-cell CLL/lymphoma 6 (zinc finger protein 51)	Increase	2.20337	0.0474383	PMID: 21909266	Borjabad et al. 2011	HIV+ HAND (n=8) vs. HIV+ cART, HAND (n=7) vs. HIV−/Ctl (n=6)	HIV+ HAND vs. controls	Within anterior frontal lobe (Deep white matter)	Microarray	2
BCL6	B-cell CLL/lymphoma 6 (zinc finger protein 51)	Increase	2.08128	0.000708083	PMID: 21909266	Borjabad et al. 2011	HIV+ HAND (n=8) vs. HIV+ cART, HAND (n=7) vs. HIV−/Ctl (n=6)	HIV+ HAND vs. controls	Within anterior frontal lobe (Deep white matter)	Microarray	2
BCL6	BCL6 transcription repressor	Increase	1.05083	0.0425358	PMCID: PMC7149918	Canchi et al. 2020	HIV+ with HAD (n = 3) vs. HIV+ with MND (n = 10) vs. HIV+ with ANI (n=10) vs. HIV+/CN (n=10)	HIV+MND vs. CNHIV+	Frontal Cortex	Microarray	2
BCL6	B-cell CLL/lymphoma 6	Increase	1.2019	0.000275447	PMID: 23049970	Gelman et al. 2012	HIV+ with NCI and HIVE (n = 5) vs. HIV+ with NCI, no HIVE (n= 7) vs. HIV+/CN, no HIVE (n= 6) vs. HIV−/Ctl (n=6)	HIV+ HAND HIVE vs. controls	Neostriatum from deep frontal lobe	Microarray	2
BCL6	B-cell CLL/lymphoma 6	Increase	1.53738	2.17e-07	PMID: 23049970	Gelman et al. 2012	HIV+ with NCI and HIVE (n = 5) vs. HIV+ with NCI, no HIVE (n= 7) vs. HIV+/CN, no HIVE (n= 6) vs. HIV−/Ctl (n=6)	HIV+ HAND HIVE vs. controls	Neostriatum from deep frontal lobe	Microarray	2
BTN3A2	butyrophilin, subfamily 3, member A2	Increase	2.5324	0.001571	PMID: 21909266	Borjabad et al. 2011	HIV+ HAND (n=8) vs. HIV+ cART, HAND (n=7) vs. HIV−/Ctl (n=6)	HIV+ HAND vs. controls	Within anterior frontal lobe (Deep white matter)	Microarray	2
BTN3A2	butyrophilin, subfamily 3, member A2	Increase	2.06961	0.00897721	PMID: 21909266	Borjabad et al. 2011	HIV+ HAND (n=8) vs. HIV+ cART, HAND (n=7) vs. HIV−/Ctl (n=6)	HIV+ HAND vs. controls	Within anterior frontal lobe (Deep white matter)	Microarray	2
BTN3A2	butyrophilin, subfamily 3, member A2	Increase	2.16951	0	PMID: 23049970	Gelman et al. 2012	HIV+ with NCI and HIVE (n = 5) vs. HIV+ with NCI, no HIVE (n= 7) vs. HIV+/CN, no HIVE (n= 6) vs. HIV−/Ctl (n=6)	HIV+ HAND HIVE vs. controls	Neostriatum from deep frontal lobe	Microarray	2
BTN3A2	butyrophilin, subfamily 3, member A2	Increase	2.96157	0	PMID: 23049970	Gelman et al. 2012	HIV+ with NCI and HIVE (n = 5) vs. HIV+ with NCI, no HIVE (n= 7) vs. HIV+/CN, no HIVE (n= 6) vs. HIV−/Ctl (n=6)	HIV+ HAND HIVE vs. controls	Neostriatum from deep frontal lobe	Microarray	2
BTN3A2	butyrophilin, subfamily 3, member A2	Increase	1.04188	0.000312218	PMID: 23049970	Gelman et al. 2012	HIV+ with NCI and HIVE (n = 5) vs. HIV+ with NCI, no HIVE (n= 7) vs. HIV+/CN, no HIVE (n= 6) vs. HIV−/Ctl (n=6)	HIV+ HAND HIVE vs. controls	Frontal cortex	Microarray	2
BTN3A2	butyrophilin, subfamily 3, member A2	Increase	1.82673	1.14686e-09	PMID: 23049970	Gelman et al. 2012	HIV+ with NCI and HIVE (n = 5) vs. HIV+ with NCI, no HIVE (n= 7) vs. HIV+/CN, no HIVE (n= 6) vs. HIV−/Ctl (n=6)	HIV+ HAND HIVE vs. controls	Frontal cortex	Microarray	2
BTN3A2	butyrophilin, subfamily 3, member A2	Increase	2.03347	6.12518e-09	PMID: 23049970	Gelman et al. 2012	HIV+ with NCI and HIVE (n = 5) vs. HIV+ with NCI, no HIVE (n= 7) vs. HIV+/CN, no HIVE (n= 6) vs. HIV−/Ctl (n=6)	HIV+ HAND HIVE vs. controls	White matter	Microarray	2
BTN3A2	butyrophilin, subfamily 3, member A2	Increase	3.04368	4.03899e-12	PMID: 23049970	Gelman et al. 2012	HIV+ with NCI and HIVE (n = 5) vs. HIV+ with NCI, no HIVE (n= 7) vs. HIV+/CN, no HIVE (n= 6) vs. HIV−/Ctl (n=6)	HIV+ HAND HIVE vs. controls	White matter	Microarray	2
BTN3A2	butyrophilin, subfamily 3, member A2	Increase	6.14;2.8;6.17	<0.00001	PMID: 23049970	Gelman et al. 2012	HIV+ with NCI and HIVE (n = 5) vs. HIV+ with NCI, no HIVE (n= 7) vs. HIV+/CN, no HIVE (n= 6) vs. HIV−/Ctl (n=6)	HIV+ HAND HIVE vs. controls	Neostriatum, Frontal cortex, white matter	Microarray	2
C10orf10	chromosome 10 open reading frame 10	Increase	1.78403	0.00692826	PMID: 21909266	Borjabad et al. 2011	HIV+ HAND (n=8) vs. HIV+ cART, HAND (n=7) vs. HIV−/Ctl (n=6)	HIV+ HAND vs. controls	Within anterior frontal lobe (Deep white matter)	Microarray	2
C10orf10	chromosome 10 open reading frame 10	Increase	2.10022	0.0374757	PMID: 21909266	Borjabad et al. 2011	HIV+ HAND (n=8) vs. HIV+ cART, HAND (n=7) vs. HIV−/Ctl (n=6)	HIV+ HAND_ART vs. controls	Within anterior frontal lobe (Deep white matter)	Microarray	2
C10orf10	chromosome 10 open reading frame 10	Increase	2.1331	7.83573e-07	PMID: 23049970	Gelman et al. 2012	HIV+ with NCI and HIVE (n = 5) vs. HIV+ with NCI, no HIVE (n= 7) vs. HIV+/CN, no HIVE (n= 6) vs. HIV−/Ctl (n=6)	HIV+ vs. controls	Neostriatum from deep frontal lobe	Microarray	2
C10orf10	chromosome 10 open reading frame 10	Increase	1.73431	0	PMID: 23049970	Gelman et al. 2012	HIV+ with NCI and HIVE (n = 5) vs. HIV+ with NCI, no HIVE (n= 7) vs. HIV+/CN, no HIVE (n= 6) vs. HIV−/Ctl (n=6)	HIV+ HAND vs. controls	Neostriatum from deep frontal lobe	Microarray	2
C10orf10	chromosome 10 open reading frame 10	Increase	2.78519	0	PMID: 23049970	Gelman et al. 2012	HIV+ with NCI and HIVE (n = 5) vs. HIV+ with NCI, no HIVE (n= 7) vs. HIV+/CN, no HIVE (n= 6) vs. HIV−/Ctl (n=6)	HIV+ HAND HIVE vs. controls	Neostriatum from deep frontal lobe	Microarray	2
C17orf75	chromosome 17 open reading frame 75	Decrease	-1.53885	0.0289167	PMID: 23190615	Zhou et al. 2012	HIV+ with HAD (n=10) vs. HIV+ no HAD (n=8)	HIV+ vs. HIV+ HAND	Frontal Cortex	Microarray	2
C17orf75	chromosome 17 open reading frame 75	Increase	1.53077	0.0319177	PMID: 21909266	Borjabad et al. 2011	HIV+ HAND (n=8) vs. HIV+ cART, HAND (n=7) vs. HIV−/Ctl (n=6)	HIV+ HAND_ART vs. controls	Within anterior frontal lobe (Deep white matter)	Microarray	2
C1orf173	chromosome 1 open reading frame 173	Decrease	-2.23383	0.00582632	PMID: 21909266	Borjabad et al. 2011	HIV+ HAND (n=8) vs. HIV+ cART, HAND (n=7) vs. HIV−/Ctl (n=6)	HIV+ HAND vs. controls	Within anterior frontal lobe (Deep white matter)	Microarray	2
C1orf173	chromosome 1 open reading frame 173	Decrease	-2.05246	1.15184e-13	PMID: 23049970	Gelman et al. 2012	HIV+ with NCI and HIVE (n = 5) vs. HIV+ with NCI, no HIVE (n= 7) vs. HIV+/CN, no HIVE (n= 6) vs. HIV−/Ctl (n=6)	HIV+ HAND HIVE vs. controls	Frontal cortex	Microarray	2
C1QB	complement component 1, q subcomponent, B chain	Increase	3.79192	0.000417582	PMID: 21909266	Borjabad et al. 2011	HIV+ HAND (n=8) vs. HIV+ cART, HAND (n=7) vs. HIV−/Ctl (n=6)	HIV+ HAND vs. controls	Within anterior frontal lobe (Deep white matter)	Microarray	2
C1QB	complement component 1, q subcomponent, B chain	Increase	1.90325	5.57e-06	PMID: 23049970	Gelman et al. 2012	HIV+ with NCI and HIVE (n = 5) vs. HIV+ with NCI, no HIVE (n= 7) vs. HIV+/CN, no HIVE (n= 6) vs. HIV−/Ctl (n=6)	HIV+ HAND HIVE vs. controls	Neostriatum from deep frontal lobe	Microarray	2
C1QB	complement component 1, q subcomponent, B chain	Increase	2.02187	7.29144e-05	PMID: 23049970	Gelman et al. 2012	HIV+ with NCI and HIVE (n = 5) vs. HIV+ with NCI, no HIVE (n= 7) vs. HIV+/CN, no HIVE (n= 6) vs. HIV−/Ctl (n=6)	HIV+ HAND HIVE vs. controls	White matter	Microarray	2
C1QB	complement component 1, q subcomponent, B chain	Increase	3.74;4.06	0.00032	PMID: 23049970	Gelman et al. 2012	HIV+ with NCI and HIVE (n = 5) vs. HIV+ with NCI, no HIVE (n= 7) vs. HIV+/CN, no HIVE (n= 6) vs. HIV−/Ctl (n=6)	HIV+ HAND HIVE vs. controls	Neostriatum, white matter	Microarray	2
C5AR1	complement component 5a receptor 1	Increase	2.9658	0.00625016	PMID: 21909266	Borjabad et al. 2011	HIV+ HAND (n=8) vs. HIV+ cART, HAND (n=7) vs. HIV−/Ctl (n=6)	HIV+ HAND vs. controls	Within anterior frontal lobe (Deep white matter)	Microarray	2
C5AR1	complement component 5a receptor 1	Increase	1.71943	0	PMID: 23049970	Gelman et al. 2012	HIV+ with NCI and HIVE (n = 5) vs. HIV+ with NCI, no HIVE (n= 7) vs. HIV+/CN, no HIVE (n= 6) vs. HIV−/Ctl (n=6)	HIV+ HAND HIVE vs. controls	Neostriatum from deep frontal lobe	Microarray	2
CABP1	calcium binding protein 1 (calbrain)	Decrease	-2.25713	0.011573	PMID: 21909266	Borjabad et al. 2011	HIV+ HAND (n=8) vs. HIV+ cART, HAND (n=7) vs. HIV−/Ctl (n=6)	HIV+ HAND vs. controls	Within anterior frontal lobe (Deep white matter)	Microarray	2
CABP1	calcium binding protein 1 (calbrain)	Decrease	-1.60767	0.0143157	PMID: 21909266	Borjabad et al. 2011	HIV+ HAND (n=8) vs. HIV+ cART, HAND (n=7) vs. HIV−/Ctl (n=6)	HIV+ HAND vs. controls	Within anterior frontal lobe (Deep white matter)	Microarray	2
CABP1	calcium binding protein 1 (calbrain)	Decrease	-1.55128	0.00342667	PMID: 21909266	Borjabad et al. 2011	HIV+ HAND (n=8) vs. HIV+ cART, HAND (n=7) vs. HIV−/Ctl (n=6)	HIV+ HAND vs. controls	Within anterior frontal lobe (Deep white matter)	Microarray	2
CABP1	calcium binding protein 1	Decrease	-2.29957	4.52884e-10	PMID: 23049970	Gelman et al. 2012	HIV+ with NCI and HIVE (n = 5) vs. HIV+ with NCI, no HIVE (n= 7) vs. HIV+/CN, no HIVE (n= 6) vs. HIV−/Ctl (n=6)	HIV+ HAND HIVE vs. controls	Frontal cortex	Microarray	2
CABP1	calcium binding protein 1	Decrease	-1.56238	0.000318366	PMID: 23049970	Gelman et al. 2012	HIV+ with NCI and HIVE (n = 5) vs. HIV+ with NCI, no HIVE (n= 7) vs. HIV+/CN, no HIVE (n= 6) vs. HIV−/Ctl (n=6)	HIV+ HAND HIVE vs. controls	Frontal cortex	Microarray	2
CACNA2D3	calcium channel, voltage-dependent, alpha 2/delta 3 subunit	Decrease	-1.74729	0.0126905	PMID: 21909266	Borjabad et al. 2011	HIV+ HAND (n=8) vs. HIV+ cART, HAND (n=7) vs. HIV−/Ctl (n=6)	HIV+ HAND vs. controls	Within anterior frontal lobe (Deep white matter)	Microarray	2
CACNA2D3	calcium channel, voltage-dependent, alpha 2/delta subunit 3	Decrease	-1.08075	2.90874e-05	PMID: 23049970	Gelman et al. 2012	HIV+ with NCI and HIVE (n = 5) vs. HIV+ with NCI, no HIVE (n= 7) vs. HIV+/CN, no HIVE (n= 6) vs. HIV−/Ctl (n=6)	HIV+ vs. controls	Neostriatum from deep frontal lobe	Microarray	2
CACNA2D3	calcium channel, voltage-dependent, alpha 2/delta subunit 3	Decrease	-1.9444	1.69591e-14	PMID: 23049970	Gelman et al. 2012	HIV+ with NCI and HIVE (n = 5) vs. HIV+ with NCI, no HIVE (n= 7) vs. HIV+/CN, no HIVE (n= 6) vs. HIV−/Ctl (n=6)	HIV+ HAND HIVE vs. controls	Frontal cortex	Microarray	2
CADPS	Ca++-dependent secretion activator	Decrease	-1.5127	0.0259774	PMID: 21909266	Borjabad et al. 2011	HIV+ HAND (n=8) vs. HIV+ cART, HAND (n=7) vs. HIV−/Ctl (n=6)	HIV+ HAND vs. controls	Within anterior frontal lobe (Deep white matter)	Microarray	2
CADPS	Ca++-dependent secretion activator	Increase	1.08981	0.0277792	PMCID: PMC7149918	Canchi et al. 2020	HIV+ with HAD (n = 3) vs. HIV+ with MND (n = 10) vs. HIV+ with ANI (n=10) vs. HIV+/CN (n=10)	HIV+MND vs. CNHIV+	Frontal Cortex	Microarray	2
CADPS	Ca++-dependent secretion activator	Decrease	-1.02311	2.09e-08	PMID: 23049970	Gelman et al. 2012	HIV+ with NCI and HIVE (n = 5) vs. HIV+ with NCI, no HIVE (n= 7) vs. HIV+/CN, no HIVE (n= 6) vs. HIV−/Ctl (n=6)	HIV+ HAND HIVE vs. controls	Neostriatum from deep frontal lobe	Microarray	2
CADPS	Ca++-dependent secretion activator	Decrease	-3.10511	5.47576e-62	PMID: 23049970	Gelman et al. 2012	HIV+ with NCI and HIVE (n = 5) vs. HIV+ with NCI, no HIVE (n= 7) vs. HIV+/CN, no HIVE (n= 6) vs. HIV−/Ctl (n=6)	HIV+ HAND HIVE vs. controls	Frontal cortex	Microarray	2
CADPS	Ca++-dependent secretion activator	Decrease	-2.76549	3.417e-26	PMID: 23049970	Gelman et al. 2012	HIV+ with NCI and HIVE (n = 5) vs. HIV+ with NCI, no HIVE (n= 7) vs. HIV+/CN, no HIVE (n= 6) vs. HIV−/Ctl (n=6)	HIV+ HAND HIVE vs. controls	Frontal cortex	Microarray	2
CADPS	Ca2+-dependent secretion activator	Decrease	-2.03;-7.65	<0.00001	PMID: 23049970	Gelman et al. 2012	HIV+ with NCI and HIVE (n = 5) vs. HIV+ with NCI, no HIVE (n= 7) vs. HIV+/CN, no HIVE (n= 6) vs. HIV−/Ctl (n=6)	HIV+ HAND HIVE vs. controls	Neostriatum, Frontal cortex	Microarray	2
CADPS2	Ca2+-dependent activator protein for secretion 2	Decrease	-2.8581	0.00498006	PMID: 21909266	Borjabad et al. 2011	HIV+ HAND (n=8) vs. HIV+ cART, HAND (n=7) vs. HIV−/Ctl (n=6)	HIV+ HAND vs. controls	Within anterior frontal lobe (Deep white matter)	Microarray	2
CADPS2	Ca++-dependent secretion activator 2	Decrease	-1.7491	4.13097e-05	PMID: 23049970	Gelman et al. 2012	HIV+ with NCI and HIVE (n = 5) vs. HIV+ with NCI, no HIVE (n= 7) vs. HIV+/CN, no HIVE (n= 6) vs. HIV−/Ctl (n=6)	HIV+ HAND HIVE vs. controls	Frontal cortex	Microarray	2
CALB1	calbindin 1, 28kDa	Decrease	-1.50805	0.0441342	PMID: 21909266	Borjabad et al. 2011	HIV+ HAND (n=8) vs. HIV+ cART, HAND (n=7) vs. HIV−/Ctl (n=6)	HIV+ HAND vs. controls	Within anterior frontal lobe (Deep white matter)	Microarray	2
CALB1	calbindin 1, 28kDa	Decrease	-2.04392	3.69054e-17	PMID: 23049970	Gelman et al. 2012	HIV+ with NCI and HIVE (n = 5) vs. HIV+ with NCI, no HIVE (n= 7) vs. HIV+/CN, no HIVE (n= 6) vs. HIV−/Ctl (n=6)	HIV+ vs. controls	Neostriatum from deep frontal lobe	Microarray	2
CALB1	calbindin 1, 28kDa	Decrease	-1.94205	3.99843e-16	PMID: 23049970	Gelman et al. 2012	HIV+ with NCI and HIVE (n = 5) vs. HIV+ with NCI, no HIVE (n= 7) vs. HIV+/CN, no HIVE (n= 6) vs. HIV−/Ctl (n=6)	HIV+ vs. controls	Neostriatum from deep frontal lobe	Microarray	2
CALB1	calbindin 1, 28kDa	Decrease	-1.20367	2.21e-07	PMID: 23049970	Gelman et al. 2012	HIV+ with NCI and HIVE (n = 5) vs. HIV+ with NCI, no HIVE (n= 7) vs. HIV+/CN, no HIVE (n= 6) vs. HIV−/Ctl (n=6)	HIV+ HAND HIVE vs. controls	Neostriatum from deep frontal lobe	Microarray	2
CALB1	calbindin 1, 28kDa	Decrease	-1.04931	7.01e-05	PMID: 23049970	Gelman et al. 2012	HIV+ with NCI and HIVE (n = 5) vs. HIV+ with NCI, no HIVE (n= 7) vs. HIV+/CN, no HIVE (n= 6) vs. HIV−/Ctl (n=6)	HIV+ HAND HIVE vs. controls	Neostriatum from deep frontal lobe	Microarray	2
CALB1	calbindin 1, 28kDa	Decrease	-2.33066	1.31158e-19	PMID: 23049970	Gelman et al. 2012	HIV+ with NCI and HIVE (n = 5) vs. HIV+ with NCI, no HIVE (n= 7) vs. HIV+/CN, no HIVE (n= 6) vs. HIV−/Ctl (n=6)	HIV+ HAND HIVE vs. controls	Frontal cortex	Microarray	2
CALB1	calbindin 1, 28kDa	Decrease	-1.62506	5.26374e-05	PMID: 23049970	Gelman et al. 2012	HIV+ with NCI and HIVE (n = 5) vs. HIV+ with NCI, no HIVE (n= 7) vs. HIV+/CN, no HIVE (n= 6) vs. HIV−/Ctl (n=6)	HIV+ HAND HIVE vs. controls	Frontal cortex	Microarray	2
CALB1	calbindin 1, 28kDa	Decrease	-2.18;-3.94	0.0026	PMID: 23049970	Gelman et al. 2012	HIV+ with NCI and HIVE (n = 5) vs. HIV+ with NCI, no HIVE (n= 7) vs. HIV+/CN, no HIVE (n= 6) vs. HIV−/Ctl (n=6)	HIV+ HAND HIVE vs. controls	Neostriatum, Frontal cortex	Microarray	2
CALM1	Calmodulin (CALM1) gene	Decrease	-1.95	0.013	PMID: 16249037	Everall et al. 2005	HIV+ (n = 5 incl. HIVE (n = 3) and/or HAD (n = 3)) vs. HIV-/Ctl (n= 4)	HIV+ HAND HIVE vs. controls	Frontal Cortex	Microarray	2
CALM1	Calmodulin (CALM1) gene	Decrease	-1.95	0.025	PMID: 16249037	Everall et al. 2005	HIV+ (n = 5 incl. HIVE (n = 3) and/or HAD (n = 3)) vs. HIV-/Ctl (n= 4)	HIV+ HAND HIVE vs. controls	Frontal Cortex	Microarray	2
CALM1	calmodulin 1 (phosphorylase kinase, delta)	Decrease	-1.41	0.039	PMID: 15579294	Masliah et al. 2004	HIV+ with HIVE (n= 9) vs. HIV+ no HIVE (n=8)	HIV+ HIVE vs. HIV+ no HIVE	Frontal Cortex	Microarray	2
CALM1	calmodulin 1 (phosphorylase kinase, delta)	Increase	1.53957	0.0029887	PMID: 21909266	Borjabad et al. 2011	HIV+ HAND (n=8) vs. HIV+ cART, HAND (n=7) vs. HIV−/Ctl (n=6)	HIV+ HAND vs. controls	Within anterior frontal lobe (Deep white matter)	Microarray	2
CALM1	calmodulin 1 (phosphorylase kinase, delta)	Decrease	-1.97455	0.0148029	PMID: 21909266	Borjabad et al. 2011	HIV+ HAND (n=8) vs. HIV+ cART, HAND (n=7) vs. HIV−/Ctl (n=6)	HIV+ HAND vs. controls	Within anterior frontal lobe (Deep white matter)	Microarray	2
CALM1	calmodulin 1 (phosphorylase kinase, delta)	Increase	1.04569	0.0128198	PMCID: PMC7149918	Canchi et al. 2020	HIV+ with HAD (n = 3) vs. HIV+ with MND (n = 10) vs. HIV+ with ANI (n=10) vs. HIV+/CN (n=10)	HIV+MND vs. CNHIV+	Frontal Cortex	Microarray	2
CAMK2G	calcium/calmodulin-dependent protein kinase (CaM kinase) II gamma	Decrease	-1.52288	0.0425593	PMID: 21909266	Borjabad et al. 2011	HIV+ HAND (n=8) vs. HIV+ cART, HAND (n=7) vs. HIV−/Ctl (n=6)	HIV+ HAND vs. controls	Within anterior frontal lobe (Deep white matter)	Microarray	2
CAMK2G	calcium/calmodulin dependent protein kinase II gamma	Increase	1.03603	0.017558	PMCID: PMC7149918	Canchi et al. 2020	HIV+ with HAD (n = 3) vs. HIV+ with MND (n = 10) vs. HIV+ with ANI (n=10) vs. HIV+/CN (n=10)	HIV+MND vs. CNHIV+	Frontal Cortex	Microarray	2
CAMK2G	calcium/calmodulin-dependent protein kinase (CaM kinase) II gamma	Increase		0.003	PMID: 15579287	Gelman et al. 2004	HIV+ with HAND (n = 9) vs. controls (n = 5)	HIV+ HAND vs. controls	Adjacent gyral & frontal cortical grey matter white matter	Microarray	2
CAP2	Adenylyl cyclase-associated protein 2	Decrease	-1.43	0.013	PMID: 16249037	Everall et al. 2005	HIV+ (n = 5 incl. HIVE (n = 3) and/or HAD (n = 3)) vs. HIV-/Ctl (n= 4)	HIV+ HAND HIVE vs. controls	Frontal Cortex	Microarray	2
CAP2	Adenylyl cyclase-associated protein 2	Increase	1.33	0.025	PMID: 16249037	Everall et al. 2005	HIV+ (n = 5 incl. HIVE (n = 3) and/or HAD (n = 3)) vs. HIV-/Ctl (n= 4)	HIV+ HAND HIVE vs. controls	Frontal Cortex	Microarray	2
CAP2	CAP, adenylate cyclase-associated protein, 2 (yeast)	Decrease	-2.79359	0.0251275	PMID: 21909266	Borjabad et al. 2011	HIV+ HAND (n=8) vs. HIV+ cART, HAND (n=7) vs. HIV−/Ctl (n=6)	HIV+ HAND vs. controls	Within anterior frontal lobe (Deep white matter)	Microarray	2
CAP2	CAP, adenylate cyclase-associated protein, 2 (yeast)	Decrease	-1.72838	0.0313952	PMID: 21909266	Borjabad et al. 2011	HIV+ HAND (n=8) vs. HIV+ cART, HAND (n=7) vs. HIV−/Ctl (n=6)	HIV+ HAND vs. controls	Within anterior frontal lobe (Deep white matter)	Microarray	2
CAP2	CAP, adenylate cyclase-associated protein, 2 (yeast)	Decrease	-2.06689	3.95982e-07	PMID: 23049970	Gelman et al. 2012	HIV+ with NCI and HIVE (n = 5) vs. HIV+ with NCI, no HIVE (n= 7) vs. HIV+/CN, no HIVE (n= 6) vs. HIV−/Ctl (n=6)	HIV+ HAND HIVE vs. controls	Frontal cortex	Microarray	2
CAP2	CAP, adenylate cyclase-associated protein, 2 (yeast)	Decrease	-1.66941	0.000602247	PMID: 23049970	Gelman et al. 2012	HIV+ with NCI and HIVE (n = 5) vs. HIV+ with NCI, no HIVE (n= 7) vs. HIV+/CN, no HIVE (n= 6) vs. HIV−/Ctl (n=6)	HIV+ HAND HIVE vs. controls	Frontal cortex	Microarray	2
CCK	cholecystokinin	Decrease	-1.82795	0.0034139	PMID: 21909266	Borjabad et al. 2011	HIV+ HAND (n=8) vs. HIV+ cART, HAND (n=7) vs. HIV−/Ctl (n=6)	HIV+ HAND vs. controls	Within anterior frontal lobe (Deep white matter)	Microarray	2
CCK	cholecystokinin	Decrease	-2.29144	4.61108e-11	PMID: 23049970	Gelman et al. 2012	HIV+ with NCI and HIVE (n = 5) vs. HIV+ with NCI, no HIVE (n= 7) vs. HIV+/CN, no HIVE (n= 6) vs. HIV−/Ctl (n=6)	HIV+ HAND HIVE vs. controls	Frontal cortex	Microarray	2
CD163	CD163 molecule	Increase	3.57818	0.00223269	PMID: 21909266	Borjabad et al. 2011	HIV+ HAND (n=8) vs. HIV+ cART, HAND (n=7) vs. HIV−/Ctl (n=6)	HIV+ HAND vs. controls	Within anterior frontal lobe (Deep white matter)	Microarray	2
CD163	CD163 molecule	Increase	3.14158	0.00413925	PMID: 21909266	Borjabad et al. 2011	HIV+ HAND (n=8) vs. HIV+ cART, HAND (n=7) vs. HIV−/Ctl (n=6)	HIV+ HAND vs. controls	Within anterior frontal lobe (Deep white matter)	Microarray	2
CD163	CD163 molecule	Increase	1.75441	0.0149606	PMID: 21909266	Borjabad et al. 2011	HIV+ HAND (n=8) vs. HIV+ cART, HAND (n=7) vs. HIV−/Ctl (n=6)	HIV+ HAND vs. controls	Within anterior frontal lobe (Deep white matter)	Microarray	2
CD163	CD163 molecule	Increase	2.08495	3.19e-11	PMID: 23049970	Gelman et al. 2012	HIV+ with NCI and HIVE (n = 5) vs. HIV+ with NCI, no HIVE (n= 7) vs. HIV+/CN, no HIVE (n= 6) vs. HIV−/Ctl (n=6)	HIV+ HAND HIVE vs. controls	Neostriatum from deep frontal lobe	Microarray	2
CD163	CD163 molecule	Increase	2.24728	1.33e-14	PMID: 23049970	Gelman et al. 2012	HIV+ with NCI and HIVE (n = 5) vs. HIV+ with NCI, no HIVE (n= 7) vs. HIV+/CN, no HIVE (n= 6) vs. HIV−/Ctl (n=6)	HIV+ HAND HIVE vs. controls	Neostriatum from deep frontal lobe	Microarray	2
CD163	CD163 molecule	Increase	2.16227	2.31907e-08	PMID: 23049970	Gelman et al. 2012	HIV+ with NCI and HIVE (n = 5) vs. HIV+ with NCI, no HIVE (n= 7) vs. HIV+/CN, no HIVE (n= 6) vs. HIV−/Ctl (n=6)	HIV+ HAND HIVE vs. controls	White matter	Microarray	2
CD163	CD163 molecule	Increase	2.30816	5.71659e-09	PMID: 23049970	Gelman et al. 2012	HIV+ with NCI and HIVE (n = 5) vs. HIV+ with NCI, no HIVE (n= 7) vs. HIV+/CN, no HIVE (n= 6) vs. HIV−/Ctl (n=6)	HIV+ HAND HIVE vs. controls	White matter	Microarray	2
CD163	CD163 molecule	Increase	4.5;4.71	<0.00001	PMID: 23049970	Gelman et al. 2012	HIV+ with NCI and HIVE (n = 5) vs. HIV+ with NCI, no HIVE (n= 7) vs. HIV+/CN, no HIVE (n= 6) vs. HIV−/Ctl (n=6)	HIV+ HAND HIVE vs. controls	Neostriatum, white matter	Microarray	2
CDR1	cerebellar degeneration-related protein 1, 34kDa	Decrease	-1.72086	0.0126079	PMID: 21909266	Borjabad et al. 2011	HIV+ HAND (n=8) vs. HIV+ cART, HAND (n=7) vs. HIV−/Ctl (n=6)	HIV+ HAND vs. controls	Within anterior frontal lobe (Deep white matter)	Microarray	2
CDR1	cerebellar degeneration-related protein 1, 34kDa	Decrease	-2.09043	0.0167504	PMID: 21909266	Borjabad et al. 2011	HIV+ HAND (n=8) vs. HIV+ cART, HAND (n=7) vs. HIV−/Ctl (n=6)	HIV+ HAND_ART vs. controls	Within anterior frontal lobe (Deep white matter)	Microarray	2
CDR1	cerebellar degeneration-related protein 1, 34kDa	Decrease	-2.05314	5.25685e-07	PMID: 23049970	Gelman et al. 2012	HIV+ with NCI and HIVE (n = 5) vs. HIV+ with NCI, no HIVE (n= 7) vs. HIV+/CN, no HIVE (n= 6) vs. HIV−/Ctl (n=6)	HIV+ HAND vs. controls	Neostriatum from deep frontal lobe	Microarray	2
CDR1	cerebellar degeneration-related protein 1, 34kDa	Decrease	-1.73031	2.36e-10	PMID: 23049970	Gelman et al. 2012	HIV+ with NCI and HIVE (n = 5) vs. HIV+ with NCI, no HIVE (n= 7) vs. HIV+/CN, no HIVE (n= 6) vs. HIV−/Ctl (n=6)	HIV+ HAND HIVE vs. controls	Neostriatum from deep frontal lobe	Microarray	2
CDR1	cerebellar degeneration-related protein 1, 34kDa	Decrease	-1.37039	5.044e-12	PMID: 23049970	Gelman et al. 2012	HIV+ with NCI and HIVE (n = 5) vs. HIV+ with NCI, no HIVE (n= 7) vs. HIV+/CN, no HIVE (n= 6) vs. HIV−/Ctl (n=6)	HIV+ HAND HIVE vs. controls	Frontal cortex	Microarray	2
CDR1	cerebellar degeneration-related protein 1, 34kDa	Decrease	-3.32;-2.59	<0.00001	PMID: 23049970	Gelman et al. 2012	HIV+ with NCI and HIVE (n = 5) vs. HIV+ with NCI, no HIVE (n= 7) vs. HIV+/CN, no HIVE (n= 6) vs. HIV−/Ctl (n=6)	HIV+ HAND HIVE vs. controls	Neostriatum, Frontal cortex	Microarray	2
CH25H	cholesterol 25-hydroxylase	Increase	2.57677	0.0114466	PMID: 21909266	Borjabad et al. 2011	HIV+ HAND (n=8) vs. HIV+ cART, HAND (n=7) vs. HIV−/Ctl (n=6)	HIV+ HAND vs. controls	Within anterior frontal lobe (Deep white matter)	Microarray	2
CH25H	cholesterol 25-hydroxylase [Source:HGNC Symbol;Acc:HGNC:1907]	Decrease		<0.05	PMID: 36851531	Mohammadzadeh et al.2023	HIV[−] (n = 10) vs. (HIV[+]/HAND, n = 10)	HIV+ HAND vs. controls	mid-frontal gyrus of the human	Microarray	2
CH25H	cholesterol 25-hydroxylase [Source:HGNC Symbol;Acc:HGNC:1907]	Decrease		<0.05	PMID: 36851531	Mohammadzadeh et al.2023	HIV[−] (n = 10) vs. (HIV[+]/HIVE, n = 10))	HIV+ HAND HIVE vs. controls	mid-frontal gyrus of the human	Microarray	2
CH25H	cholesterol 25-hydroxylase	Increase	1.10165	6.98e-05	PMID: 23049970	Gelman et al. 2012	HIV+ with NCI and HIVE (n = 5) vs. HIV+ with NCI, no HIVE (n= 7) vs. HIV+/CN, no HIVE (n= 6) vs. HIV−/Ctl (n=6)	HIV+ HAND HIVE vs. controls	Neostriatum from deep frontal lobe	Microarray	2
CHGB	chromogranin B (secretogranin 1)	Decrease	-1.60904	0.00950622	PMID: 21909266	Borjabad et al. 2011	HIV+ HAND (n=8) vs. HIV+ cART, HAND (n=7) vs. HIV−/Ctl (n=6)	HIV+ HAND vs. controls	Within anterior frontal lobe (Deep white matter)	Microarray	2
CHGB	chromogranin B (secretogranin 1)	Decrease	-2.95224	1.27046e-23	PMID: 23049970	Gelman et al. 2012	HIV+ with NCI and HIVE (n = 5) vs. HIV+ with NCI, no HIVE (n= 7) vs. HIV+/CN, no HIVE (n= 6) vs. HIV−/Ctl (n=6)	HIV+ HAND HIVE vs. controls	Frontal cortex	Microarray	2
CHN1	chimerin (chimaerin) 1	Decrease	-3.01782	0.00852199	PMID: 21909266	Borjabad et al. 2011	HIV+ HAND (n=8) vs. HIV+ cART, HAND (n=7) vs. HIV−/Ctl (n=6)	HIV+ HAND vs. controls	Within anterior frontal lobe (Deep white matter)	Microarray	2
CHN1	chimerin 1	Increase	0.90603	0.0197981	PMCID: PMC7149918	Canchi et al. 2020	HIV+ with HAD (n = 3) vs. HIV+ with MND (n = 10) vs. HIV+ with ANI (n=10) vs. HIV+/CN (n=10)	HIV+MND vs. CNHIV+	Frontal Cortex	Microarray	2
CHN1	chimerin (chimaerin) 1	Decrease	-1.51331	1.24273e-05	PMID: 23049970	Gelman et al. 2012	HIV+ with NCI and HIVE (n = 5) vs. HIV+ with NCI, no HIVE (n= 7) vs. HIV+/CN, no HIVE (n= 6) vs. HIV−/Ctl (n=6)	HIV+ HAND HIVE vs. controls	Frontal cortex	Microarray	2
CLCA4	chloride channel, calcium activated, family member 4	Increase	1.76511	0.0268709	PMID: 21909266	Borjabad et al. 2011	HIV+ HAND (n=8) vs. HIV+ cART, HAND (n=7) vs. HIV−/Ctl (n=6)	HIV+ HAND vs. controls	Within anterior frontal lobe (Deep white matter)	Microarray	2
CLCA4	chloride channel, calcium activated, family member 4	Increase	1.52594	3.03e-12	PMID: 23049970	Gelman et al. 2012	HIV+ with NCI and HIVE (n = 5) vs. HIV+ with NCI, no HIVE (n= 7) vs. HIV+/CN, no HIVE (n= 6) vs. HIV−/Ctl (n=6)	HIV+ HAND HIVE vs. controls	Neostriatum from deep frontal lobe	Microarray	2
CLCA4	chloride channel, calcium activated, family member 4	Increase	1.56208	1.6242e-08	PMID: 23049970	Gelman et al. 2012	HIV+ with NCI and HIVE (n = 5) vs. HIV+ with NCI, no HIVE (n= 7) vs. HIV+/CN, no HIVE (n= 6) vs. HIV−/Ctl (n=6)	HIV+ HAND HIVE vs. controls	Frontal cortex	Microarray	2
CMPK2	cytidine/uridine monophosphate kinase 2 [Source:HGNC Symbol;Acc:HGNC:27015]	Decrease		<0.05	PMID: 36851531	Mohammadzadeh et al.2023	HIV[−] (n = 10) vs. (HIV[+]/HAND, n = 10)	HIV+ HAND vs. controls	mid-frontal gyrus of the human	Microarray	2
CMPK2	cytidine/uridine monophosphate kinase 2 [Source:HGNC Symbol;Acc:HGNC:27015]	Decrease		<0.05	PMID: 36851531	Mohammadzadeh et al.2023	HIV[−] (n = 10) vs. (HIV[+]/HIVE, n = 10))	HIV+ HAND HIVE vs. controls	mid-frontal gyrus of the human	Microarray	2
CMPK2	cytidine monophosphate (UMP-CMP) kinase 2, mitochondrial	Increase	1.58016	7.4e-05	PMID: 23049970	Gelman et al. 2012	HIV+ with NCI and HIVE (n = 5) vs. HIV+ with NCI, no HIVE (n= 7) vs. HIV+/CN, no HIVE (n= 6) vs. HIV−/Ctl (n=6)	HIV+ HAND HIVE vs. controls	Neostriatum from deep frontal lobe	Microarray	2
CMPK2	cytidine monophosphate (UMP-CMP) kinase 2, mitochondrial	Increase	2.29991	1.96648e-09	PMID: 23049970	Gelman et al. 2012	HIV+ with NCI and HIVE (n = 5) vs. HIV+ with NCI, no HIVE (n= 7) vs. HIV+/CN, no HIVE (n= 6) vs. HIV−/Ctl (n=6)	HIV+ HAND HIVE vs. controls	White matter	Microarray	2
CMPK2	cytidine monophosphate (UMP-CMP) kinase 2, mitochondrial	Increase	2.99;4.92	0.00272	PMID: 23049970	Gelman et al. 2012	HIV+ with NCI and HIVE (n = 5) vs. HIV+ with NCI, no HIVE (n= 7) vs. HIV+/CN, no HIVE (n= 6) vs. HIV−/Ctl (n=6)	HIV+ HAND HIVE vs. controls	Neostriatum, white matter	Microarray	2
ANK2	ankyrin 2	Increase	1.23496	0.00750438	PMCID: PMC7149918	Canchi et al. 2020	HIV+ with HAD (n = 3) vs. HIV+ with MND (n = 10) vs. HIV+ with ANI (n=10) vs. HIV+/CN (n=10)	HIV+MND vs. CNHIV+	Frontal Cortex	Microarray	2
ANK2	ankyrin 2, neuronal	Decrease	-1.44	0.02	PMID: 15579294	Masliah et al. 2004	HIV+ with HIVE (n= 9) vs. HIV+ no HIVE (n=8)	HIV+ HIVE vs. HIV+ no HIVE	Frontal Cortex	Microarray	2
CNTN1	contactin 1	Decrease	-1.61	0.028	PMID: 15579294	Masliah et al. 2004	HIV+ with HIVE (n= 9) vs. HIV+ no HIVE (n=8)	HIV+ HIVE vs. HIV+ no HIVE	Frontal Cortex	Microarray	2
CNTN1	Contactin 1	Decrease	-2.99982	0.00318609	PMID: 21909266	Borjabad et al. 2011	HIV+ HAND (n=8) vs. HIV+ cART, HAND (n=7) vs. HIV−/Ctl (n=6)	HIV+ HAND vs. controls	Within anterior frontal lobe (Deep white matter)	Microarray	2
CNTN1	contactin 1	Decrease	-2.53607	0.0100536	PMID: 21909266	Borjabad et al. 2011	HIV+ HAND (n=8) vs. HIV+ cART, HAND (n=7) vs. HIV−/Ctl (n=6)	HIV+ HAND vs. controls	Within anterior frontal lobe (Deep white matter)	Microarray	2
CNTN1	Contactin 1	Decrease	-2.08933	0.020421	PMID: 21909266	Borjabad et al. 2011	HIV+ HAND (n=8) vs. HIV+ cART, HAND (n=7) vs. HIV−/Ctl (n=6)	HIV+ HAND vs. controls	Within anterior frontal lobe (Deep white matter)	Microarray	2
CNTN1	contactin 1	Increase	1.07351	0.0162173	PMCID: PMC7149918	Canchi et al. 2020	HIV+ with HAD (n = 3) vs. HIV+ with MND (n = 10) vs. HIV+ with ANI (n=10) vs. HIV+/CN (n=10)	HIV+MND vs. CNHIV+	Frontal Cortex	Microarray	2
CNTN1	Contactin 1	Decrease	-1.34627	2.94919e-06	PMID: 23049970	Gelman et al. 2012	HIV+ with NCI and HIVE (n = 5) vs. HIV+ with NCI, no HIVE (n= 7) vs. HIV+/CN, no HIVE (n= 6) vs. HIV−/Ctl (n=6)	HIV+ HAND HIVE vs. controls	Frontal cortex	Microarray	2
CNTN1	Contactin 1	Decrease	-1.11888	0.00144859	PMID: 23049970	Gelman et al. 2012	HIV+ with NCI and HIVE (n = 5) vs. HIV+ with NCI, no HIVE (n= 7) vs. HIV+/CN, no HIVE (n= 6) vs. HIV−/Ctl (n=6)	HIV+ HAND HIVE vs. controls	Frontal cortex	Microarray	2
CNTN1	contactin 1	Decrease	-1.40289	8.78235e-10	PMID: 23049970	Gelman et al. 2012	HIV+ with NCI and HIVE (n = 5) vs. HIV+ with NCI, no HIVE (n= 7) vs. HIV+/CN, no HIVE (n= 6) vs. HIV−/Ctl (n=6)	HIV+ HAND HIVE vs. controls	White matter	Microarray	2
CNTN1	contactin 1	Decrease	-2.35;-2.64	<0.00001	PMID: 23049970	Gelman et al. 2012	HIV+ with NCI and HIVE (n = 5) vs. HIV+ with NCI, no HIVE (n= 7) vs. HIV+/CN, no HIVE (n= 6) vs. HIV−/Ctl (n=6)	HIV+ HAND HIVE vs. controls	Frontal cortex, white matter	Microarray	2
CNTNAP2	contactin associated protein-like 2	Decrease	-2.08253	0.00381946	PMID: 21909266	Borjabad et al. 2011	HIV+ HAND (n=8) vs. HIV+ cART, HAND (n=7) vs. HIV−/Ctl (n=6)	HIV+ HAND vs. controls	Within anterior frontal lobe (Deep white matter)	Microarray	2
CNTNAP2	contactin associated protein-like 2	Decrease	-1.9188	1.85829e-08	PMID: 23049970	Gelman et al. 2012	HIV+ with NCI and HIVE (n = 5) vs. HIV+ with NCI, no HIVE (n= 7) vs. HIV+/CN, no HIVE (n= 6) vs. HIV−/Ctl (n=6)	HIV+ HAND HIVE vs. controls	Frontal cortex	Microarray	2
COL20A1	collagen type XX alpha 1 chain	Decrease	-2.38414	0.00412915	PMID: 23190615	Zhou et al. 2012	HIV+ with HAD (n=10) vs. HIV+ no HAD (n=8)	HIV+ vs. HIV+ HAND	Frontal Cortex	Microarray	2
COL20A1	collagen, type XX, alpha 1	Decrease	-1.83686	0.0070085	PMID: 21909266	Borjabad et al. 2011	HIV+ HAND (n=8) vs. HIV+ cART, HAND (n=7) vs. HIV−/Ctl (n=6)	HIV+ HAND_ART vs. controls	Within anterior frontal lobe (Deep white matter)	Microarray	2
CREG2	cellular repressor of E1A-stimulated genes 2	Decrease	-1.51349	0.00285865	PMID: 21909266	Borjabad et al. 2011	HIV+ HAND (n=8) vs. HIV+ cART, HAND (n=7) vs. HIV−/Ctl (n=6)	HIV+ HAND vs. controls	Within anterior frontal lobe (Deep white matter)	Microarray	2
CREG2	cellular repressor of E1A stimulated genes 2	Increase	0.77226	0.0242526	PMCID: PMC7149918	Canchi et al. 2020	HIV+ with HAD (n = 3) vs. HIV+ with MND (n = 10) vs. HIV+ with ANI (n=10) vs. HIV+/CN (n=10)	HIV+MND vs. CNHIV+	Frontal Cortex	Microarray	2
CREG2	cellular repressor of E1A-stimulated genes 2	Decrease	-1.93006	2.40258e-06	PMID: 23049970	Gelman et al. 2012	HIV+ with NCI and HIVE (n = 5) vs. HIV+ with NCI, no HIVE (n= 7) vs. HIV+/CN, no HIVE (n= 6) vs. HIV−/Ctl (n=6)	HIV+ HAND HIVE vs. controls	Frontal cortex	Microarray	2
CRYM	Cluster Incl. AF039397:untitled	Decrease	-1.33	2e-05	PMID: 16249037	Everall et al. 2005	HIV+ (n = 5 incl. HIVE (n = 3) and/or HAD (n = 3)) vs. HIV-/Ctl (n= 4)	HIV+ HAND HIVE vs. controls	Frontal Cortex	Microarray	2
CRYM	crystallin, mu	Decrease	-2.11261	0.00411964	PMID: 21909266	Borjabad et al. 2011	HIV+ HAND (n=8) vs. HIV+ cART, HAND (n=7) vs. HIV−/Ctl (n=6)	HIV+ HAND vs. controls	Within anterior frontal lobe (Deep white matter)	Microarray	2
CRYM	crystallin, mu	Decrease	-1.68166	1.12311e-05	PMID: 23049970	Gelman et al. 2012	HIV+ with NCI and HIVE (n = 5) vs. HIV+ with NCI, no HIVE (n= 7) vs. HIV+/CN, no HIVE (n= 6) vs. HIV−/Ctl (n=6)	HIV+ HAND HIVE vs. controls	Frontal cortex	Microarray	2
CTSS	cathepsin S	Increase	3.65858	5.3698e-05	PMID: 21909266	Borjabad et al. 2011	HIV+ HAND (n=8) vs. HIV+ cART, HAND (n=7) vs. HIV−/Ctl (n=6)	HIV+ HAND vs. controls	Within anterior frontal lobe (Deep white matter)	Microarray	2
CTSS	cathepsin S	Increase	2.92238	9.86679e-05	PMID: 21909266	Borjabad et al. 2011	HIV+ HAND (n=8) vs. HIV+ cART, HAND (n=7) vs. HIV−/Ctl (n=6)	HIV+ HAND vs. controls	Within anterior frontal lobe (Deep white matter)	Microarray	2
CTSS	cathepsin S	Increase	1.53539	0.00351715	PMID: 21909266	Borjabad et al. 2011	HIV+ HAND (n=8) vs. HIV+ cART, HAND (n=7) vs. HIV−/Ctl (n=6)	HIV+ HAND vs. controls	Within anterior frontal lobe (Deep white matter)	Microarray	2
CTSS	cathepsin S	Increase	1.71187	0	PMID: 23049970	Gelman et al. 2012	HIV+ with NCI and HIVE (n = 5) vs. HIV+ with NCI, no HIVE (n= 7) vs. HIV+/CN, no HIVE (n= 6) vs. HIV−/Ctl (n=6)	HIV+ HAND HIVE vs. controls	Neostriatum from deep frontal lobe	Microarray	2
CTSS	cathepsin S	Increase	1.5743	2.81997e-13	PMID: 23049970	Gelman et al. 2012	HIV+ with NCI and HIVE (n = 5) vs. HIV+ with NCI, no HIVE (n= 7) vs. HIV+/CN, no HIVE (n= 6) vs. HIV−/Ctl (n=6)	HIV+ HAND HIVE vs. controls	White matter	Microarray	2
CTSS	cathepsin S	Increase	3.28;2.98	<0.00001	PMID: 23049970	Gelman et al. 2012	HIV+ with NCI and HIVE (n = 5) vs. HIV+ with NCI, no HIVE (n= 7) vs. HIV+/CN, no HIVE (n= 6) vs. HIV−/Ctl (n=6)	HIV+ HAND HIVE vs. controls	Neostriatum, white matter	Microarray	2
CXCL16	chemokine (C-X-C motif) ligand 16	Increase	2.43287	0.000332688	PMID: 21909266	Borjabad et al. 2011	HIV+ HAND (n=8) vs. HIV+ cART, HAND (n=7) vs. HIV−/Ctl (n=6)	HIV+ HAND vs. controls	Within anterior frontal lobe (Deep white matter)	Microarray	2
CXCL16	chemokine (C-X-C motif) ligand 16	Increase	1.5191	1.35e-10	PMID: 23049970	Gelman et al. 2012	HIV+ with NCI and HIVE (n = 5) vs. HIV+ with NCI, no HIVE (n= 7) vs. HIV+/CN, no HIVE (n= 6) vs. HIV−/Ctl (n=6)	HIV+ HAND HIVE vs. controls	Neostriatum from deep frontal lobe	Microarray	2
CXCR4	chemokine (C-X-C motif) receptor 4	Increase	2.36726	0.0216125	PMID: 21909266	Borjabad et al. 2011	HIV+ HAND (n=8) vs. HIV+ cART, HAND (n=7) vs. HIV−/Ctl (n=6)	HIV+ HAND vs. controls	Within anterior frontal lobe (Deep white matter)	Microarray	2
CXCR4	chemokine (C-X-C motif) receptor 4	Increase	2.6139	0	PMID: 23049970	Gelman et al. 2012	HIV+ with NCI and HIVE (n = 5) vs. HIV+ with NCI, no HIVE (n= 7) vs. HIV+/CN, no HIVE (n= 6) vs. HIV−/Ctl (n=6)	HIV+ HAND HIVE vs. controls	Neostriatum from deep frontal lobe	Microarray	2
CXCR4	chemokine (C-X-C motif) receptor 4	Increase	1.87905	6.50331e-07	PMID: 23049970	Gelman et al. 2012	HIV+ with NCI and HIVE (n = 5) vs. HIV+ with NCI, no HIVE (n= 7) vs. HIV+/CN, no HIVE (n= 6) vs. HIV−/Ctl (n=6)	HIV+ HAND HIVE vs. controls	White matter	Microarray	2
CXCR4	chemokine (C-X-C motif) receptor 4	Increase	6.12;3.68	<0.00001	PMID: 23049970	Gelman et al. 2012	HIV+ with NCI and HIVE (n = 5) vs. HIV+ with NCI, no HIVE (n= 7) vs. HIV+/CN, no HIVE (n= 6) vs. HIV−/Ctl (n=6)	HIV+ HAND HIVE vs. controls	Neostriatum, white matter	Microarray	2
CYorf15B	chromosome Y open reading frame 15B	Increase	1.74013	0.00384548	PMID: 21909266	Borjabad et al. 2011	HIV+ HAND (n=8) vs. HIV+ cART, HAND (n=7) vs. HIV−/Ctl (n=6)	HIV+ HAND vs. controls	Within anterior frontal lobe (Deep white matter)	Microarray	2
CYorf15B	chromosome Y open reading frame 15B	Increase	1.60812	2.66e-15	PMID: 23049970	Gelman et al. 2012	HIV+ with NCI and HIVE (n = 5) vs. HIV+ with NCI, no HIVE (n= 7) vs. HIV+/CN, no HIVE (n= 6) vs. HIV−/Ctl (n=6)	HIV+ HAND HIVE vs. controls	Neostriatum from deep frontal lobe	Microarray	2
CYorf15B	chromosome Y open reading frame 15B	Increase	1.10332	0.000307455	PMID: 23049970	Gelman et al. 2012	HIV+ with NCI and HIVE (n = 5) vs. HIV+ with NCI, no HIVE (n= 7) vs. HIV+/CN, no HIVE (n= 6) vs. HIV−/Ctl (n=6)	HIV+ HAND HIVE vs. controls	Frontal cortex	Microarray	2
CYP26B1	cytochrome	Decrease	-1.68111	0.0208396	PMID: 23190615	Zhou et al. 2012	HIV+ with HAD (n=10) vs. HIV+ no HAD (n=8)	HIV+ vs. HIV+ HAND	Frontal Cortex	Microarray	2
CYP26B1	cytochrome P450, family 26, subfamily B, polypeptide 1	Decrease	-1.52661	9.24385e-10	PMID: 23049970	Gelman et al. 2012	HIV+ with NCI and HIVE (n = 5) vs. HIV+ with NCI, no HIVE (n= 7) vs. HIV+/CN, no HIVE (n= 6) vs. HIV−/Ctl (n=6)	HIV+ HAND HIVE vs. controls	Frontal cortex	Microarray	2
D4S234E	DNA segment on chromosome 4 (unique) 234 expressed sequence	Decrease	-1.83933	0.0134256	PMID: 21909266	Borjabad et al. 2011	HIV+ HAND (n=8) vs. HIV+ cART, HAND (n=7) vs. HIV−/Ctl (n=6)	HIV+ HAND vs. controls	Within anterior frontal lobe (Deep white matter)	Microarray	2
D4S234E	DNA segment on chromosome 4 (unique) 234 expressed sequence	Decrease	-1.61184	3.89977e-07	PMID: 23049970	Gelman et al. 2012	HIV+ with NCI and HIVE (n = 5) vs. HIV+ with NCI, no HIVE (n= 7) vs. HIV+/CN, no HIVE (n= 6) vs. HIV−/Ctl (n=6)	HIV+ HAND HIVE vs. controls	Frontal cortex	Microarray	2
D4S234E	DNA segment on chromosome 4 (unique) 234 expressed sequence	Decrease	-1.24325	0.000196646	PMID: 23049970	Gelman et al. 2012	HIV+ with NCI and HIVE (n = 5) vs. HIV+ with NCI, no HIVE (n= 7) vs. HIV+/CN, no HIVE (n= 6) vs. HIV−/Ctl (n=6)	HIV+ HAND HIVE vs. controls	Frontal cortex	Microarray	2
AP3B2	adaptor related protein complex 3 subunit beta 2	Increase	0.84636	0.0336846	PMCID: PMC7149918	Canchi et al. 2020	HIV+ with HAD (n = 3) vs. HIV+ with MND (n = 10) vs. HIV+ with ANI (n=10) vs. HIV+/CN (n=10)	HIV+MND vs. CNHIV+	Frontal Cortex	Microarray	2
AP3B2	adaptor-related protein complex 3, beta 2 subunit	Decrease	-1.24985	6.14172e-05	PMID: 23049970	Gelman et al. 2012	HIV+ with NCI and HIVE (n = 5) vs. HIV+ with NCI, no HIVE (n= 7) vs. HIV+/CN, no HIVE (n= 6) vs. HIV−/Ctl (n=6)	HIV+ HAND HIVE vs. controls	Frontal cortex	Microarray	2
DIRAS2	DIRAS family, GTP-binding RAS-like 2	Decrease	-4.18177	0.00155257	PMID: 21909266	Borjabad et al. 2011	HIV+ HAND (n=8) vs. HIV+ cART, HAND (n=7) vs. HIV−/Ctl (n=6)	HIV+ HAND vs. controls	Within anterior frontal lobe (Deep white matter)	Microarray	2
DIRAS2	DIRAS family GTPase 2	Decrease	-2.23739	0.0190763	PMID: 23190615	Zhou et al. 2012	HIV+ with HAD (n=10) vs. HIV+ no HAD (n=8)	HIV+ vs. HIV+ HAND	Frontal Cortex	Microarray	2
DIRAS2	DIRAS family GTPase 2	Increase	1.1672	0.0162084	PMCID: PMC7149918	Canchi et al. 2020	HIV+ with HAD (n = 3) vs. HIV+ with MND (n = 10) vs. HIV+ with ANI (n=10) vs. HIV+/CN (n=10)	HIV+MND vs. CNHIV+	Frontal Cortex	Microarray	2
DKFZP564O0823	DKFZP564O0823 protein	Decrease	-1.63954	0.00984469	PMID: 21909266	Borjabad et al. 2011	HIV+ HAND (n=8) vs. HIV+ cART, HAND (n=7) vs. HIV−/Ctl (n=6)	HIV+ HAND vs. controls	Within anterior frontal lobe (Deep white matter)	Microarray	2
DKFZP564O0823	DKFZP564O0823 protein	Decrease	-2.06385	1.43512e-08	PMID: 23049970	Gelman et al. 2012	HIV+ with NCI and HIVE (n = 5) vs. HIV+ with NCI, no HIVE (n= 7) vs. HIV+/CN, no HIVE (n= 6) vs. HIV−/Ctl (n=6)	HIV+ HAND HIVE vs. controls	Frontal cortex	Microarray	2
DMXL2	rabconnectin-3	Decrease	-1.65	0.002	PMID: 15579294	Masliah et al. 2004	HIV+ with HIVE (n= 9) vs. HIV+ no HIVE (n=8)	HIV+ HIVE vs. HIV+ no HIVE	Frontal Cortex	Microarray	2
DMXL2	Dmx-like 2	Decrease	-1.59749	8.36664e-09	PMID: 23049970	Gelman et al. 2012	HIV+ with NCI and HIVE (n = 5) vs. HIV+ with NCI, no HIVE (n= 7) vs. HIV+/CN, no HIVE (n= 6) vs. HIV−/Ctl (n=6)	HIV+ HAND HIVE vs. controls	Frontal cortex	Microarray	2
EFNA5	CDNA: FLJ22256 fis, clone HRC02860	Decrease	-1.76187	0.0209513	PMID: 21909266	Borjabad et al. 2011	HIV+ HAND (n=8) vs. HIV+ cART, HAND (n=7) vs. HIV−/Ctl (n=6)	HIV+ HAND vs. controls	Within anterior frontal lobe (Deep white matter)	Microarray	2
EFNA5	Ephrin-A5	Decrease	-1.58529	3.31266e-09	PMID: 23049970	Gelman et al. 2012	HIV+ with NCI and HIVE (n = 5) vs. HIV+ with NCI, no HIVE (n= 7) vs. HIV+/CN, no HIVE (n= 6) vs. HIV−/Ctl (n=6)	HIV+ HAND HIVE vs. controls	Frontal cortex	Microarray	2
EIF2AK2	interferon-induced, double-stranded RNA activated protein kinase	Decrease	-1.62	0.003	PMID: 15579294	Masliah et al. 2004	HIV+ with HIVE (n= 9) vs. HIV+ no HIVE (n=8)	HIV+ HIVE vs. HIV+ no HIVE	Frontal Cortex	Microarray	2
EIF2AK2	eukaryotic translation initiation factor 2 alpha kinase 2	Increase	1.23761	0.030182	PMCID: PMC7149918	Canchi et al. 2020	HIV+ with HAD (n = 3) vs. HIV+ with MND (n = 10) vs. HIV+ with ANI (n=10) vs. HIV+/CN (n=10)	HIV+MND vs. CNHIV+	Frontal Cortex	Microarray	2
EIF2AK2	eukaryotic translation initiation factor 2 alpha kinase 2 [Source:HGNC Symbol;Acc:HGNC:9437]	Decrease		<0.05	PMID: 36851531	Mohammadzadeh et al.2023	HIV[−] (n = 10) vs. (HIV[+]/HAND, n = 10)	HIV+ HAND vs. controls	mid-frontal gyrus of the human	Microarray	2
EIF2AK2	eukaryotic translation initiation factor 2 alpha kinase 2 [Source:HGNC Symbol;Acc:HGNC:9437]	Decrease		<0.05	PMID: 36851531	Mohammadzadeh et al.2023	HIV[−] (n = 10) vs. (HIV[+]/HIVE, n = 10))	HIV+ HAND HIVE vs. controls	mid-frontal gyrus of the human	Microarray	2
EIF2AK2	eukaryotic translation initiation factor 2-alpha kinase 2	Increase	1.22844	8.01e-05	PMID: 23049970	Gelman et al. 2012	HIV+ with NCI and HIVE (n = 5) vs. HIV+ with NCI, no HIVE (n= 7) vs. HIV+/CN, no HIVE (n= 6) vs. HIV−/Ctl (n=6)	HIV+ HAND HIVE vs. controls	Neostriatum from deep frontal lobe	Microarray	2
EIF5A2	eukaryotic translation initiation factor 5A2	Decrease	-1.55372	0.0256472	PMID: 21909266	Borjabad et al. 2011	HIV+ HAND (n=8) vs. HIV+ cART, HAND (n=7) vs. HIV−/Ctl (n=6)	HIV+ HAND vs. controls	Within anterior frontal lobe (Deep white matter)	Microarray	2
EIF5A2	eukaryotic translation initiation factor 5A2	Decrease	-1.74094	3.26509e-10	PMID: 23049970	Gelman et al. 2012	HIV+ with NCI and HIVE (n = 5) vs. HIV+ with NCI, no HIVE (n= 7) vs. HIV+/CN, no HIVE (n= 6) vs. HIV−/Ctl (n=6)	HIV+ HAND HIVE vs. controls	Frontal cortex	Microarray	2
ELL2	elongation factor, RNA polymerase II, 2	Increase	1.55063	0.024879	PMID: 21909266	Borjabad et al. 2011	HIV+ HAND (n=8) vs. HIV+ cART, HAND (n=7) vs. HIV−/Ctl (n=6)	HIV+ HAND vs. controls	Within anterior frontal lobe (Deep white matter)	Microarray	2
ELL2	Elongation factor, RNA polymerase II, 2	Increase	1.5456	0.0227787	PMID: 21909266	Borjabad et al. 2011	HIV+ HAND (n=8) vs. HIV+ cART, HAND (n=7) vs. HIV−/Ctl (n=6)	HIV+ HAND vs. controls	Within anterior frontal lobe (Deep white matter)	Microarray	2
ELL2	elongation factor, RNA polymerase II, 2	Increase	1.37824	5.91623e-06	PMID: 23049970	Gelman et al. 2012	HIV+ with NCI and HIVE (n = 5) vs. HIV+ with NCI, no HIVE (n= 7) vs. HIV+/CN, no HIVE (n= 6) vs. HIV−/Ctl (n=6)	HIV+ vs. controls	Neostriatum from deep frontal lobe	Microarray	2
ELL2	elongation factor, RNA polymerase II, 2	Increase	1.08811	3.92512e-07	PMID: 23049970	Gelman et al. 2012	HIV+ with NCI and HIVE (n = 5) vs. HIV+ with NCI, no HIVE (n= 7) vs. HIV+/CN, no HIVE (n= 6) vs. HIV−/Ctl (n=6)	HIV+ HAND vs. controls	Neostriatum from deep frontal lobe	Microarray	2
ELL2	elongation factor, RNA polymerase II, 2	Increase	1.91704	4.3e-11	PMID: 23049970	Gelman et al. 2012	HIV+ with NCI and HIVE (n = 5) vs. HIV+ with NCI, no HIVE (n= 7) vs. HIV+/CN, no HIVE (n= 6) vs. HIV−/Ctl (n=6)	HIV+ HAND HIVE vs. controls	Neostriatum from deep frontal lobe	Microarray	2
ELMOD1	ELMO/CED-12 domain containing 1	Decrease	-1.78102	0.0236699	PMID: 21909266	Borjabad et al. 2011	HIV+ HAND (n=8) vs. HIV+ cART, HAND (n=7) vs. HIV−/Ctl (n=6)	HIV+ HAND vs. controls	Within anterior frontal lobe (Deep white matter)	Microarray	2
ELMOD1	ELMO/CED-12 domain containing 1	Decrease	-1.82662	0.000268522	PMID: 23049970	Gelman et al. 2012	HIV+ with NCI and HIVE (n = 5) vs. HIV+ with NCI, no HIVE (n= 7) vs. HIV+/CN, no HIVE (n= 6) vs. HIV−/Ctl (n=6)	HIV+ HAND HIVE vs. controls	Frontal cortex	Microarray	2
ELOVL4	elongation of very long chain fatty acids (FEN1/Elo2, SUR4/Elo3, yeast)-like 4	Decrease	-1.98543	0.0148383	PMID: 21909266	Borjabad et al. 2011	HIV+ HAND (n=8) vs. HIV+ cART, HAND (n=7) vs. HIV−/Ctl (n=6)	HIV+ HAND vs. controls	Within anterior frontal lobe (Deep white matter)	Microarray	2
ELOVL4	elongation of very long chain fatty acids (FEN1/Elo2, SUR4/Elo3, yeast)-like 4	Decrease	-1.54682	0.000682305	PMID: 23049970	Gelman et al. 2012	HIV+ with NCI and HIVE (n = 5) vs. HIV+ with NCI, no HIVE (n= 7) vs. HIV+/CN, no HIVE (n= 6) vs. HIV−/Ctl (n=6)	HIV+ HAND HIVE vs. controls	Frontal cortex	Microarray	2
EMP1	epithelial membrane protein 1	Increase	2.87595	0.0152652	PMID: 21909266	Borjabad et al. 2011	HIV+ HAND (n=8) vs. HIV+ cART, HAND (n=7) vs. HIV−/Ctl (n=6)	HIV+ HAND vs. controls	Within anterior frontal lobe (Deep white matter)	Microarray	2
EMP1	epithelial membrane protein 1	Increase	1.68602	8.66e-09	PMID: 23049970	Gelman et al. 2012	HIV+ with NCI and HIVE (n = 5) vs. HIV+ with NCI, no HIVE (n= 7) vs. HIV+/CN, no HIVE (n= 6) vs. HIV−/Ctl (n=6)	HIV+ HAND HIVE vs. controls	Neostriatum from deep frontal lobe	Microarray	2
ENC1	ectodermal-neural cortex (with BTB-like domain)	Decrease	-4.28336	0.00896808	PMID: 21909266	Borjabad et al. 2011	HIV+ HAND (n=8) vs. HIV+ cART, HAND (n=7) vs. HIV−/Ctl (n=6)	HIV+ HAND vs. controls	Within anterior frontal lobe (Deep white matter)	Microarray	2
ENC1	ectodermal-neural cortex 1	Increase	0.969114	0.0289381	PMCID: PMC7149918	Canchi et al. 2020	HIV+ with HAD (n = 3) vs. HIV+ with MND (n = 10) vs. HIV+ with ANI (n=10) vs. HIV+/CN (n=10)	HIV+MND vs. CNHIV+	Frontal Cortex	Microarray	2
ENC1	ectodermal-neural cortex (with BTB-like domain)	Decrease	-2.19624	7.3744e-07	PMID: 23049970	Gelman et al. 2012	HIV+ with NCI and HIVE (n = 5) vs. HIV+ with NCI, no HIVE (n= 7) vs. HIV+/CN, no HIVE (n= 6) vs. HIV−/Ctl (n=6)	HIV+ HAND HIVE vs. controls	Frontal cortex	Microarray	2
ENC1	ectodermal-neural cortex (with BTB-like domain)	Decrease	-1.90593	4.52857e-06	PMID: 23049970	Gelman et al. 2012	HIV+ with NCI and HIVE (n = 5) vs. HIV+ with NCI, no HIVE (n= 7) vs. HIV+/CN, no HIVE (n= 6) vs. HIV−/Ctl (n=6)	HIV+ HAND HIVE vs. controls	Frontal cortex	Microarray	2
EPAS1	endothelial PAS domain protein 1	Decrease	-1.61	0.034	PMID: 15579294	Masliah et al. 2004	HIV+ with HIVE (n= 9) vs. HIV+ no HIVE (n=8)	HIV+ HIVE vs. HIV+ no HIVE	Frontal Cortex	Microarray	2
EPAS1	endothelial PAS domain protein 1	Decrease	-2.24225	0.0485073	PMID: 21909266	Borjabad et al. 2011	HIV+ HAND (n=8) vs. HIV+ cART, HAND (n=7) vs. HIV−/Ctl (n=6)	HIV+ HAND vs. controls	Within anterior frontal lobe (Deep white matter)	Microarray	2
ARHGEF7	Rho guanine nucleotide exchange factor 7	Increase	0.678544	0.0457023	PMCID: PMC7149918	Canchi et al. 2020	HIV+ with HAD (n = 3) vs. HIV+ with MND (n = 10) vs. HIV+ with ANI (n=10) vs. HIV+/CN (n=10)	HIV+MND vs. CNHIV+	Frontal Cortex	Microarray	2
ARHGEF7	Rho guanine nucleotide exchange factor (GEF) 7	Decrease	-1.06716	8.2798e-05	PMID: 23049970	Gelman et al. 2012	HIV+ with NCI and HIVE (n = 5) vs. HIV+ with NCI, no HIVE (n= 7) vs. HIV+/CN, no HIVE (n= 6) vs. HIV−/Ctl (n=6)	HIV+ HAND HIVE vs. controls	Frontal cortex	Microarray	2
ARHGEF7	Rho guanine nucleotide exchange factor 7	Decrease	-1.41333	0.038607	PMID: 23190615	Zhou et al. 2012	HIV+ with HAD (n=10) vs. HIV+ no HAD (n=8)	HIV+ vs. HIV+ HAND	Frontal Cortex	Microarray	2
FAM18B	family with sequence similarity 18, member B	Increase	1.60883	0.0326265	PMID: 21909266	Borjabad et al. 2011	HIV+ HAND (n=8) vs. HIV+ cART, HAND (n=7) vs. HIV−/Ctl (n=6)	HIV+ HAND vs. controls	Within anterior frontal lobe (Deep white matter)	Microarray	2
FAM18B		Decrease	-1.51839	0.0303116	PMID: 23190615	Zhou et al. 2012	HIV+ with HAD (n=10) vs. HIV+ no HAD (n=8)	HIV+ vs. HIV+ HAND	Frontal Cortex	Microarray	2
FGD2	FYVE, RhoGEF and PH domain containing 2	Increase	2.42329	0.00720184	PMID: 21909266	Borjabad et al. 2011	HIV+ HAND (n=8) vs. HIV+ cART, HAND (n=7) vs. HIV−/Ctl (n=6)	HIV+ HAND vs. controls	Within anterior frontal lobe (Deep white matter)	Microarray	2
FGD2	FYVE, RhoGEF and PH domain containing 2	Increase	1.52874	0.0302094	PMCID: PMC7149918	Canchi et al. 2020	HIV+ with HAD (n = 3) vs. HIV+ with MND (n = 10) vs. HIV+ with ANI (n=10) vs. HIV+/CN (n=10)	HIV+MND vs. CNHIV+	Frontal Cortex	Microarray	2
FGF13	fibroblast growth factor 13	Decrease	-3.6341	0.00517309	PMID: 21909266	Borjabad et al. 2011	HIV+ HAND (n=8) vs. HIV+ cART, HAND (n=7) vs. HIV−/Ctl (n=6)	HIV+ HAND vs. controls	Within anterior frontal lobe (Deep white matter)	Microarray	2
FGF13	fibroblast growth factor 13	Decrease	-1.90667	2.55216e-05	PMID: 23049970	Gelman et al. 2012	HIV+ with NCI and HIVE (n = 5) vs. HIV+ with NCI, no HIVE (n= 7) vs. HIV+/CN, no HIVE (n= 6) vs. HIV−/Ctl (n=6)	HIV+ HAND HIVE vs. controls	Frontal cortex	Microarray	2
FLJ25076	similar to CG4502-PA	Decrease	-2.53991	0.0164519	PMID: 21909266	Borjabad et al. 2011	HIV+ HAND (n=8) vs. HIV+ cART, HAND (n=7) vs. HIV−/Ctl (n=6)	HIV+ HAND vs. controls	Within anterior frontal lobe (Deep white matter)	Microarray	2
FLJ25076	similar to CG4502-PA	Decrease	-2.18919	5.85311e-12	PMID: 23049970	Gelman et al. 2012	HIV+ with NCI and HIVE (n = 5) vs. HIV+ with NCI, no HIVE (n= 7) vs. HIV+/CN, no HIVE (n= 6) vs. HIV−/Ctl (n=6)	HIV+ HAND HIVE vs. controls	Frontal cortex	Microarray	2
FLJ25076	similar to CG4502-PA	Decrease	-2.02219	0.000150437	PMID: 23049970	Gelman et al. 2012	HIV+ with NCI and HIVE (n = 5) vs. HIV+ with NCI, no HIVE (n= 7) vs. HIV+/CN, no HIVE (n= 6) vs. HIV−/Ctl (n=6)	HIV+ HAND HIVE vs. controls	Frontal cortex	Microarray	2
FOS	v-fos FBJ murine osteosarcoma viral oncogene homolog	Decrease	-1.79	2e-05	PMID: 16249037	Everall et al. 2005	HIV+ (n = 5 incl. HIVE (n = 3) and/or HAD (n = 3)) vs. HIV-/Ctl (n= 4)	HIV+ HAND HIVE vs. controls	Frontal Cortex	Microarray	2
FOS	v-fos FBJ murine osteosarcoma viral oncogene homolog	Decrease	-1.79	0.013	PMID: 16249037	Everall et al. 2005	HIV+ (n = 5 incl. HIVE (n = 3) and/or HAD (n = 3)) vs. HIV-/Ctl (n= 4)	HIV+ HAND HIVE vs. controls	Frontal Cortex	Microarray	2
FOS	v-fos FBJ murine osteosarcoma viral oncogene homolog	Increase	1.91418	0.0209328	PMID: 21909266	Borjabad et al. 2011	HIV+ HAND (n=8) vs. HIV+ cART, HAND (n=7) vs. HIV−/Ctl (n=6)	HIV+ HAND vs. controls	Within anterior frontal lobe (Deep white matter)	Microarray	2
GABBR2	gamma-aminobutyric acid (GABA) B receptor, 2	Decrease	-3.46936	0.00852525	PMID: 21909266	Borjabad et al. 2011	HIV+ HAND (n=8) vs. HIV+ cART, HAND (n=7) vs. HIV−/Ctl (n=6)	HIV+ HAND vs. controls	Within anterior frontal lobe (Deep white matter)	Microarray	2
GABBR2	gamma-aminobutyric acid (GABA) B receptor, 2	Decrease	-1.53336	0.00291185	PMID: 21909266	Borjabad et al. 2011	HIV+ HAND (n=8) vs. HIV+ cART, HAND (n=7) vs. HIV−/Ctl (n=6)	HIV+ HAND vs. controls	Within anterior frontal lobe (Deep white matter)	Microarray	2
GABBR2	gamma-aminobutyric acid (GABA) B receptor, 2	Decrease	-1.86596	0.000185452	PMID: 23049970	Gelman et al. 2012	HIV+ with NCI and HIVE (n = 5) vs. HIV+ with NCI, no HIVE (n= 7) vs. HIV+/CN, no HIVE (n= 6) vs. HIV−/Ctl (n=6)	HIV+ HAND HIVE vs. controls	Frontal cortex	Microarray	2
GABBR2	gamma-aminobutyric acid (GABA) B receptor, 2	Decrease	-1.79442	0.00027376	PMID: 23049970	Gelman et al. 2012	HIV+ with NCI and HIVE (n = 5) vs. HIV+ with NCI, no HIVE (n= 7) vs. HIV+/CN, no HIVE (n= 6) vs. HIV−/Ctl (n=6)	HIV+ HAND HIVE vs. controls	Frontal cortex	Microarray	2
GABRA1	gamma-aminobutyric acid (GABA) A receptor, alpha 1	Decrease	-2.53941	0.0095706	PMID: 21909266	Borjabad et al. 2011	HIV+ HAND (n=8) vs. HIV+ cART, HAND (n=7) vs. HIV−/Ctl (n=6)	HIV+ HAND vs. controls	Within anterior frontal lobe (Deep white matter)	Microarray	2
GABRA1	gamma-aminobutyric acid (GABA) A receptor, alpha 1	Decrease	-1.60186	0.00959891	PMID: 21909266	Borjabad et al. 2011	HIV+ HAND (n=8) vs. HIV+ cART, HAND (n=7) vs. HIV−/Ctl (n=6)	HIV+ HAND vs. controls	Within anterior frontal lobe (Deep white matter)	Microarray	2
GABRA1	gamma-aminobutyric acid (GABA) A receptor, alpha 1	Decrease	-2.6625	1.54833e-15	PMID: 23049970	Gelman et al. 2012	HIV+ with NCI and HIVE (n = 5) vs. HIV+ with NCI, no HIVE (n= 7) vs. HIV+/CN, no HIVE (n= 6) vs. HIV−/Ctl (n=6)	HIV+ HAND HIVE vs. controls	Frontal cortex	Microarray	2
GABRA1	gamma-aminobutyric acid (GABA) A receptor, alpha 1	Decrease	-2.0771	0.00139381	PMID: 23049970	Gelman et al. 2012	HIV+ with NCI and HIVE (n = 5) vs. HIV+ with NCI, no HIVE (n= 7) vs. HIV+/CN, no HIVE (n= 6) vs. HIV−/Ctl (n=6)	HIV+ HAND HIVE vs. controls	Frontal cortex	Microarray	2
GABRB2	CDNA clone IMAGE:4814184	Decrease	-6.10133	0.00349783	PMID: 21909266	Borjabad et al. 2011	HIV+ HAND (n=8) vs. HIV+ cART, HAND (n=7) vs. HIV−/Ctl (n=6)	HIV+ HAND vs. controls	Within anterior frontal lobe (Deep white matter)	Microarray	2
GABRB2	CDNA clone IMAGE:4814184	Decrease	-5.69793	0.00352928	PMID: 21909266	Borjabad et al. 2011	HIV+ HAND (n=8) vs. HIV+ cART, HAND (n=7) vs. HIV−/Ctl (n=6)	HIV+ HAND vs. controls	Within anterior frontal lobe (Deep white matter)	Microarray	2
GABRB2	gamma-aminobutyric acid (GABA) A receptor, beta 2	Decrease	-2.00451	0.00102783	PMID: 23049970	Gelman et al. 2012	HIV+ with NCI and HIVE (n = 5) vs. HIV+ with NCI, no HIVE (n= 7) vs. HIV+/CN, no HIVE (n= 6) vs. HIV−/Ctl (n=6)	HIV+ HAND HIVE vs. controls	Frontal cortex	Microarray	2
GABRB3	gamma-aminobutyric acid (GABA) A receptor, beta 3	Decrease	-2.30582	0.00384067	PMID: 21909266	Borjabad et al. 2011	HIV+ HAND (n=8) vs. HIV+ cART, HAND (n=7) vs. HIV−/Ctl (n=6)	HIV+ HAND vs. controls	Within anterior frontal lobe (Deep white matter)	Microarray	2
GABRB3	gamma-aminobutyric acid (GABA) A receptor, beta 3	Decrease	-2.03616	0.0167271	PMID: 21909266	Borjabad et al. 2011	HIV+ HAND (n=8) vs. HIV+ cART, HAND (n=7) vs. HIV−/Ctl (n=6)	HIV+ HAND vs. controls	Within anterior frontal lobe (Deep white matter)	Microarray	2
GABRB3	gamma-aminobutyric acid (GABA) A receptor, beta 3	Decrease	-1.56322	0.000188643	PMID: 23049970	Gelman et al. 2012	HIV+ with NCI and HIVE (n = 5) vs. HIV+ with NCI, no HIVE (n= 7) vs. HIV+/CN, no HIVE (n= 6) vs. HIV−/Ctl (n=6)	HIV+ HAND HIVE vs. controls	Frontal cortex	Microarray	2
GABRB3	gamma-aminobutyric acid (GABA) A receptor, beta 3	Decrease	-1.18775	3.94232e-06	PMID: 23049970	Gelman et al. 2012	HIV+ with NCI and HIVE (n = 5) vs. HIV+ with NCI, no HIVE (n= 7) vs. HIV+/CN, no HIVE (n= 6) vs. HIV−/Ctl (n=6)	HIV+ HAND HIVE vs. controls	Frontal cortex	Microarray	2
GABRD	Gamma-aminobutyric acid (GABA) A receptor, delta	Decrease	-1.32	0.013	PMID: 16249037	Everall et al. 2005	HIV+ (n = 5 incl. HIVE (n = 3) and/or HAD (n = 3)) vs. HIV-/Ctl (n= 4)	HIV+ HAND HIVE vs. controls	Frontal Cortex	Microarray	2
GABRD	Gamma-aminobutyric acid (GABA) A receptor, delta	Decrease	-1.95	0.025	PMID: 16249037	Everall et al. 2005	HIV+ (n = 5 incl. HIVE (n = 3) and/or HAD (n = 3)) vs. HIV-/Ctl (n= 4)	HIV+ HAND HIVE vs. controls	Frontal Cortex	Microarray	2
GABRD	GABA-A receptor delta subunit (GABRD)	Decrease	-1.58	0.001	PMID: 15579294	Masliah et al. 2004	HIV+ with HIVE (n= 9) vs. HIV+ no HIVE (n=8)	HIV+ HIVE vs. HIV+ no HIVE	Frontal Cortex	Microarray	2
GABRG2	Gamma-aminobutyric acid (GABA) A receptor, gamma 2	Decrease	-1.37	0.013	PMID: 16249037	Everall et al. 2005	HIV+ (n = 5 incl. HIVE (n = 3) and/or HAD (n = 3)) vs. HIV-/Ctl (n= 4)	HIV+ HAND HIVE vs. controls	Frontal Cortex	Microarray	2
GABRG2	Gamma-aminobutyric acid (GABA) A receptor, gamma 2	Decrease	-1.26	0.025	PMID: 16249037	Everall et al. 2005	HIV+ (n = 5 incl. HIVE (n = 3) and/or HAD (n = 3)) vs. HIV-/Ctl (n= 4)	HIV+ HAND HIVE vs. controls	Frontal Cortex	Microarray	2
GABRG2	gamma-aminobutyric acid (GABA) A receptor, gamma 2	Decrease	-3.91192	0.00576838	PMID: 21909266	Borjabad et al. 2011	HIV+ HAND (n=8) vs. HIV+ cART, HAND (n=7) vs. HIV−/Ctl (n=6)	HIV+ HAND vs. controls	Within anterior frontal lobe (Deep white matter)	Microarray	2
GABRG2	gamma-aminobutyric acid type A receptor gamma2 subunit	Increase	0.763525	0.0421401	PMCID: PMC7149918	Canchi et al. 2020	HIV+ with HAD (n = 3) vs. HIV+ with MND (n = 10) vs. HIV+ with ANI (n=10) vs. HIV+/CN (n=10)	HIV+MND vs. CNHIV+	Frontal Cortex	Microarray	2
GABRG2	gamma-aminobutyric acid (GABA) A receptor, gamma 2	Decrease	-2.49495	1.85259e-15	PMID: 23049970	Gelman et al. 2012	HIV+ with NCI and HIVE (n = 5) vs. HIV+ with NCI, no HIVE (n= 7) vs. HIV+/CN, no HIVE (n= 6) vs. HIV−/Ctl (n=6)	HIV+ HAND HIVE vs. controls	Frontal cortex	Microarray	2
GABRG2	gamma-aminobutyric acid (GABA) A receptor, gamma 2	Decrease	-2.44522	1.54941e-05	PMID: 23049970	Gelman et al. 2012	HIV+ with NCI and HIVE (n = 5) vs. HIV+ with NCI, no HIVE (n= 7) vs. HIV+/CN, no HIVE (n= 6) vs. HIV−/Ctl (n=6)	HIV+ HAND HIVE vs. controls	Frontal cortex	Microarray	2
GAD1	glutamate decarboxylase 1 (brain, 67kDa)	Decrease	-1.83363	0.028137	PMID: 21909266	Borjabad et al. 2011	HIV+ HAND (n=8) vs. HIV+ cART, HAND (n=7) vs. HIV−/Ctl (n=6)	HIV+ HAND vs. controls	Within anterior frontal lobe (Deep white matter)	Microarray	2
GAD1	glutamate decarboxylase 1 (brain, 67kDa)	Decrease	-2.43634	5.10174e-13	PMID: 23049970	Gelman et al. 2012	HIV+ with NCI and HIVE (n = 5) vs. HIV+ with NCI, no HIVE (n= 7) vs. HIV+/CN, no HIVE (n= 6) vs. HIV−/Ctl (n=6)	HIV+ HAND HIVE vs. controls	Frontal cortex	Microarray	2
GAD2	glutamate decarboxylase 2 (pancreatic islets and brain, 65kDa)	Decrease	-1.90907	0.001677	PMID: 21909266	Borjabad et al. 2011	HIV+ HAND (n=8) vs. HIV+ cART, HAND (n=7) vs. HIV−/Ctl (n=6)	HIV+ HAND vs. controls	Within anterior frontal lobe (Deep white matter)	Microarray	2
GAD2	glutamate decarboxylase 2 (pancreatic islets and brain, 65kDa)	Decrease	-1.58363	0.000524684	PMID: 23049970	Gelman et al. 2012	HIV+ with NCI and HIVE (n = 5) vs. HIV+ with NCI, no HIVE (n= 7) vs. HIV+/CN, no HIVE (n= 6) vs. HIV−/Ctl (n=6)	HIV+ HAND HIVE vs. controls	Frontal cortex	Microarray	2
GADD45A	growth arrest and DNA-damage-inducible, α	Decrease	-1.63	0.011	PMID: 15579294	Masliah et al. 2004	HIV+ with HIVE (n= 9) vs. HIV+ no HIVE (n=8)	HIV+ HIVE vs. HIV+ no HIVE	Frontal Cortex	Microarray	2
GADD45A	growth arrest and DNA-damage-inducible, alpha	Increase	2.41009	0.0454758	PMID: 21909266	Borjabad et al. 2011	HIV+ HAND (n=8) vs. HIV+ cART, HAND (n=7) vs. HIV−/Ctl (n=6)	HIV+ HAND vs. controls	Within anterior frontal lobe (Deep white matter)	Microarray	2
GAP43	growth associated protein 43	Decrease	-2.20746	0.026407	PMID: 21909266	Borjabad et al. 2011	HIV+ HAND (n=8) vs. HIV+ cART, HAND (n=7) vs. HIV−/Ctl (n=6)	HIV+ HAND vs. controls	Within anterior frontal lobe (Deep white matter)	Microarray	2
GAP43	growth associated protein 43	Decrease	-1.62497	0.000501898	PMID: 23049970	Gelman et al. 2012	HIV+ with NCI and HIVE (n = 5) vs. HIV+ with NCI, no HIVE (n= 7) vs. HIV+/CN, no HIVE (n= 6) vs. HIV−/Ctl (n=6)	HIV+ HAND HIVE vs. controls	Frontal cortex	Microarray	2
GBP1	guanylate binding protein 1, interferon-inducible, 67kDa	Increase	4.39064	0.000738133	PMID: 21909266	Borjabad et al. 2011	HIV+ HAND (n=8) vs. HIV+ cART, HAND (n=7) vs. HIV−/Ctl (n=6)	HIV+ HAND vs. controls	Within anterior frontal lobe (Deep white matter)	Microarray	2
GBP1	guanylate binding protein 1, interferon-inducible, 67kDa	Increase	2.33792	0.0233738	PMID: 21909266	Borjabad et al. 2011	HIV+ HAND (n=8) vs. HIV+ cART, HAND (n=7) vs. HIV−/Ctl (n=6)	HIV+ HAND vs. controls	Within anterior frontal lobe (Deep white matter)	Microarray	2
GBP1	guanylate binding protein 1, interferon-inducible, 67kDa	Increase	1.41352	4.08631e-05	PMID: 23049970	Gelman et al. 2012	HIV+ with NCI and HIVE (n = 5) vs. HIV+ with NCI, no HIVE (n= 7) vs. HIV+/CN, no HIVE (n= 6) vs. HIV−/Ctl (n=6)	HIV+ vs. controls	Neostriatum from deep frontal lobe	Microarray	2
GBP1	guanylate binding protein 1, interferon-inducible, 67kDa	Increase	1.70887	1.52279e-09	PMID: 23049970	Gelman et al. 2012	HIV+ with NCI and HIVE (n = 5) vs. HIV+ with NCI, no HIVE (n= 7) vs. HIV+/CN, no HIVE (n= 6) vs. HIV−/Ctl (n=6)	HIV+ vs. controls	Neostriatum from deep frontal lobe	Microarray	2
GBP1	guanylate binding protein 1, interferon-inducible, 67kDa	Increase	1.74973	2.18716e-09	PMID: 23049970	Gelman et al. 2012	HIV+ with NCI and HIVE (n = 5) vs. HIV+ with NCI, no HIVE (n= 7) vs. HIV+/CN, no HIVE (n= 6) vs. HIV−/Ctl (n=6)	HIV+ vs. controls	Neostriatum from deep frontal lobe	Microarray	2
GBP1	guanylate binding protein 1, interferon-inducible, 67kDa	Increase	3.24375	0	PMID: 23049970	Gelman et al. 2012	HIV+ with NCI and HIVE (n = 5) vs. HIV+ with NCI, no HIVE (n= 7) vs. HIV+/CN, no HIVE (n= 6) vs. HIV−/Ctl (n=6)	HIV+ HAND HIVE vs. controls	Neostriatum from deep frontal lobe	Microarray	2
GBP1	guanylate binding protein 1, interferon-inducible, 67kDa	Increase	3.72939	0	PMID: 23049970	Gelman et al. 2012	HIV+ with NCI and HIVE (n = 5) vs. HIV+ with NCI, no HIVE (n= 7) vs. HIV+/CN, no HIVE (n= 6) vs. HIV−/Ctl (n=6)	HIV+ HAND HIVE vs. controls	Neostriatum from deep frontal lobe	Microarray	2
GBP1	guanylate binding protein 1, interferon-inducible, 67kDa	Increase	3.88239	0	PMID: 23049970	Gelman et al. 2012	HIV+ with NCI and HIVE (n = 5) vs. HIV+ with NCI, no HIVE (n= 7) vs. HIV+/CN, no HIVE (n= 6) vs. HIV−/Ctl (n=6)	HIV+ HAND HIVE vs. controls	Neostriatum from deep frontal lobe	Microarray	2
GBP1	guanylate binding protein 1, interferon-inducible, 67kDa	Increase	1.38322	3.47764e-08	PMID: 23049970	Gelman et al. 2012	HIV+ with NCI and HIVE (n = 5) vs. HIV+ with NCI, no HIVE (n= 7) vs. HIV+/CN, no HIVE (n= 6) vs. HIV−/Ctl (n=6)	HIV+ vs. controls	Frontal cortex	Microarray	2
GBP1	guanylate binding protein 1, interferon-inducible, 67kDa	Increase	1.70203	1.86149e-08	PMID: 23049970	Gelman et al. 2012	HIV+ with NCI and HIVE (n = 5) vs. HIV+ with NCI, no HIVE (n= 7) vs. HIV+/CN, no HIVE (n= 6) vs. HIV−/Ctl (n=6)	HIV+ vs. controls	Frontal cortex	Microarray	2
GBP1	guanylate binding protein 1, interferon-inducible, 67kDa	Increase	1.84578	4.44089e-14	PMID: 23049970	Gelman et al. 2012	HIV+ with NCI and HIVE (n = 5) vs. HIV+ with NCI, no HIVE (n= 7) vs. HIV+/CN, no HIVE (n= 6) vs. HIV−/Ctl (n=6)	HIV+ HAND HIVE vs. controls	Frontal cortex	Microarray	2
GBP1	guanylate binding protein 1, interferon-inducible, 67kDa	Increase	1.9749	4.44089e-16	PMID: 23049970	Gelman et al. 2012	HIV+ with NCI and HIVE (n = 5) vs. HIV+ with NCI, no HIVE (n= 7) vs. HIV+/CN, no HIVE (n= 6) vs. HIV−/Ctl (n=6)	HIV+ HAND HIVE vs. controls	Frontal cortex	Microarray	2
GBP1	guanylate binding protein 1, interferon-inducible, 67kDa	Increase	2.45357	0	PMID: 23049970	Gelman et al. 2012	HIV+ with NCI and HIVE (n = 5) vs. HIV+ with NCI, no HIVE (n= 7) vs. HIV+/CN, no HIVE (n= 6) vs. HIV−/Ctl (n=6)	HIV+ HAND HIVE vs. controls	Frontal cortex	Microarray	2
GBP1	guanylate binding protein 1, interferon-inducible, 67kDa	Increase	2.40944	3.47272e-10	PMID: 23049970	Gelman et al. 2012	HIV+ with NCI and HIVE (n = 5) vs. HIV+ with NCI, no HIVE (n= 7) vs. HIV+/CN, no HIVE (n= 6) vs. HIV−/Ctl (n=6)	HIV+ HAND HIVE vs. controls	White matter	Microarray	2
GBP1	guanylate binding protein 1, interferon-inducible, 67kDa	Increase	2.46327	1.41443e-10	PMID: 23049970	Gelman et al. 2012	HIV+ with NCI and HIVE (n = 5) vs. HIV+ with NCI, no HIVE (n= 7) vs. HIV+/CN, no HIVE (n= 6) vs. HIV−/Ctl (n=6)	HIV+ HAND HIVE vs. controls	White matter	Microarray	2
GBP1	guanylate binding protein 1, interferon-inducible, 67kDa	Increase	2.62487	2.31612e-11	PMID: 23049970	Gelman et al. 2012	HIV+ with NCI and HIVE (n = 5) vs. HIV+ with NCI, no HIVE (n= 7) vs. HIV+/CN, no HIVE (n= 6) vs. HIV−/Ctl (n=6)	HIV+ HAND HIVE vs. controls	White matter	Microarray	2
GBP1	guanylate binding protein 1, interferon-inducible, 67kDa	Increase	12.49;4.33;5.67	<0.00001	PMID: 23049970	Gelman et al. 2012	HIV+ with NCI and HIVE (n = 5) vs. HIV+ with NCI, no HIVE (n= 7) vs. HIV+/CN, no HIVE (n= 6) vs. HIV−/Ctl (n=6)	HIV+ HAND HIVE vs. controls	Neostriatum, Frontal cortex, white matter	Microarray	2
GBP3	guanylate binding protein 3	Increase	3.81928	0.000160643	PMID: 21909266	Borjabad et al. 2011	HIV+ HAND (n=8) vs. HIV+ cART, HAND (n=7) vs. HIV−/Ctl (n=6)	HIV+ HAND vs. controls	Within anterior frontal lobe (Deep white matter)	Microarray	2
GBP3	guanylate binding protein 3	Increase	1.12542	0	PMID: 23049970	Gelman et al. 2012	HIV+ with NCI and HIVE (n = 5) vs. HIV+ with NCI, no HIVE (n= 7) vs. HIV+/CN, no HIVE (n= 6) vs. HIV−/Ctl (n=6)	HIV+ HAND vs. controls	Neostriatum from deep frontal lobe	Microarray	2
GBP3	guanylate binding protein 3	Increase	2.75594	0	PMID: 23049970	Gelman et al. 2012	HIV+ with NCI and HIVE (n = 5) vs. HIV+ with NCI, no HIVE (n= 7) vs. HIV+/CN, no HIVE (n= 6) vs. HIV−/Ctl (n=6)	HIV+ HAND HIVE vs. controls	Neostriatum from deep frontal lobe	Microarray	2
GBP3	guanylate binding protein 3	Increase	1.24937	1.26565e-14	PMID: 23049970	Gelman et al. 2012	HIV+ with NCI and HIVE (n = 5) vs. HIV+ with NCI, no HIVE (n= 7) vs. HIV+/CN, no HIVE (n= 6) vs. HIV−/Ctl (n=6)	HIV+ HAND HIVE vs. controls	Frontal cortex	Microarray	2
GBP3	guanylate binding protein 3	Increase	1.07045	9.22224e-07	PMID: 23049970	Gelman et al. 2012	HIV+ with NCI and HIVE (n = 5) vs. HIV+ with NCI, no HIVE (n= 7) vs. HIV+/CN, no HIVE (n= 6) vs. HIV−/Ctl (n=6)	HIV+ HAND HIVE vs. controls	White matter	Microarray	2
GBP3	guanylate binding protein 3	Increase	6.76;2.38;2.1	<0.00001	PMID: 23049970	Gelman et al. 2012	HIV+ with NCI and HIVE (n = 5) vs. HIV+ with NCI, no HIVE (n= 7) vs. HIV+/CN, no HIVE (n= 6) vs. HIV−/Ctl (n=6)	HIV+ HAND HIVE vs. controls	Neostriatum, Frontal cortex, white matter	Microarray	2
ATP1A2	ATPase Na+/K+ transporting subunit alpha 2	Increase	1.47825	0.0170093	PMCID: PMC7149918	Canchi et al. 2020	HIV+ with HAD (n = 3) vs. HIV+ with MND (n = 10) vs. HIV+ with ANI (n=10) vs. HIV+/CN (n=10)	HIV+MND vs. CNHIV+	Frontal Cortex	Microarray	2
ATP1A2	ATPase, Na+/K + transporting, alpha 2 (+) polypeptide	Increase	1.3	0.013	PMID: 16249037	Everall et al. 2005	HIV+ (n = 5 incl. HIVE (n = 3) and/or HAD (n = 3)) vs. HIV-/Ctl (n= 4)	HIV+ HAND HIVE vs. controls	Frontal Cortex	Microarray	2
ATP2A2	ATPase sarcoplasmic/endoplasmic reticulum Ca2+ transporting 2	Increase	0.965187	0.0462371	PMCID: PMC7149918	Canchi et al. 2020	HIV+ with HAD (n = 3) vs. HIV+ with MND (n = 10) vs. HIV+ with ANI (n=10) vs. HIV+/CN (n=10)	HIV+MND vs. CNHIV+	Frontal Cortex	Microarray	2
ATP2A2	ATPase, Ca++ transporting, cardiac muscle, slow twitch 2	Decrease	-1.45781	3.18609e-06	PMID: 23049970	Gelman et al. 2012	HIV+ with NCI and HIVE (n = 5) vs. HIV+ with NCI, no HIVE (n= 7) vs. HIV+/CN, no HIVE (n= 6) vs. HIV−/Ctl (n=6)	HIV+ HAND HIVE vs. controls	Frontal cortex	Microarray	2
GJA1	Gap junction protein, alpha 1, 43 kD (connexin 43)	Increase	1.59	2e-05	PMID: 16249037	Everall et al. 2005	HIV+ (n = 5 incl. HIVE (n = 3) and/or HAD (n = 3)) vs. HIV-/Ctl (n= 4)	HIV+ HAND HIVE vs. controls	Frontal Cortex	Microarray	2
GJA1	Gap junction protein, alpha 1, 43 kD (connexin 43)	Increase	1.59	0.013	PMID: 16249037	Everall et al. 2005	HIV+ (n = 5 incl. HIVE (n = 3) and/or HAD (n = 3)) vs. HIV-/Ctl (n= 4)	HIV+ HAND HIVE vs. controls	Frontal Cortex	Microarray	2
GJA1	Gap junction protein, alpha 1, 43 kD (connexin 43)	Increase	1.59	0.025	PMID: 16249037	Everall et al. 2005	HIV+ (n = 5 incl. HIVE (n = 3) and/or HAD (n = 3)) vs. HIV-/Ctl (n= 4)	HIV+ HAND HIVE vs. controls	Frontal Cortex	Microarray	2
GJA1	gap junction protein, α1, 43 kDa (connexin 43)	Increase	1.62	0.013	PMID: 15579294	Masliah et al. 2004	HIV+ with HIVE (n= 9) vs. HIV+ no HIVE (n=8)	HIV+ HIVE vs. HIV+ no HIVE	Frontal Cortex	Microarray	2
GLS	glutaminase	Increase	1.54603	0.00557595	PMID: 21909266	Borjabad et al. 2011	HIV+ HAND (n=8) vs. HIV+ cART, HAND (n=7) vs. HIV−/Ctl (n=6)	HIV+ HAND vs. controls	Within anterior frontal lobe (Deep white matter)	Microarray	2
GLS	glutaminase	Decrease	-1.84705	0.021173	PMID: 21909266	Borjabad et al. 2011	HIV+ HAND (n=8) vs. HIV+ cART, HAND (n=7) vs. HIV−/Ctl (n=6)	HIV+ HAND vs. controls	Within anterior frontal lobe (Deep white matter)	Microarray	2
GLS	glutaminase	Decrease	-1.34255	0.0454412	PMID: 23190615	Zhou et al. 2012	HIV+ with HAD (n=10) vs. HIV+ no HAD (n=8)	HIV+ vs. HIV+ HAND	Frontal Cortex	Microarray	2
GLS	glutaminase	Decrease	-1.86924	1.02713e-14	PMID: 23049970	Gelman et al. 2012	HIV+ with NCI and HIVE (n = 5) vs. HIV+ with NCI, no HIVE (n= 7) vs. HIV+/CN, no HIVE (n= 6) vs. HIV−/Ctl (n=6)	HIV+ HAND HIVE vs. controls	Frontal cortex	Microarray	2
GLS	glutaminase	Decrease	-1.59513	4.70323e-06	PMID: 23049970	Gelman et al. 2012	HIV+ with NCI and HIVE (n = 5) vs. HIV+ with NCI, no HIVE (n= 7) vs. HIV+/CN, no HIVE (n= 6) vs. HIV−/Ctl (n=6)	HIV+ HAND HIVE vs. controls	Frontal cortex	Microarray	2
GLUL	glutamate-ammonia ligase	Decrease	-1.52044	0.0301689	PMID: 23190615	Zhou et al. 2012	HIV+ with HAD (n=10) vs. HIV+ no HAD (n=8)	HIV+ vs. HIV+ HAND	Frontal Cortex	Microarray	2
GLUL	glutamate-ammonia ligase	Increase	1.69192	0.0162173	PMCID: PMC7149918	Canchi et al. 2020	HIV+ with HAD (n = 3) vs. HIV+ with MND (n = 10) vs. HIV+ with ANI (n=10) vs. HIV+/CN (n=10)	HIV+MND vs. CNHIV+	Frontal Cortex	Microarray	2
GNB5	guanine nucleotide binding protein (G protein), beta 5	Decrease	-1.67603	0.00319967	PMID: 21909266	Borjabad et al. 2011	HIV+ HAND (n=8) vs. HIV+ cART, HAND (n=7) vs. HIV−/Ctl (n=6)	HIV+ HAND vs. controls	Within anterior frontal lobe (Deep white matter)	Microarray	2
GNB5	G protein subunit beta 5	Increase	1.00797	0.0100475	PMCID: PMC7149918	Canchi et al. 2020	HIV+ with HAD (n = 3) vs. HIV+ with MND (n = 10) vs. HIV+ with ANI (n=10) vs. HIV+/CN (n=10)	HIV+MND vs. CNHIV+	Frontal Cortex	Microarray	2
GNB5	guanine nucleotide binding protein (G protein), beta 5	Decrease	-1.71812	2.1781e-11	PMID: 23049970	Gelman et al. 2012	HIV+ with NCI and HIVE (n = 5) vs. HIV+ with NCI, no HIVE (n= 7) vs. HIV+/CN, no HIVE (n= 6) vs. HIV−/Ctl (n=6)	HIV+ HAND HIVE vs. controls	Frontal cortex	Microarray	2
GNB5	guanine nucleotide binding protein (G protein), beta 5	Decrease	-1.06212	0.000168675	PMID: 23049970	Gelman et al. 2012	HIV+ with NCI and HIVE (n = 5) vs. HIV+ with NCI, no HIVE (n= 7) vs. HIV+/CN, no HIVE (n= 6) vs. HIV−/Ctl (n=6)	HIV+ HAND HIVE vs. controls	Frontal cortex	Microarray	2
GNG3	guanine nucleotide binding protein (G protein), gamma 3	Decrease	-2.41719	0.000598283	PMID: 21909266	Borjabad et al. 2011	HIV+ HAND (n=8) vs. HIV+ cART, HAND (n=7) vs. HIV−/Ctl (n=6)	HIV+ HAND vs. controls	Within anterior frontal lobe (Deep white matter)	Microarray	2
GNG3	guanine nucleotide binding protein (G protein), gamma 3	Decrease	-1.70334	0.000133368	PMID: 23049970	Gelman et al. 2012	HIV+ with NCI and HIVE (n = 5) vs. HIV+ with NCI, no HIVE (n= 7) vs. HIV+/CN, no HIVE (n= 6) vs. HIV−/Ctl (n=6)	HIV+ HAND HIVE vs. controls	Frontal cortex	Microarray	2
GPNMB	glycoprotein (transmembrane) nmb	Increase	4.75982	0.00344801	PMID: 21909266	Borjabad et al. 2011	HIV+ HAND (n=8) vs. HIV+ cART, HAND (n=7) vs. HIV−/Ctl (n=6)	HIV+ HAND vs. controls	Within anterior frontal lobe (Deep white matter)	Microarray	2
GPNMB	glycoprotein (transmembrane) nmb	Increase	1.70127	0.0230281	PMID: 21909266	Borjabad et al. 2011	HIV+ HAND (n=8) vs. HIV+ cART, HAND (n=7) vs. HIV−/Ctl (n=6)	HIV+ HAND vs. controls	Within anterior frontal lobe (Deep white matter)	Microarray	2
GPNMB	glycoprotein (transmembrane) nmb	Increase	1.99774	0.0458513	PMID: 21909266	Borjabad et al. 2011	HIV+ HAND (n=8) vs. HIV+ cART, HAND (n=7) vs. HIV−/Ctl (n=6)	HIV+ HAND_ART vs. controls	Within anterior frontal lobe (Deep white matter)	Microarray	2
GPNMB	glycoprotein (transmembrane) nmb	Increase	1.31209	0	PMID: 23049970	Gelman et al. 2012	HIV+ with NCI and HIVE (n = 5) vs. HIV+ with NCI, no HIVE (n= 7) vs. HIV+/CN, no HIVE (n= 6) vs. HIV−/Ctl (n=6)	HIV+ HAND HIVE vs. controls	Neostriatum from deep frontal lobe	Microarray	2
GPNMB	glycoprotein (transmembrane) nmb	Increase	2.7811	0	PMID: 23049970	Gelman et al. 2012	HIV+ with NCI and HIVE (n = 5) vs. HIV+ with NCI, no HIVE (n= 7) vs. HIV+/CN, no HIVE (n= 6) vs. HIV−/Ctl (n=6)	HIV+ HAND HIVE vs. controls	Neostriatum from deep frontal lobe	Microarray	2
GPNMB	glycoprotein (transmembrane) nmb	Increase	2.35126	0	PMID: 23049970	Gelman et al. 2012	HIV+ with NCI and HIVE (n = 5) vs. HIV+ with NCI, no HIVE (n= 7) vs. HIV+/CN, no HIVE (n= 6) vs. HIV−/Ctl (n=6)	HIV+ HAND HIVE vs. controls	White matter	Microarray	2
GPNMB	glycoprotein (transmembrane) nmb	Increase	3.38049	0	PMID: 23049970	Gelman et al. 2012	HIV+ with NCI and HIVE (n = 5) vs. HIV+ with NCI, no HIVE (n= 7) vs. HIV+/CN, no HIVE (n= 6) vs. HIV−/Ctl (n=6)	HIV+ HAND HIVE vs. controls	White matter	Microarray	2
GPNMB	glycoprotein (transmembrane) nmb	Increase	4.68;7.76	<0.00001	PMID: 23049970	Gelman et al. 2012	HIV+ with NCI and HIVE (n = 5) vs. HIV+ with NCI, no HIVE (n= 7) vs. HIV+/CN, no HIVE (n= 6) vs. HIV−/Ctl (n=6)	HIV+ HAND HIVE vs. controls	Neostriatum, white matter	Microarray	2
GRIN2A	glutamate receptor, ionotropic, N-methyl-d-aspartate 2A	Decrease	-1.57	0.034	PMID: 15579294	Masliah et al. 2004	HIV+ with HIVE (n= 9) vs. HIV+ no HIVE (n=8)	HIV+ HIVE vs. HIV+ no HIVE	Frontal Cortex	Microarray	2
GRIN2A	glutamate receptor, ionotropic, N-methyl D-aspartate 2A	Decrease	-2.08682	1.7819e-14	PMID: 23049970	Gelman et al. 2012	HIV+ with NCI and HIVE (n = 5) vs. HIV+ with NCI, no HIVE (n= 7) vs. HIV+/CN, no HIVE (n= 6) vs. HIV−/Ctl (n=6)	HIV+ HAND HIVE vs. controls	Frontal cortex	Microarray	2
GRIN2A	glutamate receptor, ionotropic, N-methyl D-aspartate 2A	Decrease	-1.44733	1.27264e-05	PMID: 23049970	Gelman et al. 2012	HIV+ with NCI and HIVE (n = 5) vs. HIV+ with NCI, no HIVE (n= 7) vs. HIV+/CN, no HIVE (n= 6) vs. HIV−/Ctl (n=6)	HIV+ HAND HIVE vs. controls	Frontal cortex	Microarray	2
ATP6V0D1	ATPase H+ transporting V0 subunit d1	Increase	1.14409	0.00720419	PMCID: PMC7149918	Canchi et al. 2020	HIV+ with HAD (n = 3) vs. HIV+ with MND (n = 10) vs. HIV+ with ANI (n=10) vs. HIV+/CN (n=10)	HIV+MND vs. CNHIV+	Frontal Cortex	Microarray	2
ATP6V0D1	ATPase, H+ transporting, lysosomal 38kDa, V0 subunit d1	Decrease	-1.24645	0.000278534	PMID: 23049970	Gelman et al. 2012	HIV+ with NCI and HIVE (n = 5) vs. HIV+ with NCI, no HIVE (n= 7) vs. HIV+/CN, no HIVE (n= 6) vs. HIV−/Ctl (n=6)	HIV+ HAND HIVE vs. controls	Frontal cortex	Microarray	2
HERC6	hect domain and RLD 6	Increase	2.226	0.0017133	PMID: 21909266	Borjabad et al. 2011	HIV+ HAND (n=8) vs. HIV+ cART, HAND (n=7) vs. HIV−/Ctl (n=6)	HIV+ HAND vs. controls	Within anterior frontal lobe (Deep white matter)	Microarray	2
HERC6	Hect domain and RLD 6	Increase	2.0139	0.00780464	PMID: 21909266	Borjabad et al. 2011	HIV+ HAND (n=8) vs. HIV+ cART, HAND (n=7) vs. HIV−/Ctl (n=6)	HIV+ HAND vs. controls	Within anterior frontal lobe (Deep white matter)	Microarray	2
HERC6	hect domain and RLD 6	Increase	1.64771	0.0357576	PMID: 21909266	Borjabad et al. 2011	HIV+ HAND (n=8) vs. HIV+ cART, HAND (n=7) vs. HIV−/Ctl (n=6)	HIV+ HAND_ART vs. controls	Within anterior frontal lobe (Deep white matter)	Microarray	2
HERC6	hect domain and RLD 6	Increase	1.68796	2.95e-07	PMID: 23049970	Gelman et al. 2012	HIV+ with NCI and HIVE (n = 5) vs. HIV+ with NCI, no HIVE (n= 7) vs. HIV+/CN, no HIVE (n= 6) vs. HIV−/Ctl (n=6)	HIV+ HAND HIVE vs. controls	Neostriatum from deep frontal lobe	Microarray	2
HIF3A	hypoxia inducible factor 3, alpha subunit	Decrease	-2.80781	0.0322037	PMID: 21909266	Borjabad et al. 2011	HIV+ HAND (n=8) vs. HIV+ cART, HAND (n=7) vs. HIV−/Ctl (n=6)	HIV+ HAND vs. controls	Within anterior frontal lobe (Deep white matter)	Microarray	2
HIF3A	hypoxia inducible factor 3 subunit alpha	Increase	2.10618	0.0451693	PMCID: PMC7149918	Canchi et al. 2020	HIV+ with HAD (n = 3) vs. HIV+ with MND (n = 10) vs. HIV+ with ANI (n=10) vs. HIV+/CN (n=10)	HIV+MND vs. CNHIV+	Frontal Cortex	Microarray	2
HIF3A	hypoxia inducible factor 3, alpha subunit	Increase	1.03017	3.75826e-08	PMID: 23049970	Gelman et al. 2012	HIV+ with NCI and HIVE (n = 5) vs. HIV+ with NCI, no HIVE (n= 7) vs. HIV+/CN, no HIVE (n= 6) vs. HIV−/Ctl (n=6)	HIV+ HAND HIVE vs. controls	Frontal cortex	Microarray	2
ATP6V1H	ATPase H+ transporting V1 subunit H	Increase	1.2363	0.0101865	PMCID: PMC7149918	Canchi et al. 2020	HIV+ with HAD (n = 3) vs. HIV+ with MND (n = 10) vs. HIV+ with ANI (n=10) vs. HIV+/CN (n=10)	HIV+MND vs. CNHIV+	Frontal Cortex	Microarray	2
ATP6V1H	ATPase, H+ transporting, lysosomal 50/57kDa, V1 subunit H	Decrease	-1.25568	4.55629e-06	PMID: 23049970	Gelman et al. 2012	HIV+ with NCI and HIVE (n = 5) vs. HIV+ with NCI, no HIVE (n= 7) vs. HIV+/CN, no HIVE (n= 6) vs. HIV−/Ctl (n=6)	HIV+ HAND HIVE vs. controls	Frontal cortex	Microarray	2
HIPK2	Homeodomain interacting protein kinase 2	Decrease	-1.95253	0.0247689	PMID: 21909266	Borjabad et al. 2011	HIV+ HAND (n=8) vs. HIV+ cART, HAND (n=7) vs. HIV−/Ctl (n=6)	HIV+ HAND vs. controls	Within anterior frontal lobe (Deep white matter)	Microarray	2
HIPK2	homeodomain interacting protein kinase 2	Increase	1.08276	0.0180277	PMCID: PMC7149918	Canchi et al. 2020	HIV+ with HAD (n = 3) vs. HIV+ with MND (n = 10) vs. HIV+ with ANI (n=10) vs. HIV+/CN (n=10)	HIV+MND vs. CNHIV+	Frontal Cortex	Microarray	2
HIPK2	Homeodomain interacting protein kinase 2	Decrease	-2.41922	0.00937428	PMID: 21909266	Borjabad et al. 2011	HIV+ HAND (n=8) vs. HIV+ cART, HAND (n=7) vs. HIV−/Ctl (n=6)	HIV+ HAND_ART vs. controls	Within anterior frontal lobe (Deep white matter)	Microarray	2
HIPK2	Homeodomain interacting protein kinase 2	Decrease	-1.96096	0.0151951	PMID: 21909266	Borjabad et al. 2011	HIV+ HAND (n=8) vs. HIV+ cART, HAND (n=7) vs. HIV−/Ctl (n=6)	HIV+ HAND_ART vs. controls	Within anterior frontal lobe (Deep white matter)	Microarray	2
HIPK2	Homeodomain interacting protein kinase 2	Decrease	-1.66625	0.0221701	PMID: 21909266	Borjabad et al. 2011	HIV+ HAND (n=8) vs. HIV+ cART, HAND (n=7) vs. HIV−/Ctl (n=6)	HIV+ HAND_ART vs. controls	Within anterior frontal lobe (Deep white matter)	Microarray	2
HIPK2	homeodomain interacting protein kinase 2	Decrease	-1.64388	0.0122865	PMID: 21909266	Borjabad et al. 2011	HIV+ HAND (n=8) vs. HIV+ cART, HAND (n=7) vs. HIV−/Ctl (n=6)	HIV+ HAND_ART vs. controls	Within anterior frontal lobe (Deep white matter)	Microarray	2
HIPK2	homeodomain interacting protein kinase 2	Increase	1.09067	6.12996e-05	PMID: 23049970	Gelman et al. 2012	HIV+ with NCI and HIVE (n = 5) vs. HIV+ with NCI, no HIVE (n= 7) vs. HIV+/CN, no HIVE (n= 6) vs. HIV−/Ctl (n=6)	HIV+ HAND HIVE vs. controls	Frontal cortex	Microarray	2
HIPK2	homeodomain interacting protein kinase 2	Increase	1.20638	0.00042207	PMID: 23049970	Gelman et al. 2012	HIV+ with NCI and HIVE (n = 5) vs. HIV+ with NCI, no HIVE (n= 7) vs. HIV+/CN, no HIVE (n= 6) vs. HIV−/Ctl (n=6)	HIV+ HAND HIVE vs. controls	Frontal cortex	Microarray	2
HIPK2	homeodomain interacting protein kinase 2	Increase	1.28811	1.04963e-05	PMID: 23049970	Gelman et al. 2012	HIV+ with NCI and HIVE (n = 5) vs. HIV+ with NCI, no HIVE (n= 7) vs. HIV+/CN, no HIVE (n= 6) vs. HIV−/Ctl (n=6)	HIV+ HAND HIVE vs. controls	Frontal cortex	Microarray	2
HIPK2	homeodomain interacting protein kinase 2	Increase	1.41765	4.68672e-07	PMID: 23049970	Gelman et al. 2012	HIV+ with NCI and HIVE (n = 5) vs. HIV+ with NCI, no HIVE (n= 7) vs. HIV+/CN, no HIVE (n= 6) vs. HIV−/Ctl (n=6)	HIV+ HAND HIVE vs. controls	Frontal cortex	Microarray	2
HIPK2	homeodomain interacting protein kinase 2	Increase	1.45221	8.3376e-05	PMID: 23049970	Gelman et al. 2012	HIV+ with NCI and HIVE (n = 5) vs. HIV+ with NCI, no HIVE (n= 7) vs. HIV+/CN, no HIVE (n= 6) vs. HIV−/Ctl (n=6)	HIV+ HAND HIVE vs. controls	Frontal cortex	Microarray	2
HIPK2	homeodomain interacting protein kinase 2	Increase	1.50965	6.91386e-06	PMID: 23049970	Gelman et al. 2012	HIV+ with NCI and HIVE (n = 5) vs. HIV+ with NCI, no HIVE (n= 7) vs. HIV+/CN, no HIVE (n= 6) vs. HIV−/Ctl (n=6)	HIV+ HAND HIVE vs. controls	Frontal cortex	Microarray	2
HIPK2	homeodomain interacting protein kinase 2	Increase	1.5826	0.000467466	PMID: 23049970	Gelman et al. 2012	HIV+ with NCI and HIVE (n = 5) vs. HIV+ with NCI, no HIVE (n= 7) vs. HIV+/CN, no HIVE (n= 6) vs. HIV−/Ctl (n=6)	HIV+ HAND HIVE vs. controls	Frontal cortex	Microarray	2
ATP8B1	ATPase phospholipid transporting 8B1	Decrease	-1.30006	0.0428457	PMCID: PMC7149918	Canchi et al. 2020	HIV+ with HAD (n = 3) vs. HIV+ with MND (n = 10) vs. HIV+ with ANI (n=10) vs. HIV+/CN (n=10)	HIV+MND vs. CNHIV+	Frontal Cortex	Microarray	2
ATP8B1	ATPase, class I, type 8B, member 1	Increase	1.19716	1.83e-05	PMID: 23049970	Gelman et al. 2012	HIV+ with NCI and HIVE (n = 5) vs. HIV+ with NCI, no HIVE (n= 7) vs. HIV+/CN, no HIVE (n= 6) vs. HIV−/Ctl (n=6)	HIV+ HAND HIVE vs. controls	Neostriatum from deep frontal lobe	Microarray	2
ATRN	attractin	Increase	1.05492	0.00745781	PMCID: PMC7149918	Canchi et al. 2020	HIV+ with HAD (n = 3) vs. HIV+ with MND (n = 10) vs. HIV+ with ANI (n=10) vs. HIV+/CN (n=10)	HIV+MND vs. CNHIV+	Frontal Cortex	Microarray	2
ATRN	attractin	Decrease	-1.22988	0.0470571	PMID: 23190615	Zhou et al. 2012	HIV+ with HAD (n=10) vs. HIV+ no HAD (n=8)	HIV+ vs. HIV+ HAND	Frontal Cortex	Microarray	2
HLA-DPA1	major histocompatibility complex, class II, DP alpha 1	Increase	3.75576	0.00965756	PMID: 21909266	Borjabad et al. 2011	HIV+ HAND (n=8) vs. HIV+ cART, HAND (n=7) vs. HIV−/Ctl (n=6)	HIV+ HAND vs. controls	Within anterior frontal lobe (Deep white matter)	Microarray	2
HLA-DPA1	major histocompatibility complex, class II, DP alpha 1	Increase	1.66914	0.0112335	PMID: 21909266	Borjabad et al. 2011	HIV+ HAND (n=8) vs. HIV+ cART, HAND (n=7) vs. HIV−/Ctl (n=6)	HIV+ HAND vs. controls	Within anterior frontal lobe (Deep white matter)	Microarray	2
HLA-DPA1	major histocompatibility complex, class II, DP alpha 1	Increase	1.17442	6.15e-08	PMID: 23049970	Gelman et al. 2012	HIV+ with NCI and HIVE (n = 5) vs. HIV+ with NCI, no HIVE (n= 7) vs. HIV+/CN, no HIVE (n= 6) vs. HIV−/Ctl (n=6)	HIV+ HAND HIVE vs. controls	Neostriatum from deep frontal lobe	Microarray	2
HLA-DPA1	major histocompatibility complex, class II, DP alpha 1	Increase	1.63486	1.56e-09	PMID: 23049970	Gelman et al. 2012	HIV+ with NCI and HIVE (n = 5) vs. HIV+ with NCI, no HIVE (n= 7) vs. HIV+/CN, no HIVE (n= 6) vs. HIV−/Ctl (n=6)	HIV+ HAND HIVE vs. controls	Neostriatum from deep frontal lobe	Microarray	2
HLA-DQB1	major histocompatibility complex, class II, DQ beta 1	Increase	2.08374	7.42691e-05	PMID: 21909266	Borjabad et al. 2011	HIV+ HAND (n=8) vs. HIV+ cART, HAND (n=7) vs. HIV−/Ctl (n=6)	HIV+ HAND vs. controls	Within anterior frontal lobe (Deep white matter)	Microarray	2
HLA-DQB1	major histocompatibility complex, class II, DQ beta 1	Increase	1.58492	0.0420331	PMID: 21909266	Borjabad et al. 2011	HIV+ HAND (n=8) vs. HIV+ cART, HAND (n=7) vs. HIV−/Ctl (n=6)	HIV+ HAND_ART vs. controls	Within anterior frontal lobe (Deep white matter)	Microarray	2
HLA-DQB1	major histocompatibility complex, class II, DQ beta 1	Increase	1.17387	0.000119341	PMID: 23049970	Gelman et al. 2012	HIV+ with NCI and HIVE (n = 5) vs. HIV+ with NCI, no HIVE (n= 7) vs. HIV+/CN, no HIVE (n= 6) vs. HIV−/Ctl (n=6)	HIV+ HAND HIVE vs. controls	Neostriatum from deep frontal lobe	Microarray	2
HLA-DRB1	major histocompatibility complex, class II, DR beta 1	Increase	4.10505	0.000207446	PMID: 21909266	Borjabad et al. 2011	HIV+ HAND (n=8) vs. HIV+ cART, HAND (n=7) vs. HIV−/Ctl (n=6)	HIV+ HAND vs. controls	Within anterior frontal lobe (Deep white matter)	Microarray	2
HLA-DRB1	Major histocompatibility complex, class II, DR beta 1	Increase	3.49375	0.000748429	PMID: 21909266	Borjabad et al. 2011	HIV+ HAND (n=8) vs. HIV+ cART, HAND (n=7) vs. HIV−/Ctl (n=6)	HIV+ HAND vs. controls	Within anterior frontal lobe (Deep white matter)	Microarray	2
HLA-DRB1	Major histocompatibility complex, class II, DR beta 3	Increase	1.50588	6.47e-08	PMID: 23049970	Gelman et al. 2012	HIV+ with NCI and HIVE (n = 5) vs. HIV+ with NCI, no HIVE (n= 7) vs. HIV+/CN, no HIVE (n= 6) vs. HIV−/Ctl (n=6)	HIV+ HAND HIVE vs. controls	Neostriatum from deep frontal lobe	Microarray	2
HLA-DRB1	major histocompatibility complex, class II, DR ? 1	Increase	3.19;4.17	<0.00001	PMID: 23049970	Gelman et al. 2012	HIV+ with NCI and HIVE (n = 5) vs. HIV+ with NCI, no HIVE (n= 7) vs. HIV+/CN, no HIVE (n= 6) vs. HIV−/Ctl (n=6)	HIV+ HAND HIVE vs. controls	Neostriatum, white matter	Microarray	2
HLA-E	major histocompatibility complex, class I, E	Increase	2.90702	0.00127322	PMID: 21909266	Borjabad et al. 2011	HIV+ HAND (n=8) vs. HIV+ cART, HAND (n=7) vs. HIV−/Ctl (n=6)	HIV+ HAND vs. controls	Within anterior frontal lobe (Deep white matter)	Microarray	2
HLA-E	major histocompatibility complex, class I, E	Increase	2.45342	5.20764e-05	PMID: 21909266	Borjabad et al. 2011	HIV+ HAND (n=8) vs. HIV+ cART, HAND (n=7) vs. HIV−/Ctl (n=6)	HIV+ HAND vs. controls	Within anterior frontal lobe (Deep white matter)	Microarray	2
HLA-E	major histocompatibility complex, class I, E	Increase	1.88892	0.000125978	PMID: 21909266	Borjabad et al. 2011	HIV+ HAND (n=8) vs. HIV+ cART, HAND (n=7) vs. HIV−/Ctl (n=6)	HIV+ HAND vs. controls	Within anterior frontal lobe (Deep white matter)	Microarray	2
HLA-E	major histocompatibility complex, class I, E	Increase	1.23888	5.97e-05	PMID: 23049970	Gelman et al. 2012	HIV+ with NCI and HIVE (n = 5) vs. HIV+ with NCI, no HIVE (n= 7) vs. HIV+/CN, no HIVE (n= 6) vs. HIV−/Ctl (n=6)	HIV+ HAND HIVE vs. controls	Neostriatum from deep frontal lobe	Microarray	2
HLA-E	major histocompatibility complex, class I, E	Increase	1.50848	1.45e-06	PMID: 23049970	Gelman et al. 2012	HIV+ with NCI and HIVE (n = 5) vs. HIV+ with NCI, no HIVE (n= 7) vs. HIV+/CN, no HIVE (n= 6) vs. HIV−/Ctl (n=6)	HIV+ HAND HIVE vs. controls	Neostriatum from deep frontal lobe	Microarray	2
HLA-E	major histocompatibility complex, class I, E	Increase	1.72249	3.62e-09	PMID: 23049970	Gelman et al. 2012	HIV+ with NCI and HIVE (n = 5) vs. HIV+ with NCI, no HIVE (n= 7) vs. HIV+/CN, no HIVE (n= 6) vs. HIV−/Ctl (n=6)	HIV+ HAND HIVE vs. controls	Neostriatum from deep frontal lobe	Microarray	2
HLA-G	HLA-G histocompatibility antigen, class I, G	Increase	2.43506	8.48146e-06	PMID: 21909266	Borjabad et al. 2011	HIV+ HAND (n=8) vs. HIV+ cART, HAND (n=7) vs. HIV−/Ctl (n=6)	HIV+ HAND vs. controls	Within anterior frontal lobe (Deep white matter)	Microarray	2
HLA-G	HLA-G histocompatibility antigen, class I, G	Increase	2.27455	0.000216179	PMID: 21909266	Borjabad et al. 2011	HIV+ HAND (n=8) vs. HIV+ cART, HAND (n=7) vs. HIV−/Ctl (n=6)	HIV+ HAND vs. controls	Within anterior frontal lobe (Deep white matter)	Microarray	2
HLA-G	major histocompatibility complex, class I, G	Increase	1.11165	0.00305396	PMID: 23049970	Gelman et al. 2012	HIV+ with NCI and HIVE (n = 5) vs. HIV+ with NCI, no HIVE (n= 7) vs. HIV+/CN, no HIVE (n= 6) vs. HIV−/Ctl (n=6)	HIV+ HAND HIVE vs. controls	Neostriatum from deep frontal lobe	Microarray	2
HLA-G	major histocompatibility complex, class I, G	Increase	1.31769	0.000407488	PMID: 23049970	Gelman et al. 2012	HIV+ with NCI and HIVE (n = 5) vs. HIV+ with NCI, no HIVE (n= 7) vs. HIV+/CN, no HIVE (n= 6) vs. HIV−/Ctl (n=6)	HIV+ HAND HIVE vs. controls	Neostriatum from deep frontal lobe	Microarray	2
HLA-G	major histocompatibility complex, class I, G	Increase	1.70325	4.02e-06	PMID: 23049970	Gelman et al. 2012	HIV+ with NCI and HIVE (n = 5) vs. HIV+ with NCI, no HIVE (n= 7) vs. HIV+/CN, no HIVE (n= 6) vs. HIV−/Ctl (n=6)	HIV+ HAND HIVE vs. controls	Neostriatum from deep frontal lobe	Microarray	2
HLA-G	major histocompatibility complex, class I, G	Increase	1.72836	6.37e-05	PMID: 23049970	Gelman et al. 2012	HIV+ with NCI and HIVE (n = 5) vs. HIV+ with NCI, no HIVE (n= 7) vs. HIV+/CN, no HIVE (n= 6) vs. HIV−/Ctl (n=6)	HIV+ HAND HIVE vs. controls	Neostriatum from deep frontal lobe	Microarray	2
HLA-G	major histocompatibility complex, class I, G	Increase	2.12399	0.000100575	PMID: 23049970	Gelman et al. 2012	HIV+ with NCI and HIVE (n = 5) vs. HIV+ with NCI, no HIVE (n= 7) vs. HIV+/CN, no HIVE (n= 6) vs. HIV−/Ctl (n=6)	HIV+ HAND HIVE vs. controls	White matter	Microarray	2
HLA-G	major histocompatibility complex, class I, G	Increase	2.81;4.36	0.00239	PMID: 23049970	Gelman et al. 2012	HIV+ with NCI and HIVE (n = 5) vs. HIV+ with NCI, no HIVE (n= 7) vs. HIV+/CN, no HIVE (n= 6) vs. HIV−/Ctl (n=6)	HIV+ HAND HIVE vs. controls	Neostriatum, white matter	Microarray	2
HLF	hepatic leukemia factor	Decrease	-2.47331	0.00497813	PMID: 21909266	Borjabad et al. 2011	HIV+ HAND (n=8) vs. HIV+ cART, HAND (n=7) vs. HIV−/Ctl (n=6)	HIV+ HAND vs. controls	Within anterior frontal lobe (Deep white matter)	Microarray	2
HLF	hepatic leukemia factor	Decrease	-2.13758	0.00332848	PMID: 21909266	Borjabad et al. 2011	HIV+ HAND (n=8) vs. HIV+ cART, HAND (n=7) vs. HIV−/Ctl (n=6)	HIV+ HAND vs. controls	Within anterior frontal lobe (Deep white matter)	Microarray	2
HLF	hepatic leukemia factor	Decrease	-2.12283	0.0117809	PMID: 21909266	Borjabad et al. 2011	HIV+ HAND (n=8) vs. HIV+ cART, HAND (n=7) vs. HIV−/Ctl (n=6)	HIV+ HAND vs. controls	Within anterior frontal lobe (Deep white matter)	Microarray	2
HLF	HLF transcription factor, PAR bZIP family member	Increase	0.671114	0.0401882	PMCID: PMC7149918	Canchi et al. 2020	HIV+ with HAD (n = 3) vs. HIV+ with MND (n = 10) vs. HIV+ with ANI (n=10) vs. HIV+/CN (n=10)	HIV+MND vs. CNHIV+	Frontal Cortex	Microarray	2
HLF	hepatic leukemia factor	Decrease	-1.56189	0.000288379	PMID: 23049970	Gelman et al. 2012	HIV+ with NCI and HIVE (n = 5) vs. HIV+ with NCI, no HIVE (n= 7) vs. HIV+/CN, no HIVE (n= 6) vs. HIV−/Ctl (n=6)	HIV+ HAND HIVE vs. controls	Frontal cortex	Microarray	2
HLF	hepatic leukemia factor	Decrease	-1.39685	0.00121812	PMID: 23049970	Gelman et al. 2012	HIV+ with NCI and HIVE (n = 5) vs. HIV+ with NCI, no HIVE (n= 7) vs. HIV+/CN, no HIVE (n= 6) vs. HIV−/Ctl (n=6)	HIV+ HAND HIVE vs. controls	Frontal cortex	Microarray	2
HPCA	hippocalcin	Decrease	-1.73508	0.0106915	PMID: 21909266	Borjabad et al. 2011	HIV+ HAND (n=8) vs. HIV+ cART, HAND (n=7) vs. HIV−/Ctl (n=6)	HIV+ HAND vs. controls	Within anterior frontal lobe (Deep white matter)	Microarray	2
HPCA	hippocalcin	Decrease	-1.80315	1.18745e-06	PMID: 23049970	Gelman et al. 2012	HIV+ with NCI and HIVE (n = 5) vs. HIV+ with NCI, no HIVE (n= 7) vs. HIV+/CN, no HIVE (n= 6) vs. HIV−/Ctl (n=6)	HIV+ vs. controls	Neostriatum from deep frontal lobe	Microarray	2
HPCA	hippocalcin	Decrease	-1.07536	0.00149482	PMID: 23049970	Gelman et al. 2012	HIV+ with NCI and HIVE (n = 5) vs. HIV+ with NCI, no HIVE (n= 7) vs. HIV+/CN, no HIVE (n= 6) vs. HIV−/Ctl (n=6)	HIV+ HAND HIVE vs. controls	Neostriatum from deep frontal lobe	Microarray	2
HPCAL4	hippocalcin like 4	Decrease	-1.9885	0.00660863	PMID: 21909266	Borjabad et al. 2011	HIV+ HAND (n=8) vs. HIV+ cART, HAND (n=7) vs. HIV−/Ctl (n=6)	HIV+ HAND vs. controls	Within anterior frontal lobe (Deep white matter)	Microarray	2
HPCAL4	hippocalcin like 4	Increase	1.26476	0.0164731	PMCID: PMC7149918	Canchi et al. 2020	HIV+ with HAD (n = 3) vs. HIV+ with MND (n = 10) vs. HIV+ with ANI (n=10) vs. HIV+/CN (n=10)	HIV+MND vs. CNHIV+	Frontal Cortex	Microarray	2
HPCAL4	hippocalcin like 4	Decrease	-1.5273	0.00010882	PMID: 23049970	Gelman et al. 2012	HIV+ with NCI and HIVE (n = 5) vs. HIV+ with NCI, no HIVE (n= 7) vs. HIV+/CN, no HIVE (n= 6) vs. HIV−/Ctl (n=6)	HIV+ HAND HIVE vs. controls	Frontal cortex	Microarray	2
HS6ST2	heparan sulfate 6-O-sulfotransferase 2	Decrease	-1.71612	0.00290013	PMID: 21909266	Borjabad et al. 2011	HIV+ HAND (n=8) vs. HIV+ cART, HAND (n=7) vs. HIV−/Ctl (n=6)	HIV+ HAND vs. controls	Within anterior frontal lobe (Deep white matter)	Microarray	2
HS6ST2	heparan sulfate 6-O-sulfotransferase 2	Decrease	-1.90756	3.36109e-15	PMID: 23049970	Gelman et al. 2012	HIV+ with NCI and HIVE (n = 5) vs. HIV+ with NCI, no HIVE (n= 7) vs. HIV+/CN, no HIVE (n= 6) vs. HIV−/Ctl (n=6)	HIV+ HAND HIVE vs. controls	Frontal cortex	Microarray	2
HS6ST2	heparan sulfate 6-O-sulfotransferase 2	Decrease	-1.71364	3.54039e-08	PMID: 23049970	Gelman et al. 2012	HIV+ with NCI and HIVE (n = 5) vs. HIV+ with NCI, no HIVE (n= 7) vs. HIV+/CN, no HIVE (n= 6) vs. HIV−/Ctl (n=6)	HIV+ HAND HIVE vs. controls	Frontal cortex	Microarray	2
IDS	iduronate 2-sulfatase (Hunter syndrome)	Decrease	-1.67789	0.0193413	PMID: 21909266	Borjabad et al. 2011	HIV+ HAND (n=8) vs. HIV+ cART, HAND (n=7) vs. HIV−/Ctl (n=6)	HIV+ HAND vs. controls	Within anterior frontal lobe (Deep white matter)	Microarray	2
IDS	iduronate 2-sulfatase	Increase	1.37556	0.0102477	PMCID: PMC7149918	Canchi et al. 2020	HIV+ with HAD (n = 3) vs. HIV+ with MND (n = 10) vs. HIV+ with ANI (n=10) vs. HIV+/CN (n=10)	HIV+MND vs. CNHIV+	Frontal Cortex	Microarray	2
IDS	iduronate 2-sulfatase	Decrease	-1.46183	9.81e-17	PMID: 23049970	Gelman et al. 2012	HIV+ with NCI and HIVE (n = 5) vs. HIV+ with NCI, no HIVE (n= 7) vs. HIV+/CN, no HIVE (n= 6) vs. HIV−/Ctl (n=6)	HIV+ HAND HIVE vs. controls	Neostriatum from deep frontal lobe	Microarray	2
IDS	iduronate 2-sulfatase	Decrease	-1.52252	4.02544e-09	PMID: 23049970	Gelman et al. 2012	HIV+ with NCI and HIVE (n = 5) vs. HIV+ with NCI, no HIVE (n= 7) vs. HIV+/CN, no HIVE (n= 6) vs. HIV−/Ctl (n=6)	HIV+ HAND HIVE vs. controls	Frontal cortex	Microarray	2
IDS	iduronate 2-sulfatase	Decrease	-1.06428	0.00077005	PMID: 23049970	Gelman et al. 2012	HIV+ with NCI and HIVE (n = 5) vs. HIV+ with NCI, no HIVE (n= 7) vs. HIV+/CN, no HIVE (n= 6) vs. HIV−/Ctl (n=6)	HIV+ HAND HIVE vs. controls	Frontal cortex	Microarray	2
IDS	iduronate 2-sulfatase (Hunter syndrome)	Decrease	-2.76;-2.45	<0.00001	PMID: 23049970	Gelman et al. 2012	HIV+ with NCI and HIVE (n = 5) vs. HIV+ with NCI, no HIVE (n= 7) vs. HIV+/CN, no HIVE (n= 6) vs. HIV−/Ctl (n=6)	HIV+ HAND HIVE vs. controls	Neostriatum, Frontal cortex	Microarray	2
IFI27	interferon, α-inducible protein 27	Increase	1.9	0	PMID: 15579294	Masliah et al. 2004	HIV+ with HIVE (n= 9) vs. HIV+ no HIVE (n=8)	HIV+ HIVE vs. HIV+ no HIVE	Frontal Cortex	Microarray	2
IFI27	interferon, alpha-inducible protein 27	Increase	2.43656	0	PMID: 23049970	Gelman et al. 2012	HIV+ with NCI and HIVE (n = 5) vs. HIV+ with NCI, no HIVE (n= 7) vs. HIV+/CN, no HIVE (n= 6) vs. HIV−/Ctl (n=6)	HIV+ HAND HIVE vs. controls	Neostriatum from deep frontal lobe	Microarray	2
IFI27	interferon, alpha-inducible protein 27	Increase	2.22981	1.41371e-05	PMID: 23049970	Gelman et al. 2012	HIV+ with NCI and HIVE (n = 5) vs. HIV+ with NCI, no HIVE (n= 7) vs. HIV+/CN, no HIVE (n= 6) vs. HIV−/Ctl (n=6)	HIV+ HAND HIVE vs. controls	White matter	Microarray	2
IFI27	interferon, ?-inducible protein 27	Increase	5.41;4.69	<0.00001	PMID: 23049970	Gelman et al. 2012	HIV+ with NCI and HIVE (n = 5) vs. HIV+ with NCI, no HIVE (n= 7) vs. HIV+/CN, no HIVE (n= 6) vs. HIV−/Ctl (n=6)	HIV+ HAND HIVE vs. controls	Neostriatum, white matter	Microarray	2
IFI44L	interferon-induced protein 44-like	Increase	4.88419	8.5252e-05	PMID: 21909266	Borjabad et al. 2011	HIV+ HAND (n=8) vs. HIV+ cART, HAND (n=7) vs. HIV−/Ctl (n=6)	HIV+ HAND vs. controls	Within anterior frontal lobe (Deep white matter)	Microarray	2
IFI44L	interferon-induced protein 44-like	Increase	2.80951	0.00780925	PMID: 21909266	Borjabad et al. 2011	HIV+ HAND (n=8) vs. HIV+ cART, HAND (n=7) vs. HIV−/Ctl (n=6)	HIV+ HAND_ART vs. controls	Within anterior frontal lobe (Deep white matter)	Microarray	2
IFI44L	interferon-induced protein 44-like	Increase	1.52164	2.43456e-06	PMID: 23049970	Gelman et al. 2012	HIV+ with NCI and HIVE (n = 5) vs. HIV+ with NCI, no HIVE (n= 7) vs. HIV+/CN, no HIVE (n= 6) vs. HIV−/Ctl (n=6)	HIV+ vs. controls	Neostriatum from deep frontal lobe	Microarray	2
IFI44L	interferon-induced protein 44-like	Increase	3.14653	0	PMID: 23049970	Gelman et al. 2012	HIV+ with NCI and HIVE (n = 5) vs. HIV+ with NCI, no HIVE (n= 7) vs. HIV+/CN, no HIVE (n= 6) vs. HIV−/Ctl (n=6)	HIV+ HAND HIVE vs. controls	Neostriatum from deep frontal lobe	Microarray	2
IFI44L	interferon-induced protein 44-like	Increase	1.96743	3.21815e-09	PMID: 23049970	Gelman et al. 2012	HIV+ with NCI and HIVE (n = 5) vs. HIV+ with NCI, no HIVE (n= 7) vs. HIV+/CN, no HIVE (n= 6) vs. HIV−/Ctl (n=6)	HIV+ vs. controls	Frontal cortex	Microarray	2
IFI44L	interferon-induced protein 44-like	Increase	2.74807	1.77636e-15	PMID: 23049970	Gelman et al. 2012	HIV+ with NCI and HIVE (n = 5) vs. HIV+ with NCI, no HIVE (n= 7) vs. HIV+/CN, no HIVE (n= 6) vs. HIV−/Ctl (n=6)	HIV+ HAND HIVE vs. controls	Frontal cortex	Microarray	2
IFI44L	interferon-induced protein 44-like	Increase	2.45796	2.04605e-09	PMID: 23049970	Gelman et al. 2012	HIV+ with NCI and HIVE (n = 5) vs. HIV+ with NCI, no HIVE (n= 7) vs. HIV+/CN, no HIVE (n= 6) vs. HIV−/Ctl (n=6)	HIV+ HAND HIVE vs. controls	White matter	Microarray	2
IFI44L	interferon-induced protein 44-like	Increase	8.86;6.72;5.49	<0.00001	PMID: 23049970	Gelman et al. 2012	HIV+ with NCI and HIVE (n = 5) vs. HIV+ with NCI, no HIVE (n= 7) vs. HIV+/CN, no HIVE (n= 6) vs. HIV−/Ctl (n=6)	HIV+ HAND HIVE vs. controls	Neostriatum, Frontal cortex, white matter	Microarray	2
IFIH1	interferon induced with helicase C domain 1	Increase	2.36749	7.54402e-06	PMID: 21909266	Borjabad et al. 2011	HIV+ HAND (n=8) vs. HIV+ cART, HAND (n=7) vs. HIV−/Ctl (n=6)	HIV+ HAND vs. controls	Within anterior frontal lobe (Deep white matter)	Microarray	2
IFIH1	interferon induced with helicase C domain 1	Increase	2.04831	0	PMID: 23049970	Gelman et al. 2012	HIV+ with NCI and HIVE (n = 5) vs. HIV+ with NCI, no HIVE (n= 7) vs. HIV+/CN, no HIVE (n= 6) vs. HIV−/Ctl (n=6)	HIV+ HAND HIVE vs. controls	Neostriatum from deep frontal lobe	Microarray	2
IFIH1	interferon induced with helicase C domain 1	Increase	1.18738	9.39433e-07	PMID: 23049970	Gelman et al. 2012	HIV+ with NCI and HIVE (n = 5) vs. HIV+ with NCI, no HIVE (n= 7) vs. HIV+/CN, no HIVE (n= 6) vs. HIV−/Ctl (n=6)	HIV+ HAND HIVE vs. controls	Frontal cortex	Microarray	2
IFIH1	interferon induced with helicase C domain 1	Increase	1.83319	9.91128e-08	PMID: 23049970	Gelman et al. 2012	HIV+ with NCI and HIVE (n = 5) vs. HIV+ with NCI, no HIVE (n= 7) vs. HIV+/CN, no HIVE (n= 6) vs. HIV−/Ctl (n=6)	HIV+ HAND HIVE vs. controls	White matter	Microarray	2
IFIH1	interferon induced with helicase C domain 1	Increase	4.14;2.28;3.56	<0.00001	PMID: 23049970	Gelman et al. 2012	HIV+ with NCI and HIVE (n = 5) vs. HIV+ with NCI, no HIVE (n= 7) vs. HIV+/CN, no HIVE (n= 6) vs. HIV−/Ctl (n=6)	HIV+ HAND HIVE vs. controls	Neostriatum, Frontal cortex, white matter	Microarray	2
IFITM3	interferon induced transmembrane protein 3 (1-8U)	Increase	1.97942	0.0162466	PMID: 21909266	Borjabad et al. 2011	HIV+ HAND (n=8) vs. HIV+ cART, HAND (n=7) vs. HIV−/Ctl (n=6)	HIV+ HAND vs. controls	Within anterior frontal lobe (Deep white matter)	Microarray	2
IFITM3	interferon induced transmembrane protein 3 [Source:HGNC Symbol;Acc:HGNC:5414]	Decrease		<0.05	PMID: 36851531	Mohammadzadeh et al.2023	HIV[−] (n = 10) vs. (HIV[+]/HAND, n = 10)	HIV+ HAND vs. controls	mid-frontal gyrus of the human	Microarray	2
IFITM3	interferon induced transmembrane protein 3 [Source:HGNC Symbol;Acc:HGNC:5414]	Decrease		<0.05	PMID: 36851531	Mohammadzadeh et al.2023	HIV[−] (n = 10) vs. (HIV[+]/HIVE, n = 10))	HIV+ HAND HIVE vs. controls	mid-frontal gyrus of the human	Microarray	2
IFITM3	interferon induced transmembrane protein 3 (1-8U)	Increase	1.00197	0.000302872	PMID: 23049970	Gelman et al. 2012	HIV+ with NCI and HIVE (n = 5) vs. HIV+ with NCI, no HIVE (n= 7) vs. HIV+/CN, no HIVE (n= 6) vs. HIV−/Ctl (n=6)	HIV+ HAND HIVE vs. controls	Neostriatum from deep frontal lobe	Microarray	2
B4GALT5	beta-1,4-galactosyltransferase 5	Increase	0.7944	0.0164731	PMCID: PMC7149918	Canchi et al. 2020	HIV+ with HAD (n = 3) vs. HIV+ with MND (n = 10) vs. HIV+ with ANI (n=10) vs. HIV+/CN (n=10)	HIV+MND vs. CNHIV+	Frontal Cortex	Microarray	2
B4GALT5	beta-1 4-galactosyltransferase 5	Decrease	-1.26174	0.0488451	PMID: 23190615	Zhou et al. 2012	HIV+ with HAD (n=10) vs. HIV+ no HAD (n=8)	HIV+ vs. HIV+ HAND	Frontal Cortex	Microarray	2
IGL@	Immunoglobulin lambda joining 3	Increase	2.18954	1.27096e-10	PMID: 23049970	Gelman et al. 2012	HIV+ with NCI and HIVE (n = 5) vs. HIV+ with NCI, no HIVE (n= 7) vs. HIV+/CN, no HIVE (n= 6) vs. HIV−/Ctl (n=6)	HIV+ HAND vs. controls	Neostriatum from deep frontal lobe	Microarray	2
IGL@	immunoglobulin lambda locus	Increase	2.40325	5.95079e-14	PMID: 23049970	Gelman et al. 2012	HIV+ with NCI and HIVE (n = 5) vs. HIV+ with NCI, no HIVE (n= 7) vs. HIV+/CN, no HIVE (n= 6) vs. HIV−/Ctl (n=6)	HIV+ HAND vs. controls	Neostriatum from deep frontal lobe	Microarray	2
IGL@	Immunoglobulin lambda joining 3	Increase	3.31549	0	PMID: 23049970	Gelman et al. 2012	HIV+ with NCI and HIVE (n = 5) vs. HIV+ with NCI, no HIVE (n= 7) vs. HIV+/CN, no HIVE (n= 6) vs. HIV−/Ctl (n=6)	HIV+ HAND HIVE vs. controls	Neostriatum from deep frontal lobe	Microarray	2
IGL@	immunoglobulin lambda locus	Increase	3.9235	0	PMID: 23049970	Gelman et al. 2012	HIV+ with NCI and HIVE (n = 5) vs. HIV+ with NCI, no HIVE (n= 7) vs. HIV+/CN, no HIVE (n= 6) vs. HIV−/Ctl (n=6)	HIV+ HAND HIVE vs. controls	Neostriatum from deep frontal lobe	Microarray	2
IGL@	immunoglobulin lambda locus	Increase	1.33032	3.35586e-07	PMID: 23049970	Gelman et al. 2012	HIV+ with NCI and HIVE (n = 5) vs. HIV+ with NCI, no HIVE (n= 7) vs. HIV+/CN, no HIVE (n= 6) vs. HIV−/Ctl (n=6)	HIV+ HAND HIVE vs. controls	Frontal cortex	Microarray	2
IGL@	immunoglobulin lambda locus	Increase	1.715	8.32692e-09	PMID: 23049970	Gelman et al. 2012	HIV+ with NCI and HIVE (n = 5) vs. HIV+ with NCI, no HIVE (n= 7) vs. HIV+/CN, no HIVE (n= 6) vs. HIV−/Ctl (n=6)	HIV+ HAND vs. controls	White matter	Microarray	2
IGL@	Immunoglobulin lambda joining 3	Increase	2.95486	4.44089e-16	PMID: 23049970	Gelman et al. 2012	HIV+ with NCI and HIVE (n = 5) vs. HIV+ with NCI, no HIVE (n= 7) vs. HIV+/CN, no HIVE (n= 6) vs. HIV−/Ctl (n=6)	HIV+ HAND HIVE vs. controls	White matter	Microarray	2
IGL@	immunoglobulin lambda locus	Increase	3.32194	0	PMID: 23049970	Gelman et al. 2012	HIV+ with NCI and HIVE (n = 5) vs. HIV+ with NCI, no HIVE (n= 7) vs. HIV+/CN, no HIVE (n= 6) vs. HIV−/Ctl (n=6)	HIV+ HAND HIVE vs. controls	White matter	Microarray	2
IGL@	immunoglobulin lambda locus	Increase	9.74;2.52;7.54	<0.00001	PMID: 23049970	Gelman et al. 2012	HIV+ with NCI and HIVE (n = 5) vs. HIV+ with NCI, no HIVE (n= 7) vs. HIV+/CN, no HIVE (n= 6) vs. HIV−/Ctl (n=6)	HIV+ HAND HIVE vs. controls	Neostriatum, Frontal cortex, white matter	Microarray	2
INA	internexin neuronal intermediate filament protein, alpha	Decrease	-2.98274	0.00152535	PMID: 21909266	Borjabad et al. 2011	HIV+ HAND (n=8) vs. HIV+ cART, HAND (n=7) vs. HIV−/Ctl (n=6)	HIV+ HAND vs. controls	Within anterior frontal lobe (Deep white matter)	Microarray	2
INA	internexin neuronal intermediate filament protein, alpha	Decrease	-1.69671	0.000472719	PMID: 23049970	Gelman et al. 2012	HIV+ with NCI and HIVE (n = 5) vs. HIV+ with NCI, no HIVE (n= 7) vs. HIV+/CN, no HIVE (n= 6) vs. HIV−/Ctl (n=6)	HIV+ HAND HIVE vs. controls	Frontal cortex	Microarray	2
IRF7	interferon regulatory factor 7	Increase	1.75392	0.0022155	PMID: 21909266	Borjabad et al. 2011	HIV+ HAND (n=8) vs. HIV+ cART, HAND (n=7) vs. HIV−/Ctl (n=6)	HIV+ HAND vs. controls	Within anterior frontal lobe (Deep white matter)	Microarray	2
IRF7	interferon regulatory factor 7	Increase	1.90779	4.47e-10	PMID: 23049970	Gelman et al. 2012	HIV+ with NCI and HIVE (n = 5) vs. HIV+ with NCI, no HIVE (n= 7) vs. HIV+/CN, no HIVE (n= 6) vs. HIV−/Ctl (n=6)	HIV+ HAND HIVE vs. controls	Neostriatum from deep frontal lobe	Microarray	2
IRF7	interferon regulatory factor 7	Increase	1.17775	0.00017282	PMID: 23049970	Gelman et al. 2012	HIV+ with NCI and HIVE (n = 5) vs. HIV+ with NCI, no HIVE (n= 7) vs. HIV+/CN, no HIVE (n= 6) vs. HIV−/Ctl (n=6)	HIV+ HAND HIVE vs. controls	Frontal cortex	Microarray	2
IRF7	interferon regulatory factor 7	Increase	1.78049	9.68692e-06	PMID: 23049970	Gelman et al. 2012	HIV+ with NCI and HIVE (n = 5) vs. HIV+ with NCI, no HIVE (n= 7) vs. HIV+/CN, no HIVE (n= 6) vs. HIV−/Ctl (n=6)	HIV+ HAND HIVE vs. controls	White matter	Microarray	2
IRF7	interferon regulatory factor 7	Increase	3.75;2.26;3.44	<0.00001	PMID: 23049970	Gelman et al. 2012	HIV+ with NCI and HIVE (n = 5) vs. HIV+ with NCI, no HIVE (n= 7) vs. HIV+/CN, no HIVE (n= 6) vs. HIV−/Ctl (n=6)	HIV+ HAND HIVE vs. controls	Neostriatum, Frontal cortex, white matter	Microarray	2
BEX4	brain expressed X-linked 4	Increase	0.860103	0.00968286	PMCID: PMC7149918	Canchi et al. 2020	HIV+ with HAD (n = 3) vs. HIV+ with MND (n = 10) vs. HIV+ with ANI (n=10) vs. HIV+/CN (n=10)	HIV+MND vs. CNHIV+	Frontal Cortex	Microarray	2
BEX4	BEX family member 4	Decrease	-1.10211	5.58049e-06	PMID: 23049970	Gelman et al. 2012	HIV+ with NCI and HIVE (n = 5) vs. HIV+ with NCI, no HIVE (n= 7) vs. HIV+/CN, no HIVE (n= 6) vs. HIV−/Ctl (n=6)	HIV+ HAND HIVE vs. controls	Frontal cortex	Microarray	2
KALRN	kalirin, RhoGEF kinase	Decrease	-2.50889	0.00822513	PMID: 21909266	Borjabad et al. 2011	HIV+ HAND (n=8) vs. HIV+ cART, HAND (n=7) vs. HIV−/Ctl (n=6)	HIV+ HAND vs. controls	Within anterior frontal lobe (Deep white matter)	Microarray	2
KALRN	kalirin RhoGEF kinase	Increase	0.782804	0.0214222	PMCID: PMC7149918	Canchi et al. 2020	HIV+ with HAD (n = 3) vs. HIV+ with MND (n = 10) vs. HIV+ with ANI (n=10) vs. HIV+/CN (n=10)	HIV+MND vs. CNHIV+	Frontal Cortex	Microarray	2
KALRN	kalirin, RhoGEF kinase	Decrease	-1.77622	0.00141364	PMID: 23049970	Gelman et al. 2012	HIV+ with NCI and HIVE (n = 5) vs. HIV+ with NCI, no HIVE (n= 7) vs. HIV+/CN, no HIVE (n= 6) vs. HIV−/Ctl (n=6)	HIV+ HAND HIVE vs. controls	Frontal cortex	Microarray	2
KCNAB1	potassium voltage-gated channel, shaker-related subfamily, beta member 1	Decrease	-2.09416	0.000581563	PMID: 21909266	Borjabad et al. 2011	HIV+ HAND (n=8) vs. HIV+ cART, HAND (n=7) vs. HIV−/Ctl (n=6)	HIV+ HAND vs. controls	Within anterior frontal lobe (Deep white matter)	Microarray	2
KCNAB1	potassium voltage-gated channel, shaker-related subfamily, beta member 1	Decrease	-1.71345	0.0331018	PMID: 21909266	Borjabad et al. 2011	HIV+ HAND (n=8) vs. HIV+ cART, HAND (n=7) vs. HIV−/Ctl (n=6)	HIV+ HAND vs. controls	Within anterior frontal lobe (Deep white matter)	Microarray	2
KCNAB1	potassium voltage-gated channel, shaker-related subfamily, beta member 1	Decrease	-1.45634	2.70414e-09	PMID: 23049970	Gelman et al. 2012	HIV+ with NCI and HIVE (n = 5) vs. HIV+ with NCI, no HIVE (n= 7) vs. HIV+/CN, no HIVE (n= 6) vs. HIV−/Ctl (n=6)	HIV+ vs. controls	Neostriatum from deep frontal lobe	Microarray	2
KCNAB1	potassium voltage-gated channel, shaker-related subfamily, beta member 1	Decrease	-1.27554	5.8e-09	PMID: 23049970	Gelman et al. 2012	HIV+ with NCI and HIVE (n = 5) vs. HIV+ with NCI, no HIVE (n= 7) vs. HIV+/CN, no HIVE (n= 6) vs. HIV−/Ctl (n=6)	HIV+ HAND HIVE vs. controls	Neostriatum from deep frontal lobe	Microarray	2
KCNAB1	potassium voltage-gated channel, shaker-related subfamily, beta member 1	Decrease	-1.61041	1.35257e-09	PMID: 23049970	Gelman et al. 2012	HIV+ with NCI and HIVE (n = 5) vs. HIV+ with NCI, no HIVE (n= 7) vs. HIV+/CN, no HIVE (n= 6) vs. HIV−/Ctl (n=6)	HIV+ HAND HIVE vs. controls	Frontal cortex	Microarray	2
KCNAB1	potassium voltage-gated channel, shaker-related subfamily, beta member 1	Decrease	-1.42304	5.70244e-08	PMID: 23049970	Gelman et al. 2012	HIV+ with NCI and HIVE (n = 5) vs. HIV+ with NCI, no HIVE (n= 7) vs. HIV+/CN, no HIVE (n= 6) vs. HIV−/Ctl (n=6)	HIV+ HAND HIVE vs. controls	Frontal cortex	Microarray	2
KCNAB1	potassium voltage-gated channel, shaker-related subfamily, beta member 1	Decrease	-1.11777	1.02352e-06	PMID: 23049970	Gelman et al. 2012	HIV+ with NCI and HIVE (n = 5) vs. HIV+ with NCI, no HIVE (n= 7) vs. HIV+/CN, no HIVE (n= 6) vs. HIV−/Ctl (n=6)	HIV+ HAND HIVE vs. controls	White matter	Microarray	2
KCNAB1	potassium voltage-gated channel, shaker-related subfamily, ? member 1	Decrease	-2.42;-2.86;-2.17	<0.00001	PMID: 23049970	Gelman et al. 2012	HIV+ with NCI and HIVE (n = 5) vs. HIV+ with NCI, no HIVE (n= 7) vs. HIV+/CN, no HIVE (n= 6) vs. HIV−/Ctl (n=6)	HIV+ HAND HIVE vs. controls	Neostriatum, Frontal cortex, white matter	Microarray	2
KCNJ4	potassium inwardly-rectifying channel, subfamily J, member 4	Decrease	-1.92021	0.0332864	PMID: 21909266	Borjabad et al. 2011	HIV+ HAND (n=8) vs. HIV+ cART, HAND (n=7) vs. HIV−/Ctl (n=6)	HIV+ HAND vs. controls	Within anterior frontal lobe (Deep white matter)	Microarray	2
KCNJ4	potassium inwardly-rectifying channel, subfamily J, member 4	Decrease	-1.52167	3.97785e-07	PMID: 23049970	Gelman et al. 2012	HIV+ with NCI and HIVE (n = 5) vs. HIV+ with NCI, no HIVE (n= 7) vs. HIV+/CN, no HIVE (n= 6) vs. HIV−/Ctl (n=6)	HIV+ HAND HIVE vs. controls	Frontal cortex	Microarray	2
KCNQ5	potassium voltage-gated channel, KQT-like subfamily, member 5	Decrease	-2.20327	0.0241382	PMID: 21909266	Borjabad et al. 2011	HIV+ HAND (n=8) vs. HIV+ cART, HAND (n=7) vs. HIV−/Ctl (n=6)	HIV+ HAND vs. controls	Within anterior frontal lobe (Deep white matter)	Microarray	2
KCNQ5	potassium voltage-gated channel, KQT-like subfamily, member 5	Decrease	-1.87136	1.08715e-05	PMID: 23049970	Gelman et al. 2012	HIV+ with NCI and HIVE (n = 5) vs. HIV+ with NCI, no HIVE (n= 7) vs. HIV+/CN, no HIVE (n= 6) vs. HIV−/Ctl (n=6)	HIV+ HAND HIVE vs. controls	Frontal cortex	Microarray	2
KCNV1	potassium channel, subfamily V, member 1	Decrease		0.0007	PMID: 15579287	Gelman et al. 2004	HIV+ with HAND (n = 9) vs. controls (n = 5)	HIV+ HAND vs. controls	Adjacent gyral & frontal cortical grey matter white matter	Microarray	2
KCNV1	potassium channel, subfamily V, member 1	Decrease	-1.60026	8.3743e-07	PMID: 23049970	Gelman et al. 2012	HIV+ with NCI and HIVE (n = 5) vs. HIV+ with NCI, no HIVE (n= 7) vs. HIV+/CN, no HIVE (n= 6) vs. HIV−/Ctl (n=6)	HIV+ HAND HIVE vs. controls	Frontal cortex	Microarray	2
BMPR2	bone morphogenetic protein receptor type 2	Increase	0.764679	0.0164731	PMCID: PMC7149918	Canchi et al. 2020	HIV+ with HAD (n = 3) vs. HIV+ with MND (n = 10) vs. HIV+ with ANI (n=10) vs. HIV+/CN (n=10)	HIV+MND vs. CNHIV+	Frontal Cortex	Microarray	2
BMPR2	bone morphogenetic protein receptor, type II (serine/threonine kinase)	Decrease	-1.28606	1.02997e-05	PMID: 23049970	Gelman et al. 2012	HIV+ with NCI and HIVE (n = 5) vs. HIV+ with NCI, no HIVE (n= 7) vs. HIV+/CN, no HIVE (n= 6) vs. HIV−/Ctl (n=6)	HIV+ HAND HIVE vs. controls	Frontal cortex	Microarray	2
BMPR2	bone morphogenetic protein receptor, type II (serine/threonine kinase)	Decrease	-1.18046	4.12568e-09	PMID: 23049970	Gelman et al. 2012	HIV+ with NCI and HIVE (n = 5) vs. HIV+ with NCI, no HIVE (n= 7) vs. HIV+/CN, no HIVE (n= 6) vs. HIV−/Ctl (n=6)	HIV+ HAND HIVE vs. controls	Frontal cortex	Microarray	2
KLF6	Kruppel-like factor 6	Increase	2.69122	0.00237515	PMID: 21909266	Borjabad et al. 2011	HIV+ HAND (n=8) vs. HIV+ cART, HAND (n=7) vs. HIV−/Ctl (n=6)	HIV+ HAND vs. controls	Within anterior frontal lobe (Deep white matter)	Microarray	2
KLF6	Kruppel-like factor 6	Increase	2.2293	0.00606443	PMID: 21909266	Borjabad et al. 2011	HIV+ HAND (n=8) vs. HIV+ cART, HAND (n=7) vs. HIV−/Ctl (n=6)	HIV+ HAND vs. controls	Within anterior frontal lobe (Deep white matter)	Microarray	2
KLF6	Kruppel-like factor 6	Increase	1.66777	0.0365354	PMID: 21909266	Borjabad et al. 2011	HIV+ HAND (n=8) vs. HIV+ cART, HAND (n=7) vs. HIV−/Ctl (n=6)	HIV+ HAND_ART vs. controls	Within anterior frontal lobe (Deep white matter)	Microarray	2
KLF6	Kruppel-like factor 6	Increase	1.65906	3.1e-08	PMID: 23049970	Gelman et al. 2012	HIV+ with NCI and HIVE (n = 5) vs. HIV+ with NCI, no HIVE (n= 7) vs. HIV+/CN, no HIVE (n= 6) vs. HIV−/Ctl (n=6)	HIV+ HAND HIVE vs. controls	Neostriatum from deep frontal lobe	Microarray	2
KLF6	Kruppel-like factor 6	Increase	1.79585	1.48e-06	PMID: 23049970	Gelman et al. 2012	HIV+ with NCI and HIVE (n = 5) vs. HIV+ with NCI, no HIVE (n= 7) vs. HIV+/CN, no HIVE (n= 6) vs. HIV−/Ctl (n=6)	HIV+ HAND HIVE vs. controls	Neostriatum from deep frontal lobe	Microarray	2
KRT222P	Keratin 222 pseudogene	Decrease	-1.57865	0.0363138	PMID: 21909266	Borjabad et al. 2011	HIV+ HAND (n=8) vs. HIV+ cART, HAND (n=7) vs. HIV−/Ctl (n=6)	HIV+ HAND vs. controls	Within anterior frontal lobe (Deep white matter)	Microarray	2
KRT222P	keratin 222 pseudogene	Decrease	-1.51333	0.00962532	PMID: 21909266	Borjabad et al. 2011	HIV+ HAND (n=8) vs. HIV+ cART, HAND (n=7) vs. HIV−/Ctl (n=6)	HIV+ HAND vs. controls	Within anterior frontal lobe (Deep white matter)	Microarray	2
KRT222P	keratin 222 pseudogene	Decrease	-1.05122	1.04e-12	PMID: 23049970	Gelman et al. 2012	HIV+ with NCI and HIVE (n = 5) vs. HIV+ with NCI, no HIVE (n= 7) vs. HIV+/CN, no HIVE (n= 6) vs. HIV−/Ctl (n=6)	HIV+ HAND HIVE vs. controls	Neostriatum from deep frontal lobe	Microarray	2
KRT222P	keratin 222 pseudogene	Decrease	-1.86333	6.68867e-20	PMID: 23049970	Gelman et al. 2012	HIV+ with NCI and HIVE (n = 5) vs. HIV+ with NCI, no HIVE (n= 7) vs. HIV+/CN, no HIVE (n= 6) vs. HIV−/Ctl (n=6)	HIV+ HAND HIVE vs. controls	Frontal cortex	Microarray	2
LCP2	lymphocyte cytosolic protein 2 (SH2 domain containing leukocyte protein of 76kDa)	Increase	2.19661	0.000235105	PMID: 21909266	Borjabad et al. 2011	HIV+ HAND (n=8) vs. HIV+ cART, HAND (n=7) vs. HIV−/Ctl (n=6)	HIV+ HAND vs. controls	Within anterior frontal lobe (Deep white matter)	Microarray	2
LCP2	lymphocyte cytosolic protein 2 (SH2 domain containing leukocyte protein of 76kDa)	Increase	1.50031	0.0122818	PMID: 21909266	Borjabad et al. 2011	HIV+ HAND (n=8) vs. HIV+ cART, HAND (n=7) vs. HIV−/Ctl (n=6)	HIV+ HAND_ART vs. controls	Within anterior frontal lobe (Deep white matter)	Microarray	2
LCP2	lymphocyte cytosolic protein 2 (SH2 domain containing leukocyte protein of 76kDa)	Increase	1.03645	3.75e-07	PMID: 23049970	Gelman et al. 2012	HIV+ with NCI and HIVE (n = 5) vs. HIV+ with NCI, no HIVE (n= 7) vs. HIV+/CN, no HIVE (n= 6) vs. HIV−/Ctl (n=6)	HIV+ HAND HIVE vs. controls	Neostriatum from deep frontal lobe	Microarray	2
LCP2	lymphocyte cytosolic protein 2 (SH2 domain containing leukocyte protein of 76kDa)	Increase	1.56632	2.02609e-09	PMID: 23049970	Gelman et al. 2012	HIV+ with NCI and HIVE (n = 5) vs. HIV+ with NCI, no HIVE (n= 7) vs. HIV+/CN, no HIVE (n= 6) vs. HIV−/Ctl (n=6)	HIV+ HAND HIVE vs. controls	White matter	Microarray	2
LCP2	lymphocyte cytosolic protein 2 (SH2 domain containing leukocyte protein of 76kDa)	Increase	2.05;2.96	3e-05	PMID: 23049970	Gelman et al. 2012	HIV+ with NCI and HIVE (n = 5) vs. HIV+ with NCI, no HIVE (n= 7) vs. HIV+/CN, no HIVE (n= 6) vs. HIV−/Ctl (n=6)	HIV+ HAND HIVE vs. controls	Neostriatum, white matter	Microarray	2
LDB2	LIM domain binding 2	Decrease	-2.18654	0.0480671	PMID: 21909266	Borjabad et al. 2011	HIV+ HAND (n=8) vs. HIV+ cART, HAND (n=7) vs. HIV−/Ctl (n=6)	HIV+ HAND vs. controls	Within anterior frontal lobe (Deep white matter)	Microarray	2
LDB2	LIM domain binding 2	Decrease	-1.79099	0.000190798	PMID: 23049970	Gelman et al. 2012	HIV+ with NCI and HIVE (n = 5) vs. HIV+ with NCI, no HIVE (n= 7) vs. HIV+/CN, no HIVE (n= 6) vs. HIV−/Ctl (n=6)	HIV+ HAND HIVE vs. controls	Frontal cortex	Microarray	2
LOC162073	Hypothetical protein LOC162073	Increase	1.88865	0.00485345	PMID: 21909266	Borjabad et al. 2011	HIV+ HAND (n=8) vs. HIV+ cART, HAND (n=7) vs. HIV−/Ctl (n=6)	HIV+ HAND vs. controls	Within anterior frontal lobe (Deep white matter)	Microarray	2
LOC162073		Decrease	-2.9111	0.00122716	PMID: 23190615	Zhou et al. 2012	HIV+ with HAD (n=10) vs. HIV+ no HAD (n=8)	HIV+ vs. HIV+ HAND	Frontal Cortex	Microarray	2
LOC401097	Similar to LOC166075	Decrease	-2.02756	0.01002	PMID: 21909266	Borjabad et al. 2011	HIV+ HAND (n=8) vs. HIV+ cART, HAND (n=7) vs. HIV−/Ctl (n=6)	HIV+ HAND vs. controls	Within anterior frontal lobe (Deep white matter)	Microarray	2
LOC401097	Similar to LOC166075	Decrease	-1.81883	2.17041e-10	PMID: 23049970	Gelman et al. 2012	HIV+ with NCI and HIVE (n = 5) vs. HIV+ with NCI, no HIVE (n= 7) vs. HIV+/CN, no HIVE (n= 6) vs. HIV−/Ctl (n=6)	HIV+ HAND HIVE vs. controls	Frontal cortex	Microarray	2
LOC728613	programmed cell death protein 6-like	Increase	2.02549	0.0496032	PMID: 21909266	Borjabad et al. 2011	HIV+ HAND (n=8) vs. HIV+ cART, HAND (n=7) vs. HIV−/Ctl (n=6)	HIV+ HAND_ART vs. controls	Within anterior frontal lobe (Deep white matter)	Microarray	2
LOC728613	programmed cell death 6 pseudogene	Increase	1.37397	2.95247e-05	PMID: 23049970	Gelman et al. 2012	HIV+ with NCI and HIVE (n = 5) vs. HIV+ with NCI, no HIVE (n= 7) vs. HIV+/CN, no HIVE (n= 6) vs. HIV−/Ctl (n=6)	HIV+ HAND vs. controls	Neostriatum from deep frontal lobe	Microarray	2
LOC728613	programmed cell death 6 pseudogene	Increase	1.93054	4.42e-10	PMID: 23049970	Gelman et al. 2012	HIV+ with NCI and HIVE (n = 5) vs. HIV+ with NCI, no HIVE (n= 7) vs. HIV+/CN, no HIVE (n= 6) vs. HIV−/Ctl (n=6)	HIV+ HAND HIVE vs. controls	Neostriatum from deep frontal lobe	Microarray	2
LOC728613	programmed cell death 6 pseudogene	Increase	1.02649	2.25589e-07	PMID: 23049970	Gelman et al. 2012	HIV+ with NCI and HIVE (n = 5) vs. HIV+ with NCI, no HIVE (n= 7) vs. HIV+/CN, no HIVE (n= 6) vs. HIV−/Ctl (n=6)	HIV+ HAND vs. controls	Frontal cortex	Microarray	2
LOC728613	programmed cell death 6 pseudogene	Increase	1.48316	1.0389e-05	PMID: 23049970	Gelman et al. 2012	HIV+ with NCI and HIVE (n = 5) vs. HIV+ with NCI, no HIVE (n= 7) vs. HIV+/CN, no HIVE (n= 6) vs. HIV−/Ctl (n=6)	HIV+ HAND HIVE vs. controls	Frontal cortex	Microarray	2
LRRFIP1	leucine rich repeat (in FLII) interacting protein 1	Increase	1.5517	0.000115267	PMID: 21909266	Borjabad et al. 2011	HIV+ HAND (n=8) vs. HIV+ cART, HAND (n=7) vs. HIV−/Ctl (n=6)	HIV+ HAND vs. controls	Within anterior frontal lobe (Deep white matter)	Microarray	2
LRRFIP1	leucine rich repeat (in FLII) interacting protein 1	Increase	1.11267	5.96e-05	PMID: 23049970	Gelman et al. 2012	HIV+ with NCI and HIVE (n = 5) vs. HIV+ with NCI, no HIVE (n= 7) vs. HIV+/CN, no HIVE (n= 6) vs. HIV−/Ctl (n=6)	HIV+ HAND HIVE vs. controls	Neostriatum from deep frontal lobe	Microarray	2
LRRFIP1	leucine rich repeat (in FLII) interacting protein 1	Increase	1.494	7.46e-10	PMID: 23049970	Gelman et al. 2012	HIV+ with NCI and HIVE (n = 5) vs. HIV+ with NCI, no HIVE (n= 7) vs. HIV+/CN, no HIVE (n= 6) vs. HIV−/Ctl (n=6)	HIV+ HAND HIVE vs. controls	Neostriatum from deep frontal lobe	Microarray	2
LRRFIP1	leucine rich repeat (in FLII) interacting protein 1	Increase	1.57781	2.76338e-06	PMID: 23049970	Gelman et al. 2012	HIV+ with NCI and HIVE (n = 5) vs. HIV+ with NCI, no HIVE (n= 7) vs. HIV+/CN, no HIVE (n= 6) vs. HIV−/Ctl (n=6)	HIV+ HAND HIVE vs. controls	White matter	Microarray	2
LRRFIP1	leucine rich repeat (in FLII) interacting protein 1	Increase	2.49;2.99	<0.00001	PMID: 23049970	Gelman et al. 2012	HIV+ with NCI and HIVE (n = 5) vs. HIV+ with NCI, no HIVE (n= 7) vs. HIV+/CN, no HIVE (n= 6) vs. HIV−/Ctl (n=6)	HIV+ HAND HIVE vs. controls	Neostriatum, white matter	Microarray	2
ACTB	actin beta	Increase	0.994682	0.0206621	PMCID: PMC7149918	Canchi et al. 2020	HIV+ with HAD (n = 3) vs. HIV+ with MND (n = 10) vs. HIV+ with ANI (n=10) vs. HIV+/CN (n=10)	HIV+MND vs. CNHIV+	Frontal Cortex	Microarray	2
LY96	lymphocyte antigen 96	Increase	4.83365	0.00101316	PMID: 21909266	Borjabad et al. 2011	HIV+ HAND (n=8) vs. HIV+ cART, HAND (n=7) vs. HIV−/Ctl (n=6)	HIV+ HAND vs. controls	Within anterior frontal lobe (Deep white matter)	Microarray	2
LY96	lymphocyte antigen 96	Increase	1.49774	1.34e-07	PMID: 23049970	Gelman et al. 2012	HIV+ with NCI and HIVE (n = 5) vs. HIV+ with NCI, no HIVE (n= 7) vs. HIV+/CN, no HIVE (n= 6) vs. HIV−/Ctl (n=6)	HIV+ HAND HIVE vs. controls	Neostriatum from deep frontal lobe	Microarray	2
LY96	lymphocyte antigen 96	Increase	1.72048	1.19976e-05	PMID: 23049970	Gelman et al. 2012	HIV+ with NCI and HIVE (n = 5) vs. HIV+ with NCI, no HIVE (n= 7) vs. HIV+/CN, no HIVE (n= 6) vs. HIV−/Ctl (n=6)	HIV+ HAND HIVE vs. controls	White matter	Microarray	2
LY96	lymphocyte antigen 96	Increase	2.82;3.3	1e-05	PMID: 23049970	Gelman et al. 2012	HIV+ with NCI and HIVE (n = 5) vs. HIV+ with NCI, no HIVE (n= 7) vs. HIV+/CN, no HIVE (n= 6) vs. HIV−/Ctl (n=6)	HIV+ HAND HIVE vs. controls	Neostriatum, white matter	Microarray	2
ACTR2	actin related protein 2	Increase	0.748356	0.0164731	PMCID: PMC7149918	Canchi et al. 2020	HIV+ with HAD (n = 3) vs. HIV+ with MND (n = 10) vs. HIV+ with ANI (n=10) vs. HIV+/CN (n=10)	HIV+MND vs. CNHIV+	Frontal Cortex	Microarray	2
M6PR	mannose-6-phosphate receptor (cation dependent)	Increase	1.57776	0.0255538	PMID: 21909266	Borjabad et al. 2011	HIV+ HAND (n=8) vs. HIV+ cART, HAND (n=7) vs. HIV−/Ctl (n=6)	HIV+ HAND vs. controls	Within anterior frontal lobe (Deep white matter)	Microarray	2
M6PR	mannose-6-phosphate receptor cation dependent	Decrease	-2.04129	0.00909302	PMID: 23190615	Zhou et al. 2012	HIV+ with HAD (n=10) vs. HIV+ no HAD (n=8)	HIV+ vs. HIV+ HAND	Frontal Cortex	Microarray	2
MAFB	v-maf musculoaponeurotic fibrosarcoma oncogene homolog B (avian)	Increase	3.53972	4.16477e-05	PMID: 21909266	Borjabad et al. 2011	HIV+ HAND (n=8) vs. HIV+ cART, HAND (n=7) vs. HIV−/Ctl (n=6)	HIV+ HAND vs. controls	Within anterior frontal lobe (Deep white matter)	Microarray	2
MAFB	v-maf musculoaponeurotic fibrosarcoma oncogene homolog B (avian)	Increase	1.84988	0.037074	PMID: 21909266	Borjabad et al. 2011	HIV+ HAND (n=8) vs. HIV+ cART, HAND (n=7) vs. HIV−/Ctl (n=6)	HIV+ HAND_ART vs. controls	Within anterior frontal lobe (Deep white matter)	Microarray	2
MAFB	v-maf musculoaponeurotic fibrosarcoma oncogene homolog B (avian)	Increase	1.47477	1.83e-07	PMID: 23049970	Gelman et al. 2012	HIV+ with NCI and HIVE (n = 5) vs. HIV+ with NCI, no HIVE (n= 7) vs. HIV+/CN, no HIVE (n= 6) vs. HIV−/Ctl (n=6)	HIV+ HAND HIVE vs. controls	Neostriatum from deep frontal lobe	Microarray	2
MAFB	v-maf musculoaponeurotic fibrosarcoma oncogene homolog B (avian)	Increase	1.8734	1.92e-10	PMID: 23049970	Gelman et al. 2012	HIV+ with NCI and HIVE (n = 5) vs. HIV+ with NCI, no HIVE (n= 7) vs. HIV+/CN, no HIVE (n= 6) vs. HIV−/Ctl (n=6)	HIV+ HAND HIVE vs. controls	Neostriatum from deep frontal lobe	Microarray	2
MAFB	v-maf musculoaponeurotic fibrosarcoma oncogene homolog B (avian)	Increase	1.95362	1.32391e-05	PMID: 23049970	Gelman et al. 2012	HIV+ with NCI and HIVE (n = 5) vs. HIV+ with NCI, no HIVE (n= 7) vs. HIV+/CN, no HIVE (n= 6) vs. HIV−/Ctl (n=6)	HIV+ HAND HIVE vs. controls	White matter	Microarray	2
MAFB	v-maf musculoaponeurotic fibrosarcoma oncogene homolog B (avian)	Increase	3.22;3.87	<0.00001	PMID: 23049970	Gelman et al. 2012	HIV+ with NCI and HIVE (n = 5) vs. HIV+ with NCI, no HIVE (n= 7) vs. HIV+/CN, no HIVE (n= 6) vs. HIV−/Ctl (n=6)	HIV+ HAND HIVE vs. controls	Neostriatum, white matter	Microarray	2
MAGEE1	melanoma antigen family E, 1	Decrease	-1.67764	0.00062221	PMID: 21909266	Borjabad et al. 2011	HIV+ HAND (n=8) vs. HIV+ cART, HAND (n=7) vs. HIV−/Ctl (n=6)	HIV+ HAND vs. controls	Within anterior frontal lobe (Deep white matter)	Microarray	2
MAGEE1	MAGE family member E1	Decrease	-1.54266	0.0286644	PMID: 23190615	Zhou et al. 2012	HIV+ with HAD (n=10) vs. HIV+ no HAD (n=8)	HIV+ vs. HIV+ HAND	Frontal Cortex	Microarray	2
MAGEE1	MAGE family member E1	Increase	0.912379	0.0461948	PMCID: PMC7149918	Canchi et al. 2020	HIV+ with HAD (n = 3) vs. HIV+ with MND (n = 10) vs. HIV+ with ANI (n=10) vs. HIV+/CN (n=10)	HIV+MND vs. CNHIV+	Frontal Cortex	Microarray	2
MAGEE1	melanoma antigen family E, 1	Decrease	-1.40691	3.33371e-07	PMID: 23049970	Gelman et al. 2012	HIV+ with NCI and HIVE (n = 5) vs. HIV+ with NCI, no HIVE (n= 7) vs. HIV+/CN, no HIVE (n= 6) vs. HIV−/Ctl (n=6)	HIV+ HAND HIVE vs. controls	Frontal cortex	Microarray	2
MAL2	mal, T-cell differentiation protein 2	Decrease	-2.72608	0.00652748	PMID: 21909266	Borjabad et al. 2011	HIV+ HAND (n=8) vs. HIV+ cART, HAND (n=7) vs. HIV−/Ctl (n=6)	HIV+ HAND vs. controls	Within anterior frontal lobe (Deep white matter)	Microarray	2
MAL2	mal, T-cell differentiation protein 2	Decrease	-1.44705	1.86e-11	PMID: 23049970	Gelman et al. 2012	HIV+ with NCI and HIVE (n = 5) vs. HIV+ with NCI, no HIVE (n= 7) vs. HIV+/CN, no HIVE (n= 6) vs. HIV−/Ctl (n=6)	HIV+ HAND HIVE vs. controls	Neostriatum from deep frontal lobe	Microarray	2
MAL2	mal, T-cell differentiation protein 2	Decrease	-3.03629	2.51258e-33	PMID: 23049970	Gelman et al. 2012	HIV+ with NCI and HIVE (n = 5) vs. HIV+ with NCI, no HIVE (n= 7) vs. HIV+/CN, no HIVE (n= 6) vs. HIV−/Ctl (n=6)	HIV+ HAND HIVE vs. controls	Frontal cortex	Microarray	2
MAL2	mal, T-cell differentiation protein 2	Decrease	-2.73;-8.2	<0.00001	PMID: 23049970	Gelman et al. 2012	HIV+ with NCI and HIVE (n = 5) vs. HIV+ with NCI, no HIVE (n= 7) vs. HIV+/CN, no HIVE (n= 6) vs. HIV−/Ctl (n=6)	HIV+ HAND HIVE vs. controls	Neostriatum, Frontal cortex	Microarray	2
MAP2	microtubule-associated protein 2	Decrease	-1.62	0.013	PMID: 15579294	Masliah et al. 2004	HIV+ with HIVE (n= 9) vs. HIV+ no HIVE (n=8)	HIV+ HIVE vs. HIV+ no HIVE	Frontal Cortex	Microarray	2
MAP2	microtubule-associated protein 2	Decrease	-2.47161	0.00458313	PMID: 21909266	Borjabad et al. 2011	HIV+ HAND (n=8) vs. HIV+ cART, HAND (n=7) vs. HIV−/Ctl (n=6)	HIV+ HAND vs. controls	Within anterior frontal lobe (Deep white matter)	Microarray	2
MAP2	microtubule associated protein 2	Increase	1.35255	0.01012	PMCID: PMC7149918	Canchi et al. 2020	HIV+ with HAD (n = 3) vs. HIV+ with MND (n = 10) vs. HIV+ with ANI (n=10) vs. HIV+/CN (n=10)	HIV+MND vs. CNHIV+	Frontal Cortex	Microarray	2
MAP2K4	mitogen-activated protein kinase kinase 4	Decrease	-1.74441	0.0238199	PMID: 23190615	Zhou et al. 2012	HIV+ with HAD (n=10) vs. HIV+ no HAD (n=8)	HIV+ vs. HIV+ HAND	Frontal Cortex	Microarray	2
MAP2K4	mitogen-activated protein kinase kinase 4	Increase	0.99389	0.01012	PMCID: PMC7149918	Canchi et al. 2020	HIV+ with HAD (n = 3) vs. HIV+ with MND (n = 10) vs. HIV+ with ANI (n=10) vs. HIV+/CN (n=10)	HIV+MND vs. CNHIV+	Frontal Cortex	Microarray	2
MAP2K4	mitogen-activated protein kinase kinase 4	Decrease	-1.60984	9.82135e-15	PMID: 23049970	Gelman et al. 2012	HIV+ with NCI and HIVE (n = 5) vs. HIV+ with NCI, no HIVE (n= 7) vs. HIV+/CN, no HIVE (n= 6) vs. HIV−/Ctl (n=6)	HIV+ HAND HIVE vs. controls	Frontal cortex	Microarray	2
MAP2K4	mitogen-activated protein kinase kinase 4	Decrease	-1.2214	0.000173553	PMID: 23049970	Gelman et al. 2012	HIV+ with NCI and HIVE (n = 5) vs. HIV+ with NCI, no HIVE (n= 7) vs. HIV+/CN, no HIVE (n= 6) vs. HIV−/Ctl (n=6)	HIV+ HAND HIVE vs. controls	Frontal cortex	Microarray	2
MBNL1	muscleblind-like (Drosophila)	Increase	1.68208	0.00469595	PMID: 21909266	Borjabad et al. 2011	HIV+ HAND (n=8) vs. HIV+ cART, HAND (n=7) vs. HIV−/Ctl (n=6)	HIV+ HAND vs. controls	Within anterior frontal lobe (Deep white matter)	Microarray	2
MBNL1	Muscleblind-like (Drosophila)	Increase	1.50358	0.0403224	PMID: 21909266	Borjabad et al. 2011	HIV+ HAND (n=8) vs. HIV+ cART, HAND (n=7) vs. HIV−/Ctl (n=6)	HIV+ HAND vs. controls	Within anterior frontal lobe (Deep white matter)	Microarray	2
MBNL1	muscleblind like splicing regulator 1	Increase	1.17804	0.0122337	PMCID: PMC7149918	Canchi et al. 2020	HIV+ with HAD (n = 3) vs. HIV+ with MND (n = 10) vs. HIV+ with ANI (n=10) vs. HIV+/CN (n=10)	HIV+MND vs. CNHIV+	Frontal Cortex	Microarray	2
MBNL1	muscleblind-like (Drosophila)	Increase	1.04933	4e-07	PMID: 23049970	Gelman et al. 2012	HIV+ with NCI and HIVE (n = 5) vs. HIV+ with NCI, no HIVE (n= 7) vs. HIV+/CN, no HIVE (n= 6) vs. HIV−/Ctl (n=6)	HIV+ HAND HIVE vs. controls	Neostriatum from deep frontal lobe	Microarray	2
MBNL1	Muscleblind-like (Drosophila)	Increase	1.766	1.78e-15	PMID: 23049970	Gelman et al. 2012	HIV+ with NCI and HIVE (n = 5) vs. HIV+ with NCI, no HIVE (n= 7) vs. HIV+/CN, no HIVE (n= 6) vs. HIV−/Ctl (n=6)	HIV+ HAND HIVE vs. controls	Neostriatum from deep frontal lobe	Microarray	2
MEF2C	MADS box transcription enhancer factor 2, polypeptide C	Decrease	-2.377	0.0175353	PMID: 21909266	Borjabad et al. 2011	HIV+ HAND (n=8) vs. HIV+ cART, HAND (n=7) vs. HIV−/Ctl (n=6)	HIV+ HAND vs. controls	Within anterior frontal lobe (Deep white matter)	Microarray	2
MEF2C	myocyte enhancer factor 2C	Decrease	-1.93893	7.85276e-10	PMID: 23049970	Gelman et al. 2012	HIV+ with NCI and HIVE (n = 5) vs. HIV+ with NCI, no HIVE (n= 7) vs. HIV+/CN, no HIVE (n= 6) vs. HIV−/Ctl (n=6)	HIV+ HAND HIVE vs. controls	Frontal cortex	Microarray	2
MEF2C	myocyte enhancer factor 2C	Decrease	-1.53835	1.47294e-05	PMID: 23049970	Gelman et al. 2012	HIV+ with NCI and HIVE (n = 5) vs. HIV+ with NCI, no HIVE (n= 7) vs. HIV+/CN, no HIVE (n= 6) vs. HIV−/Ctl (n=6)	HIV+ HAND HIVE vs. controls	Frontal cortex	Microarray	2
MFSD4	major facilitator superfamily domain containing 4	Decrease	-1.73675	0.0495143	PMID: 21909266	Borjabad et al. 2011	HIV+ HAND (n=8) vs. HIV+ cART, HAND (n=7) vs. HIV−/Ctl (n=6)	HIV+ HAND vs. controls	Within anterior frontal lobe (Deep white matter)	Microarray	2
MFSD4	major facilitator superfamily domain containing 4	Decrease	-1.74875	1.08513e-08	PMID: 23049970	Gelman et al. 2012	HIV+ with NCI and HIVE (n = 5) vs. HIV+ with NCI, no HIVE (n= 7) vs. HIV+/CN, no HIVE (n= 6) vs. HIV−/Ctl (n=6)	HIV+ HAND HIVE vs. controls	Frontal cortex	Microarray	2
MFSD4	major facilitator superfamily domain containing 4	Decrease	-1.22847	3.98888e-06	PMID: 23049970	Gelman et al. 2012	HIV+ with NCI and HIVE (n = 5) vs. HIV+ with NCI, no HIVE (n= 7) vs. HIV+/CN, no HIVE (n= 6) vs. HIV−/Ctl (n=6)	HIV+ HAND HIVE vs. controls	Frontal cortex	Microarray	2
MLLT11	myeloid/lymphoid or mixed-lineage leukemia; translocated to, 11	Decrease	-2.18097	0.00617986	PMID: 21909266	Borjabad et al. 2011	HIV+ HAND (n=8) vs. HIV+ cART, HAND (n=7) vs. HIV−/Ctl (n=6)	HIV+ HAND vs. controls	Within anterior frontal lobe (Deep white matter)	Microarray	2
MLLT11	MLLT11 transcription factor 7 cofactor	Increase	1.14769	0.0247224	PMCID: PMC7149918	Canchi et al. 2020	HIV+ with HAD (n = 3) vs. HIV+ with MND (n = 10) vs. HIV+ with ANI (n=10) vs. HIV+/CN (n=10)	HIV+MND vs. CNHIV+	Frontal Cortex	Microarray	2
MLLT11	myeloid/lymphoid or mixed-lineage leukemia (trithorax homolog, Drosophila); translocated to, 11	Decrease	-2.01627	1.3155e-07	PMID: 23049970	Gelman et al. 2012	HIV+ with NCI and HIVE (n = 5) vs. HIV+ with NCI, no HIVE (n= 7) vs. HIV+/CN, no HIVE (n= 6) vs. HIV−/Ctl (n=6)	HIV+ HAND HIVE vs. controls	Frontal cortex	Microarray	2
MOG	myelin oligodendrocyte glycoprotein	Increase	1.81622	0.0159422	PMID: 21909266	Borjabad et al. 2011	HIV+ HAND (n=8) vs. HIV+ cART, HAND (n=7) vs. HIV−/Ctl (n=6)	HIV+ HAND vs. controls	Within anterior frontal lobe (Deep white matter)	Microarray	2
MOG	myelin oligodendrocyte glycoprotein	Increase	1.1638	9.25e-05	PMID: 23049970	Gelman et al. 2012	HIV+ with NCI and HIVE (n = 5) vs. HIV+ with NCI, no HIVE (n= 7) vs. HIV+/CN, no HIVE (n= 6) vs. HIV−/Ctl (n=6)	HIV+ HAND HIVE vs. controls	Neostriatum from deep frontal lobe	Microarray	2
MOG	myelin oligodendrocyte glycoprotein	Increase	1.17418	0.00147193	PMID: 23049970	Gelman et al. 2012	HIV+ with NCI and HIVE (n = 5) vs. HIV+ with NCI, no HIVE (n= 7) vs. HIV+/CN, no HIVE (n= 6) vs. HIV−/Ctl (n=6)	HIV+ HAND HIVE vs. controls	Neostriatum from deep frontal lobe	Microarray	2
MOG	myelin oligodendrocyte glycoprotein	Increase	1.51178	5.14e-09	PMID: 23049970	Gelman et al. 2012	HIV+ with NCI and HIVE (n = 5) vs. HIV+ with NCI, no HIVE (n= 7) vs. HIV+/CN, no HIVE (n= 6) vs. HIV−/Ctl (n=6)	HIV+ HAND HIVE vs. controls	Neostriatum from deep frontal lobe	Microarray	2
MOV10	Mov10 RISC complex RNA helicase	Decrease	-1.67019	0.0213704	PMID: 23190615	Zhou et al. 2012	HIV+ with HAD (n=10) vs. HIV+ no HAD (n=8)	HIV+ vs. HIV+ HAND	Frontal Cortex	Microarray	2
MOV10	Mov10 RISC complex RNA helicase [Source:HGNC Symbol;Acc:HGNC:7200]	Decrease		<0.05	PMID: 36851531	Mohammadzadeh et al.2023	HIV[−] (n = 10) vs. (HIV[+]/HAND, n = 10)	HIV+ HAND vs. controls	mid-frontal gyrus of the human	Microarray	2
MOV10	Mov10 RISC complex RNA helicase [Source:HGNC Symbol;Acc:HGNC:7200]	Decrease		<0.05	PMID: 36851531	Mohammadzadeh et al.2023	HIV[−] (n = 10) vs. (HIV[+]/HIVE, n = 10))	HIV+ HAND HIVE vs. controls	mid-frontal gyrus of the human	Microarray	2
MS4A4A	membrane-spanning 4-domains, subfamily A, member 4	Increase	1.73234	0.0206871	PMID: 21909266	Borjabad et al. 2011	HIV+ HAND (n=8) vs. HIV+ cART, HAND (n=7) vs. HIV−/Ctl (n=6)	HIV+ HAND vs. controls	Within anterior frontal lobe (Deep white matter)	Microarray	2
MS4A4A	membrane-spanning 4-domains, subfamily A, member 4	Increase	1.66971	0.0251592	PMID: 21909266	Borjabad et al. 2011	HIV+ HAND (n=8) vs. HIV+ cART, HAND (n=7) vs. HIV−/Ctl (n=6)	HIV+ HAND vs. controls	Within anterior frontal lobe (Deep white matter)	Microarray	2
MS4A4A	membrane-spanning 4-domains, subfamily A, member 4	Increase	1.96529	0	PMID: 23049970	Gelman et al. 2012	HIV+ with NCI and HIVE (n = 5) vs. HIV+ with NCI, no HIVE (n= 7) vs. HIV+/CN, no HIVE (n= 6) vs. HIV−/Ctl (n=6)	HIV+ HAND HIVE vs. controls	Neostriatum from deep frontal lobe	Microarray	2
MS4A4A	membrane-spanning 4-domains, subfamily A, member 4	Increase	1.11111	2.91118e-09	PMID: 23049970	Gelman et al. 2012	HIV+ with NCI and HIVE (n = 5) vs. HIV+ with NCI, no HIVE (n= 7) vs. HIV+/CN, no HIVE (n= 6) vs. HIV−/Ctl (n=6)	HIV+ HAND HIVE vs. controls	White matter	Microarray	2
MS4A4A	membrane-spanning 4-domains, subfamily A, member 4	Increase	3.91;2.16	<0.00001	PMID: 23049970	Gelman et al. 2012	HIV+ with NCI and HIVE (n = 5) vs. HIV+ with NCI, no HIVE (n= 7) vs. HIV+/CN, no HIVE (n= 6) vs. HIV−/Ctl (n=6)	HIV+ HAND HIVE vs. controls	Neostriatum, white matter	Microarray	2
MS4A7	membrane-spanning 4-domains, subfamily A, member 7	Increase	2.65352	6.76072e-05	PMID: 21909266	Borjabad et al. 2011	HIV+ HAND (n=8) vs. HIV+ cART, HAND (n=7) vs. HIV−/Ctl (n=6)	HIV+ HAND vs. controls	Within anterior frontal lobe (Deep white matter)	Microarray	2
MS4A7	membrane-spanning 4-domains, subfamily A, member 7	Increase	2.67671	0	PMID: 23049970	Gelman et al. 2012	HIV+ with NCI and HIVE (n = 5) vs. HIV+ with NCI, no HIVE (n= 7) vs. HIV+/CN, no HIVE (n= 6) vs. HIV−/Ctl (n=6)	HIV+ HAND HIVE vs. controls	Neostriatum from deep frontal lobe	Microarray	2
MS4A7	membrane-spanning 4-domains, subfamily A, member 7	Increase	1.64804	5.86559e-10	PMID: 23049970	Gelman et al. 2012	HIV+ with NCI and HIVE (n = 5) vs. HIV+ with NCI, no HIVE (n= 7) vs. HIV+/CN, no HIVE (n= 6) vs. HIV−/Ctl (n=6)	HIV+ HAND HIVE vs. controls	White matter	Microarray	2
MS4A7	membrane-spanning 4-domains, subfamily A, member 7	Increase	6.39;3.13	<0.00001	PMID: 23049970	Gelman et al. 2012	HIV+ with NCI and HIVE (n = 5) vs. HIV+ with NCI, no HIVE (n= 7) vs. HIV+/CN, no HIVE (n= 6) vs. HIV−/Ctl (n=6)	HIV+ HAND HIVE vs. controls	Neostriatum, white matter	Microarray	2
MX2	myxovirus (influenza virus) resistance 2 (mouse)	Increase	2.16498	3.63953e-05	PMID: 21909266	Borjabad et al. 2011	HIV+ HAND (n=8) vs. HIV+ cART, HAND (n=7) vs. HIV−/Ctl (n=6)	HIV+ HAND vs. controls	Within anterior frontal lobe (Deep white matter)	Microarray	2
MX2	MX dynamin like GTPase 2 [Source:HGNC Symbol;Acc:HGNC:7533]	Decrease		<0.05	PMID: 36851531	Mohammadzadeh et al.2023	HIV[−] (n = 10) vs. (HIV[+]/HAND, n = 10)	HIV+ HAND vs. controls	mid-frontal gyrus of the human	Microarray	2
MX2	MX dynamin like GTPase 2 [Source:HGNC Symbol;Acc:HGNC:7533]	Decrease		<0.05	PMID: 36851531	Mohammadzadeh et al.2023	HIV[−] (n = 10) vs. (HIV[+]/HIVE, n = 10))	HIV+ HAND HIVE vs. controls	mid-frontal gyrus of the human	Microarray	2
MYT1L	myelin transcription factor 1-like	Decrease	-2.92081	0.00543427	PMID: 21909266	Borjabad et al. 2011	HIV+ HAND (n=8) vs. HIV+ cART, HAND (n=7) vs. HIV−/Ctl (n=6)	HIV+ HAND vs. controls	Within anterior frontal lobe (Deep white matter)	Microarray	2
MYT1L	myelin transcription factor 1-like	Decrease	-1.18232	1.13e-23	PMID: 23049970	Gelman et al. 2012	HIV+ with NCI and HIVE (n = 5) vs. HIV+ with NCI, no HIVE (n= 7) vs. HIV+/CN, no HIVE (n= 6) vs. HIV−/Ctl (n=6)	HIV+ HAND HIVE vs. controls	Neostriatum from deep frontal lobe	Microarray	2
MYT1L	myelin transcription factor 1-like	Decrease	-2.15309	1.98906e-28	PMID: 23049970	Gelman et al. 2012	HIV+ with NCI and HIVE (n = 5) vs. HIV+ with NCI, no HIVE (n= 7) vs. HIV+/CN, no HIVE (n= 6) vs. HIV−/Ctl (n=6)	HIV+ HAND HIVE vs. controls	Frontal cortex	Microarray	2
MYT1L	myelin transcription factor 1-like	Decrease	-2.27;-4.41	<0.00001	PMID: 23049970	Gelman et al. 2012	HIV+ with NCI and HIVE (n = 5) vs. HIV+ with NCI, no HIVE (n= 7) vs. HIV+/CN, no HIVE (n= 6) vs. HIV−/Ctl (n=6)	HIV+ HAND HIVE vs. controls	Neostriatum, Frontal cortex	Microarray	2
NAP1L2	nucleosome assembly protein 1-like 2	Decrease	-2.2944	0.0082394	PMID: 21909266	Borjabad et al. 2011	HIV+ HAND (n=8) vs. HIV+ cART, HAND (n=7) vs. HIV−/Ctl (n=6)	HIV+ HAND vs. controls	Within anterior frontal lobe (Deep white matter)	Microarray	2
NAP1L2	nucleosome assembly protein 1-like 2	Decrease	-1.57477	1.29762e-06	PMID: 23049970	Gelman et al. 2012	HIV+ with NCI and HIVE (n = 5) vs. HIV+ with NCI, no HIVE (n= 7) vs. HIV+/CN, no HIVE (n= 6) vs. HIV−/Ctl (n=6)	HIV+ HAND HIVE vs. controls	Frontal cortex	Microarray	2
NAP1L3	nucleosome assembly protein 1-like 3	Decrease	-1.61876	0.0239862	PMID: 21909266	Borjabad et al. 2011	HIV+ HAND (n=8) vs. HIV+ cART, HAND (n=7) vs. HIV−/Ctl (n=6)	HIV+ HAND vs. controls	Within anterior frontal lobe (Deep white matter)	Microarray	2
NAP1L3	nucleosome assembly protein 1 like 3	Increase	0.741183	0.048353	PMCID: PMC7149918	Canchi et al. 2020	HIV+ with HAD (n = 3) vs. HIV+ with MND (n = 10) vs. HIV+ with ANI (n=10) vs. HIV+/CN (n=10)	HIV+MND vs. CNHIV+	Frontal Cortex	Microarray	2
NAP1L3	nucleosome assembly protein 1-like 3	Decrease	-1.50467	6.85256e-07	PMID: 23049970	Gelman et al. 2012	HIV+ with NCI and HIVE (n = 5) vs. HIV+ with NCI, no HIVE (n= 7) vs. HIV+/CN, no HIVE (n= 6) vs. HIV−/Ctl (n=6)	HIV+ HAND HIVE vs. controls	Frontal cortex	Microarray	2
NAP1L5	nucleosome assembly protein 1-like 5	Decrease	-1.64831	0.00555736	PMID: 21909266	Borjabad et al. 2011	HIV+ HAND (n=8) vs. HIV+ cART, HAND (n=7) vs. HIV−/Ctl (n=6)	HIV+ HAND vs. controls	Within anterior frontal lobe (Deep white matter)	Microarray	2
NAP1L5	nucleosome assembly protein 1-like 5	Decrease	-2.49492	3.40406e-19	PMID: 23049970	Gelman et al. 2012	HIV+ with NCI and HIVE (n = 5) vs. HIV+ with NCI, no HIVE (n= 7) vs. HIV+/CN, no HIVE (n= 6) vs. HIV−/Ctl (n=6)	HIV+ HAND HIVE vs. controls	Frontal cortex	Microarray	2
NAP1L5	nucleosome assembly protein 1-like 5	Decrease	-2.02383	9.1891e-12	PMID: 23049970	Gelman et al. 2012	HIV+ with NCI and HIVE (n = 5) vs. HIV+ with NCI, no HIVE (n= 7) vs. HIV+/CN, no HIVE (n= 6) vs. HIV−/Ctl (n=6)	HIV+ HAND HIVE vs. controls	Frontal cortex	Microarray	2
NCALD	neurocalcin delta /// neurocalcin delta	Decrease	-1.96474	0.0144759	PMID: 21909266	Borjabad et al. 2011	HIV+ HAND (n=8) vs. HIV+ cART, HAND (n=7) vs. HIV−/Ctl (n=6)	HIV+ HAND vs. controls	Within anterior frontal lobe (Deep white matter)	Microarray	2
NCALD	neurocalcin delta	Decrease	-1.81256	1.86369e-07	PMID: 23049970	Gelman et al. 2012	HIV+ with NCI and HIVE (n = 5) vs. HIV+ with NCI, no HIVE (n= 7) vs. HIV+/CN, no HIVE (n= 6) vs. HIV−/Ctl (n=6)	HIV+ HAND HIVE vs. controls	Frontal cortex	Microarray	2
NDRG4	NDRG family member 4	Decrease	-1.78549	0.0191218	PMID: 21909266	Borjabad et al. 2011	HIV+ HAND (n=8) vs. HIV+ cART, HAND (n=7) vs. HIV−/Ctl (n=6)	HIV+ HAND vs. controls	Within anterior frontal lobe (Deep white matter)	Microarray	2
NDRG4	NDRG family member 4	Increase	1.16705	0.00877841	PMCID: PMC7149918	Canchi et al. 2020	HIV+ with HAD (n = 3) vs. HIV+ with MND (n = 10) vs. HIV+ with ANI (n=10) vs. HIV+/CN (n=10)	HIV+MND vs. CNHIV+	Frontal Cortex	Microarray	2
NDRG4	NDRG family member 4	Decrease	-1.79275	5.10633e-08	PMID: 23049970	Gelman et al. 2012	HIV+ with NCI and HIVE (n = 5) vs. HIV+ with NCI, no HIVE (n= 7) vs. HIV+/CN, no HIVE (n= 6) vs. HIV−/Ctl (n=6)	HIV+ HAND HIVE vs. controls	Frontal cortex	Microarray	2
NEFH	neurofilament, heavy polypeptide 200kDa	Decrease	-1.71702	0.00712456	PMID: 21909266	Borjabad et al. 2011	HIV+ HAND (n=8) vs. HIV+ cART, HAND (n=7) vs. HIV−/Ctl (n=6)	HIV+ HAND vs. controls	Within anterior frontal lobe (Deep white matter)	Microarray	2
NEFH	neurofilament, heavy polypeptide 200kDa	Decrease	-1.97465	4.32852e-06	PMID: 23049970	Gelman et al. 2012	HIV+ with NCI and HIVE (n = 5) vs. HIV+ with NCI, no HIVE (n= 7) vs. HIV+/CN, no HIVE (n= 6) vs. HIV−/Ctl (n=6)	HIV+ HAND HIVE vs. controls	Frontal cortex	Microarray	2
NEFL	neurofilament, light polypeptide 68kDa	Decrease	-5.41635	0.00038547	PMID: 21909266	Borjabad et al. 2011	HIV+ HAND (n=8) vs. HIV+ cART, HAND (n=7) vs. HIV−/Ctl (n=6)	HIV+ HAND vs. controls	Within anterior frontal lobe (Deep white matter)	Microarray	2
NEFL	neurofilament, light polypeptide 68kDa	Decrease	-3.64954	0.000188762	PMID: 21909266	Borjabad et al. 2011	HIV+ HAND (n=8) vs. HIV+ cART, HAND (n=7) vs. HIV−/Ctl (n=6)	HIV+ HAND vs. controls	Within anterior frontal lobe (Deep white matter)	Microarray	2
NEFL	neurofilament, light polypeptide 68kDa	Decrease	-3.04992	0.0138728	PMID: 21909266	Borjabad et al. 2011	HIV+ HAND (n=8) vs. HIV+ cART, HAND (n=7) vs. HIV−/Ctl (n=6)	HIV+ HAND vs. controls	Within anterior frontal lobe (Deep white matter)	Microarray	2
NEFL	neurofilament light	Increase	1.17796	0.0441269	PMCID: PMC7149918	Canchi et al. 2020	HIV+ with HAD (n = 3) vs. HIV+ with MND (n = 10) vs. HIV+ with ANI (n=10) vs. HIV+/CN (n=10)	HIV+MND vs. CNHIV+	Frontal Cortex	Microarray	2
NEFL	neurofilament, light polypeptide 68kDa	Decrease	-1.18852	1.35e-07	PMID: 23049970	Gelman et al. 2012	HIV+ with NCI and HIVE (n = 5) vs. HIV+ with NCI, no HIVE (n= 7) vs. HIV+/CN, no HIVE (n= 6) vs. HIV−/Ctl (n=6)	HIV+ HAND HIVE vs. controls	Neostriatum from deep frontal lobe	Microarray	2
NEFL	neurofilament, light polypeptide 68kDa	Decrease	-1.01537	1.37e-09	PMID: 23049970	Gelman et al. 2012	HIV+ with NCI and HIVE (n = 5) vs. HIV+ with NCI, no HIVE (n= 7) vs. HIV+/CN, no HIVE (n= 6) vs. HIV−/Ctl (n=6)	HIV+ HAND HIVE vs. controls	Neostriatum from deep frontal lobe	Microarray	2
NEFL	neurofilament, light polypeptide 68kDa	Decrease	-3.09101	9.61962e-12	PMID: 23049970	Gelman et al. 2012	HIV+ with NCI and HIVE (n = 5) vs. HIV+ with NCI, no HIVE (n= 7) vs. HIV+/CN, no HIVE (n= 6) vs. HIV−/Ctl (n=6)	HIV+ HAND HIVE vs. controls	Frontal cortex	Microarray	2
NEFL	neurofilament, light polypeptide 68kDa	Decrease	-2.38052	3.21449e-08	PMID: 23049970	Gelman et al. 2012	HIV+ with NCI and HIVE (n = 5) vs. HIV+ with NCI, no HIVE (n= 7) vs. HIV+/CN, no HIVE (n= 6) vs. HIV−/Ctl (n=6)	HIV+ HAND HIVE vs. controls	Frontal cortex	Microarray	2
NEFL	neurofilament, light polypeptide 68kDa	Decrease	-2.00474	1.35176e-05	PMID: 23049970	Gelman et al. 2012	HIV+ with NCI and HIVE (n = 5) vs. HIV+ with NCI, no HIVE (n= 7) vs. HIV+/CN, no HIVE (n= 6) vs. HIV−/Ctl (n=6)	HIV+ HAND HIVE vs. controls	Frontal cortex	Microarray	2
NEFL	neurofilament, light polypeptide 68kDa	Decrease	-2.15;-5.63	<0.00001	PMID: 23049970	Gelman et al. 2012	HIV+ with NCI and HIVE (n = 5) vs. HIV+ with NCI, no HIVE (n= 7) vs. HIV+/CN, no HIVE (n= 6) vs. HIV−/Ctl (n=6)	HIV+ HAND HIVE vs. controls	Neostriatum, Frontal cortex	Microarray	2
NEFM	neurofilament, medium polypeptide 150kDa	Decrease	-3.03498	0.00876796	PMID: 21909266	Borjabad et al. 2011	HIV+ HAND (n=8) vs. HIV+ cART, HAND (n=7) vs. HIV−/Ctl (n=6)	HIV+ HAND vs. controls	Within anterior frontal lobe (Deep white matter)	Microarray	2
NEFM	neurofilament, medium polypeptide 150kDa	Decrease	-2.37956	1.81168e-07	PMID: 23049970	Gelman et al. 2012	HIV+ with NCI and HIVE (n = 5) vs. HIV+ with NCI, no HIVE (n= 7) vs. HIV+/CN, no HIVE (n= 6) vs. HIV−/Ctl (n=6)	HIV+ HAND HIVE vs. controls	Frontal cortex	Microarray	2
NELL1	NEL-like 1 (chicken)	Decrease	-2.77255	9.57021e-05	PMID: 21909266	Borjabad et al. 2011	HIV+ HAND (n=8) vs. HIV+ cART, HAND (n=7) vs. HIV−/Ctl (n=6)	HIV+ HAND vs. controls	Within anterior frontal lobe (Deep white matter)	Microarray	2
NELL1	NEL-like 1 (chicken)	Decrease	-1.56446	4.18886e-07	PMID: 23049970	Gelman et al. 2012	HIV+ with NCI and HIVE (n = 5) vs. HIV+ with NCI, no HIVE (n= 7) vs. HIV+/CN, no HIVE (n= 6) vs. HIV−/Ctl (n=6)	HIV+ HAND HIVE vs. controls	Frontal cortex	Microarray	2
NELL2	NEL-like 2 (chicken)	Decrease	-2.69094	0.0082969	PMID: 21909266	Borjabad et al. 2011	HIV+ HAND (n=8) vs. HIV+ cART, HAND (n=7) vs. HIV−/Ctl (n=6)	HIV+ HAND vs. controls	Within anterior frontal lobe (Deep white matter)	Microarray	2
NELL2	NEL-like 2 (chicken)	Decrease	-2.0524	9.45093e-07	PMID: 23049970	Gelman et al. 2012	HIV+ with NCI and HIVE (n = 5) vs. HIV+ with NCI, no HIVE (n= 7) vs. HIV+/CN, no HIVE (n= 6) vs. HIV−/Ctl (n=6)	HIV+ HAND HIVE vs. controls	Frontal cortex	Microarray	2
C4A /// C4B	complement component 4A /// complement component 4B	Increase	2.04139	0.00948513	PMID: 21909266	Borjabad et al. 2011	HIV+ HAND (n=8) vs. HIV+ cART, HAND (n=7) vs. HIV−/Ctl (n=6)	HIV+ HAND vs. controls	Within anterior frontal lobe (Deep white matter)	Microarray	2
C4A /// C4B	complement component 4A (Rodgers blood group) /// complement component 4B (Childo blood group)	Increase	1.58602	3.48e-07	PMID: 23049970	Gelman et al. 2012	HIV+ with NCI and HIVE (n = 5) vs. HIV+ with NCI, no HIVE (n= 7) vs. HIV+/CN, no HIVE (n= 6) vs. HIV−/Ctl (n=6)	HIV+ HAND HIVE vs. controls	Neostriatum from deep frontal lobe	Microarray	2
C4A /// C4B	complement component 4A (Rodgers blood group) /// complement component 4B (Childo blood group)	Increase	1.79053	2.29e-09	PMID: 23049970	Gelman et al. 2012	HIV+ with NCI and HIVE (n = 5) vs. HIV+ with NCI, no HIVE (n= 7) vs. HIV+/CN, no HIVE (n= 6) vs. HIV−/Ctl (n=6)	HIV+ HAND HIVE vs. controls	Neostriatum from deep frontal lobe	Microarray	2
NFKBIZ	nuclear factor of kappa light polypeptide gene enhancer in B-cells inhibitor, zeta	Increase	2.11265	0.0299467	PMID: 21909266	Borjabad et al. 2011	HIV+ HAND (n=8) vs. HIV+ cART, HAND (n=7) vs. HIV−/Ctl (n=6)	HIV+ HAND vs. controls	Within anterior frontal lobe (Deep white matter)	Microarray	2
NFKBIZ	NFKB inhibitor zeta	Decrease	-1.71588	0.0192361	PMID: 23190615	Zhou et al. 2012	HIV+ with HAD (n=10) vs. HIV+ no HAD (n=8)	HIV+ vs. HIV+ HAND	Frontal Cortex	Microarray	2
NGEF	neuronal guanine nucleotide exchange factor	Decrease	-1.87926	0.00112986	PMID: 21909266	Borjabad et al. 2011	HIV+ HAND (n=8) vs. HIV+ cART, HAND (n=7) vs. HIV−/Ctl (n=6)	HIV+ HAND vs. controls	Within anterior frontal lobe (Deep white matter)	Microarray	2
NGEF	neuronal guanine nucleotide exchange factor	Decrease	-1.0656	1.31e-13	PMID: 23049970	Gelman et al. 2012	HIV+ with NCI and HIVE (n = 5) vs. HIV+ with NCI, no HIVE (n= 7) vs. HIV+/CN, no HIVE (n= 6) vs. HIV−/Ctl (n=6)	HIV+ HAND HIVE vs. controls	Neostriatum from deep frontal lobe	Microarray	2
NGEF	neuronal guanine nucleotide exchange factor	Decrease	-1.72709	6.80366e-08	PMID: 23049970	Gelman et al. 2012	HIV+ with NCI and HIVE (n = 5) vs. HIV+ with NCI, no HIVE (n= 7) vs. HIV+/CN, no HIVE (n= 6) vs. HIV−/Ctl (n=6)	HIV+ HAND HIVE vs. controls	Frontal cortex	Microarray	2
NGEF	neuronal guanine nucleotide exchange factor	Decrease	-1.58801	0.000123984	PMID: 23049970	Gelman et al. 2012	HIV+ with NCI and HIVE (n = 5) vs. HIV+ with NCI, no HIVE (n= 7) vs. HIV+/CN, no HIVE (n= 6) vs. HIV−/Ctl (n=6)	HIV+ HAND HIVE vs. controls	Frontal cortex	Microarray	2
NGEF	neuronal guanine nucleotide exchange factor	Decrease	-2.09;-3.16	<0.00001	PMID: 23049970	Gelman et al. 2012	HIV+ with NCI and HIVE (n = 5) vs. HIV+ with NCI, no HIVE (n= 7) vs. HIV+/CN, no HIVE (n= 6) vs. HIV−/Ctl (n=6)	HIV+ HAND HIVE vs. controls	Neostriatum, Frontal cortex	Microarray	2
NME7	non-metastatic cells 7, protein expressed in (nucleoside-diphosphate kinase)	Increase	1.64746	0.0335558	PMID: 21909266	Borjabad et al. 2011	HIV+ HAND (n=8) vs. HIV+ cART, HAND (n=7) vs. HIV−/Ctl (n=6)	HIV+ HAND_ART vs. controls	Within anterior frontal lobe (Deep white matter)	Microarray	2
NME7	non-metastatic cells 7, protein expressed in (nucleoside-diphosphate kinase)	Decrease	-1.61839	2.92077e-05	PMID: 23049970	Gelman et al. 2012	HIV+ with NCI and HIVE (n = 5) vs. HIV+ with NCI, no HIVE (n= 7) vs. HIV+/CN, no HIVE (n= 6) vs. HIV−/Ctl (n=6)	HIV+ HAND HIVE vs. controls	Frontal cortex	Microarray	2
SLC17A7	solute carrier family 17 member 7	Decrease	-1.48	0.015	PMID: 15579294	Masliah et al. 2004	HIV+ with HIVE (n= 9) vs. HIV+ no HIVE (n=8)	HIV+ HIVE vs. HIV+ no HIVE	Frontal Cortex	Microarray	2
ANXA2	annexin A2	Decrease	-1.5	0.041	PMID: 15579294	Masliah et al. 2004	HIV+ with HIVE (n= 9) vs. HIV+ no HIVE (n=8)	HIV+ HIVE vs. HIV+ no HIVE	Frontal Cortex	Microarray	2
NRIP3	CDNA FLJ35910 fis, clone TESTI2009987	Decrease	-2.33819	0.00287989	PMID: 21909266	Borjabad et al. 2011	HIV+ HAND (n=8) vs. HIV+ cART, HAND (n=7) vs. HIV−/Ctl (n=6)	HIV+ HAND vs. controls	Within anterior frontal lobe (Deep white matter)	Microarray	2
NRIP3	nuclear receptor interacting protein 3	Decrease	-1.62034	4.22231e-05	PMID: 23049970	Gelman et al. 2012	HIV+ with NCI and HIVE (n = 5) vs. HIV+ with NCI, no HIVE (n= 7) vs. HIV+/CN, no HIVE (n= 6) vs. HIV−/Ctl (n=6)	HIV+ HAND HIVE vs. controls	Frontal cortex	Microarray	2
NRN1	neuritin 1	Decrease	-2.74567	0.00564175	PMID: 21909266	Borjabad et al. 2011	HIV+ HAND (n=8) vs. HIV+ cART, HAND (n=7) vs. HIV−/Ctl (n=6)	HIV+ HAND vs. controls	Within anterior frontal lobe (Deep white matter)	Microarray	2
NRN1	neuritin 1	Decrease	-2.1981	5.84168e-08	PMID: 23049970	Gelman et al. 2012	HIV+ with NCI and HIVE (n = 5) vs. HIV+ with NCI, no HIVE (n= 7) vs. HIV+/CN, no HIVE (n= 6) vs. HIV−/Ctl (n=6)	HIV+ HAND HIVE vs. controls	Frontal cortex	Microarray	2
NRSN1	neurensin 1	Decrease	-2.99413	0.00765841	PMID: 21909266	Borjabad et al. 2011	HIV+ HAND (n=8) vs. HIV+ cART, HAND (n=7) vs. HIV−/Ctl (n=6)	HIV+ HAND vs. controls	Within anterior frontal lobe (Deep white matter)	Microarray	2
NRSN1	neurensin 1	Decrease	-1.71123	5.68645e-05	PMID: 23049970	Gelman et al. 2012	HIV+ with NCI and HIVE (n = 5) vs. HIV+ with NCI, no HIVE (n= 7) vs. HIV+/CN, no HIVE (n= 6) vs. HIV−/Ctl (n=6)	HIV+ HAND HIVE vs. controls	Frontal cortex	Microarray	2
NSF	N-ethylmaleimide-sensitive factor	Decrease	-1.61954	0.0392161	PMID: 21909266	Borjabad et al. 2011	HIV+ HAND (n=8) vs. HIV+ cART, HAND (n=7) vs. HIV−/Ctl (n=6)	HIV+ HAND vs. controls	Within anterior frontal lobe (Deep white matter)	Microarray	2
NSF	N-ethylmaleimide sensitive factor, vesicle fusing ATPase	Increase	1.25964	0.0124336	PMCID: PMC7149918	Canchi et al. 2020	HIV+ with HAD (n = 3) vs. HIV+ with MND (n = 10) vs. HIV+ with ANI (n=10) vs. HIV+/CN (n=10)	HIV+MND vs. CNHIV+	Frontal Cortex	Microarray	2
NSF	N-ethylmaleimide-sensitive factor	Decrease	-1.84561	7.06543e-08	PMID: 23049970	Gelman et al. 2012	HIV+ with NCI and HIVE (n = 5) vs. HIV+ with NCI, no HIVE (n= 7) vs. HIV+/CN, no HIVE (n= 6) vs. HIV−/Ctl (n=6)	HIV+ HAND HIVE vs. controls	Frontal cortex	Microarray	2
NUFIP2	CDNA FLJ10976 fis, clone PLACE1001399	Increase	1.53566	0.0280865	PMID: 21909266	Borjabad et al. 2011	HIV+ HAND (n=8) vs. HIV+ cART, HAND (n=7) vs. HIV−/Ctl (n=6)	HIV+ HAND vs. controls	Within anterior frontal lobe (Deep white matter)	Microarray	2
NUFIP2	nuclear FMR1 interacting protein 2	Increase	1.64664	0.00181929	PMID: 23190615	Zhou et al. 2012	HIV+ with HAD (n=10) vs. HIV+ no HAD (n=8)	HIV+ vs. HIV+ HAND	Frontal Cortex	Microarray	2
NUFIP2	nuclear FMR1 interacting protein 2	Increase	0.888311	0.0184374	PMCID: PMC7149918	Canchi et al. 2020	HIV+ with HAD (n = 3) vs. HIV+ with MND (n = 10) vs. HIV+ with ANI (n=10) vs. HIV+/CN (n=10)	HIV+MND vs. CNHIV+	Frontal Cortex	Microarray	2
NUFIP2	nuclear fragile X mental retardation protein interacting protein 2	Increase	1.08256	5.5e-06	PMID: 23049970	Gelman et al. 2012	HIV+ with NCI and HIVE (n = 5) vs. HIV+ with NCI, no HIVE (n= 7) vs. HIV+/CN, no HIVE (n= 6) vs. HIV−/Ctl (n=6)	HIV+ HAND HIVE vs. controls	Neostriatum from deep frontal lobe	Microarray	2
OAS2	2'-5'-oligoadenylate synthetase 2, 69/71kDa	Increase	2.01875	0.00278804	PMID: 21909266	Borjabad et al. 2011	HIV+ HAND (n=8) vs. HIV+ cART, HAND (n=7) vs. HIV−/Ctl (n=6)	HIV+ HAND vs. controls	Within anterior frontal lobe (Deep white matter)	Microarray	2
OAS2	2'-5'-oligoadenylate synthetase 2 [Source:HGNC Symbol;Acc:HGNC:8087]	Decrease		<0.05	PMID: 36851531	Mohammadzadeh et al.2023	HIV[−] (n = 10) vs. (HIV[+]/HAND, n = 10)	HIV+ HAND vs. controls	mid-frontal gyrus of the human	Microarray	2
OAS2	2'-5'-oligoadenylate synthetase 2 [Source:HGNC Symbol;Acc:HGNC:8087]	Decrease		<0.05	PMID: 36851531	Mohammadzadeh et al.2023	HIV[−] (n = 10) vs. (HIV[+]/HIVE, n = 10))	HIV+ HAND HIVE vs. controls	mid-frontal gyrus of the human	Microarray	2
OAS3	2'-5'-oligoadenylate synthetase 3, 100kDa	Increase	1.82104	0.00104563	PMID: 21909266	Borjabad et al. 2011	HIV+ HAND (n=8) vs. HIV+ cART, HAND (n=7) vs. HIV−/Ctl (n=6)	HIV+ HAND vs. controls	Within anterior frontal lobe (Deep white matter)	Microarray	2
OAS3	2'-5'-oligoadenylate synthetase 3 [Source:HGNC Symbol;Acc:HGNC:8088]	Decrease		<0.05	PMID: 36851531	Mohammadzadeh et al.2023	HIV[−] (n = 10) vs. (HIV[+]/HAND, n = 10)	HIV+ HAND vs. controls	mid-frontal gyrus of the human	Microarray	2
OAS3	2'-5'-oligoadenylate synthetase 3 [Source:HGNC Symbol;Acc:HGNC:8088]	Decrease		<0.05	PMID: 36851531	Mohammadzadeh et al.2023	HIV[−] (n = 10) vs. (HIV[+]/HIVE, n = 10))	HIV+ HAND HIVE vs. controls	mid-frontal gyrus of the human	Microarray	2
OASL	2'-5'-oligoadenylate synthetase-like	Increase	1.57516	0.00103592	PMID: 21909266	Borjabad et al. 2011	HIV+ HAND (n=8) vs. HIV+ cART, HAND (n=7) vs. HIV−/Ctl (n=6)	HIV+ HAND vs. controls	Within anterior frontal lobe (Deep white matter)	Microarray	2
OASL	2'-5'-oligoadenylate synthetase like [Source:HGNC Symbol;Acc:HGNC:8090]	Decrease		<0.05	PMID: 36851531	Mohammadzadeh et al.2023	HIV[−] (n = 10) vs. (HIV[+]/HAND, n = 10)	HIV+ HAND vs. controls	mid-frontal gyrus of the human	Microarray	2
OASL	2'-5'-oligoadenylate synthetase like [Source:HGNC Symbol;Acc:HGNC:8090]	Decrease		<0.05	PMID: 36851531	Mohammadzadeh et al.2023	HIV[−] (n = 10) vs. (HIV[+]/HIVE, n = 10))	HIV+ HAND HIVE vs. controls	mid-frontal gyrus of the human	Microarray	2
OLFM3	olfactomedin 3	Decrease	-3.11958	0.00900235	PMID: 21909266	Borjabad et al. 2011	HIV+ HAND (n=8) vs. HIV+ cART, HAND (n=7) vs. HIV−/Ctl (n=6)	HIV+ HAND vs. controls	Within anterior frontal lobe (Deep white matter)	Microarray	2
OLFM3	olfactomedin 3	Decrease	-1.71928	2.96363e-07	PMID: 23049970	Gelman et al. 2012	HIV+ with NCI and HIVE (n = 5) vs. HIV+ with NCI, no HIVE (n= 7) vs. HIV+/CN, no HIVE (n= 6) vs. HIV−/Ctl (n=6)	HIV+ HAND HIVE vs. controls	Frontal cortex	Microarray	2
OLFM3	olfactomedin 3	Decrease	-1.54384	0.000190878	PMID: 23049970	Gelman et al. 2012	HIV+ with NCI and HIVE (n = 5) vs. HIV+ with NCI, no HIVE (n= 7) vs. HIV+/CN, no HIVE (n= 6) vs. HIV−/Ctl (n=6)	HIV+ HAND HIVE vs. controls	Frontal cortex	Microarray	2
OLIG2	Protein kinase C binding protein 2	Increase	1.61	0.013	PMID: 16249037	Everall et al. 2005	HIV+ (n = 5 incl. HIVE (n = 3) and/or HAD (n = 3)) vs. HIV-/Ctl (n= 4)	HIV+ HAND HIVE vs. controls	Frontal Cortex	Microarray	2
OLIG2	oligodendrocyte lineage transcription factor 2	Increase	1.67	0.002	PMID: 15579294	Masliah et al. 2004	HIV+ with HIVE (n= 9) vs. HIV+ no HIVE (n=8)	HIV+ HIVE vs. HIV+ no HIVE	Frontal Cortex	Microarray	2
PARP12	poly (ADP-ribose) polymerase family, member 12	Increase	2.64243	7.16945e-05	PMID: 21909266	Borjabad et al. 2011	HIV+ HAND (n=8) vs. HIV+ cART, HAND (n=7) vs. HIV−/Ctl (n=6)	HIV+ HAND vs. controls	Within anterior frontal lobe (Deep white matter)	Microarray	2
PARP12	poly(ADP-ribose) polymerase family member 12	Decrease	-1.4727	0.0336743	PMID: 23190615	Zhou et al. 2012	HIV+ with HAD (n=10) vs. HIV+ no HAD (n=8)	HIV+ vs. HIV+ HAND	Frontal Cortex	Microarray	2
PARP12	poly (ADP-ribose) polymerase family, member 12	Increase	2.37601	0	PMID: 23049970	Gelman et al. 2012	HIV+ with NCI and HIVE (n = 5) vs. HIV+ with NCI, no HIVE (n= 7) vs. HIV+/CN, no HIVE (n= 6) vs. HIV−/Ctl (n=6)	HIV+ HAND HIVE vs. controls	Neostriatum from deep frontal lobe	Microarray	2
PARP12	poly (ADP-ribose) polymerase family, member 12	Increase	1.36758	6.94222e-07	PMID: 23049970	Gelman et al. 2012	HIV+ with NCI and HIVE (n = 5) vs. HIV+ with NCI, no HIVE (n= 7) vs. HIV+/CN, no HIVE (n= 6) vs. HIV−/Ctl (n=6)	HIV+ HAND HIVE vs. controls	Frontal cortex	Microarray	2
PARP12	poly (ADP-ribose) polymerase family, member 12	Increase	1.73088	5.12425e-06	PMID: 23049970	Gelman et al. 2012	HIV+ with NCI and HIVE (n = 5) vs. HIV+ with NCI, no HIVE (n= 7) vs. HIV+/CN, no HIVE (n= 6) vs. HIV−/Ctl (n=6)	HIV+ HAND HIVE vs. controls	White matter	Microarray	2
PARP12	poly (ADP-ribose) polymerase family, member 12	Increase	5.19;2.58;3.32	<0.00001	PMID: 23049970	Gelman et al. 2012	HIV+ with NCI and HIVE (n = 5) vs. HIV+ with NCI, no HIVE (n= 7) vs. HIV+/CN, no HIVE (n= 6) vs. HIV−/Ctl (n=6)	HIV+ HAND HIVE vs. controls	Neostriatum, Frontal cortex, white matter	Microarray	2
PARP14	poly (ADP-ribose) polymerase family, member 14	Increase	3.07032	3.80552e-07	PMID: 21909266	Borjabad et al. 2011	HIV+ HAND (n=8) vs. HIV+ cART, HAND (n=7) vs. HIV−/Ctl (n=6)	HIV+ HAND vs. controls	Within anterior frontal lobe (Deep white matter)	Microarray	2
PARP14	Poly (ADP-ribose) polymerase family, member 14	Increase	2.65152	0.00337803	PMID: 21909266	Borjabad et al. 2011	HIV+ HAND (n=8) vs. HIV+ cART, HAND (n=7) vs. HIV−/Ctl (n=6)	HIV+ HAND vs. controls	Within anterior frontal lobe (Deep white matter)	Microarray	2
PARP14	Poly (ADP-ribose) polymerase family, member 14	Increase	1.89129	0.0355687	PMID: 21909266	Borjabad et al. 2011	HIV+ HAND (n=8) vs. HIV+ cART, HAND (n=7) vs. HIV−/Ctl (n=6)	HIV+ HAND_ART vs. controls	Within anterior frontal lobe (Deep white matter)	Microarray	2
PARP14	poly (ADP-ribose) polymerase family, member 14	Increase	1.61071	0.0208703	PMID: 21909266	Borjabad et al. 2011	HIV+ HAND (n=8) vs. HIV+ cART, HAND (n=7) vs. HIV−/Ctl (n=6)	HIV+ HAND_ART vs. controls	Within anterior frontal lobe (Deep white matter)	Microarray	2
PARP14	poly (ADP-ribose) polymerase family, member 14	Increase	1.62607	1.56e-09	PMID: 23049970	Gelman et al. 2012	HIV+ with NCI and HIVE (n = 5) vs. HIV+ with NCI, no HIVE (n= 7) vs. HIV+/CN, no HIVE (n= 6) vs. HIV−/Ctl (n=6)	HIV+ HAND HIVE vs. controls	Neostriatum from deep frontal lobe	Microarray	2
PARP9	poly (ADP-ribose) polymerase family, member 9	Increase	4.33472	3.56463e-07	PMID: 21909266	Borjabad et al. 2011	HIV+ HAND (n=8) vs. HIV+ cART, HAND (n=7) vs. HIV−/Ctl (n=6)	HIV+ HAND vs. controls	Within anterior frontal lobe (Deep white matter)	Microarray	2
PARP9	poly (ADP-ribose) polymerase family, member 9	Increase	2.27987	0.0244691	PMID: 21909266	Borjabad et al. 2011	HIV+ HAND (n=8) vs. HIV+ cART, HAND (n=7) vs. HIV−/Ctl (n=6)	HIV+ HAND_ART vs. controls	Within anterior frontal lobe (Deep white matter)	Microarray	2
PARP9	poly (ADP-ribose) polymerase family, member 9	Increase	2.23952	4e-15	PMID: 23049970	Gelman et al. 2012	HIV+ with NCI and HIVE (n = 5) vs. HIV+ with NCI, no HIVE (n= 7) vs. HIV+/CN, no HIVE (n= 6) vs. HIV−/Ctl (n=6)	HIV+ HAND HIVE vs. controls	Neostriatum from deep frontal lobe	Microarray	2
PARP9	poly (ADP-ribose) polymerase family, member 9	Increase	1.50559	3.48222e-05	PMID: 23049970	Gelman et al. 2012	HIV+ with NCI and HIVE (n = 5) vs. HIV+ with NCI, no HIVE (n= 7) vs. HIV+/CN, no HIVE (n= 6) vs. HIV−/Ctl (n=6)	HIV+ HAND HIVE vs. controls	Frontal cortex	Microarray	2
PARP9	poly (ADP-ribose) polymerase family, member 9	Increase	2.39763	1.99723e-09	PMID: 23049970	Gelman et al. 2012	HIV+ with NCI and HIVE (n = 5) vs. HIV+ with NCI, no HIVE (n= 7) vs. HIV+/CN, no HIVE (n= 6) vs. HIV−/Ctl (n=6)	HIV+ HAND HIVE vs. controls	White matter	Microarray	2
PARP9	poly (ADP-ribose) polymerase family, member 9	Increase	4.72;2.84;5.27	<0.00001	PMID: 23049970	Gelman et al. 2012	HIV+ with NCI and HIVE (n = 5) vs. HIV+ with NCI, no HIVE (n= 7) vs. HIV+/CN, no HIVE (n= 6) vs. HIV−/Ctl (n=6)	HIV+ HAND HIVE vs. controls	Neostriatum, Frontal cortex, white matter	Microarray	2
PCLO	piccolo (presynaptic cytomatrix protein)	Decrease	-2.11687	0.0363183	PMID: 21909266	Borjabad et al. 2011	HIV+ HAND (n=8) vs. HIV+ cART, HAND (n=7) vs. HIV−/Ctl (n=6)	HIV+ HAND vs. controls	Within anterior frontal lobe (Deep white matter)	Microarray	2
PCLO	piccolo (presynaptic cytomatrix protein)	Decrease	-1.52479	3.53375e-06	PMID: 23049970	Gelman et al. 2012	HIV+ with NCI and HIVE (n = 5) vs. HIV+ with NCI, no HIVE (n= 7) vs. HIV+/CN, no HIVE (n= 6) vs. HIV−/Ctl (n=6)	HIV+ HAND HIVE vs. controls	Frontal cortex	Microarray	2
PCLO	piccolo (presynaptic cytomatrix protein)	Decrease	-1.34343	2.66525e-05	PMID: 23049970	Gelman et al. 2012	HIV+ with NCI and HIVE (n = 5) vs. HIV+ with NCI, no HIVE (n= 7) vs. HIV+/CN, no HIVE (n= 6) vs. HIV−/Ctl (n=6)	HIV+ HAND HIVE vs. controls	Frontal cortex	Microarray	2
CADM1	cell adhesion molecule 1	Increase	1.17431	0.0164731	PMCID: PMC7149918	Canchi et al. 2020	HIV+ with HAD (n = 3) vs. HIV+ with MND (n = 10) vs. HIV+ with ANI (n=10) vs. HIV+/CN (n=10)	HIV+MND vs. CNHIV+	Frontal Cortex	Microarray	2
PCSK1	proprotein convertase subtilisin/kexin type 1	Decrease	-1.64422	0.0458515	PMID: 21909266	Borjabad et al. 2011	HIV+ HAND (n=8) vs. HIV+ cART, HAND (n=7) vs. HIV−/Ctl (n=6)	HIV+ HAND vs. controls	Within anterior frontal lobe (Deep white matter)	Microarray	2
PCSK1	proprotein convertase subtilisin/kexin type 1	Decrease	-3.04795	2.87506e-22	PMID: 23049970	Gelman et al. 2012	HIV+ with NCI and HIVE (n = 5) vs. HIV+ with NCI, no HIVE (n= 7) vs. HIV+/CN, no HIVE (n= 6) vs. HIV−/Ctl (n=6)	HIV+ HAND HIVE vs. controls	Frontal cortex	Microarray	2
CADM1	cell adhesion molecule 1	Increase	1.09388	0.00107919	PMID: 23049970	Gelman et al. 2012	HIV+ with NCI and HIVE (n = 5) vs. HIV+ with NCI, no HIVE (n= 7) vs. HIV+/CN, no HIVE (n= 6) vs. HIV−/Ctl (n=6)	HIV+ HAND HIVE vs. controls	Frontal cortex	Microarray	2
CADM2	cell adhesion molecule 2	Increase	0.844118	0.013457	PMCID: PMC7149918	Canchi et al. 2020	HIV+ with HAD (n = 3) vs. HIV+ with MND (n = 10) vs. HIV+ with ANI (n=10) vs. HIV+/CN (n=10)	HIV+MND vs. CNHIV+	Frontal Cortex	Microarray	2
PEG3	Paternally expressed 3	Decrease	-2.32174	0.00601752	PMID: 21909266	Borjabad et al. 2011	HIV+ HAND (n=8) vs. HIV+ cART, HAND (n=7) vs. HIV−/Ctl (n=6)	HIV+ HAND vs. controls	Within anterior frontal lobe (Deep white matter)	Microarray	2
PEG3	paternally expressed 3	Decrease	-2.04538	0.00562843	PMID: 21909266	Borjabad et al. 2011	HIV+ HAND (n=8) vs. HIV+ cART, HAND (n=7) vs. HIV−/Ctl (n=6)	HIV+ HAND vs. controls	Within anterior frontal lobe (Deep white matter)	Microarray	2
PEG3	paternally expressed 3	Decrease	-1.57925	0.00348809	PMID: 21909266	Borjabad et al. 2011	HIV+ HAND (n=8) vs. HIV+ cART, HAND (n=7) vs. HIV−/Ctl (n=6)	HIV+ HAND vs. controls	Within anterior frontal lobe (Deep white matter)	Microarray	2
PEG3	paternally expressed 3	Increase	0.946882	0.0272705	PMCID: PMC7149918	Canchi et al. 2020	HIV+ with HAD (n = 3) vs. HIV+ with MND (n = 10) vs. HIV+ with ANI (n=10) vs. HIV+/CN (n=10)	HIV+MND vs. CNHIV+	Frontal Cortex	Microarray	2
CADM2	cell adhesion molecule 2	Decrease	-1.13118	1.47916e-06	PMID: 23049970	Gelman et al. 2012	HIV+ with NCI and HIVE (n = 5) vs. HIV+ with NCI, no HIVE (n= 7) vs. HIV+/CN, no HIVE (n= 6) vs. HIV−/Ctl (n=6)	HIV+ HAND HIVE vs. controls	Frontal cortex	Microarray	2
PGM2L1	phosphoglucomutase 2-like 1	Decrease	-2.32708	0.0363948	PMID: 21909266	Borjabad et al. 2011	HIV+ HAND (n=8) vs. HIV+ cART, HAND (n=7) vs. HIV−/Ctl (n=6)	HIV+ HAND vs. controls	Within anterior frontal lobe (Deep white matter)	Microarray	2
PGM2L1	phosphoglucomutase 2-like 1	Decrease	-1.57351	0.0385722	PMID: 21909266	Borjabad et al. 2011	HIV+ HAND (n=8) vs. HIV+ cART, HAND (n=7) vs. HIV−/Ctl (n=6)	HIV+ HAND vs. controls	Within anterior frontal lobe (Deep white matter)	Microarray	2
PGM2L1	phosphoglucomutase 2-like 1	Decrease	-1.56126	0.00122696	PMID: 21909266	Borjabad et al. 2011	HIV+ HAND (n=8) vs. HIV+ cART, HAND (n=7) vs. HIV−/Ctl (n=6)	HIV+ HAND vs. controls	Within anterior frontal lobe (Deep white matter)	Microarray	2
PGM2L1	phosphoglucomutase 2 like 1	Increase	1.18179	0.0438477	PMCID: PMC7149918	Canchi et al. 2020	HIV+ with HAD (n = 3) vs. HIV+ with MND (n = 10) vs. HIV+ with ANI (n=10) vs. HIV+/CN (n=10)	HIV+MND vs. CNHIV+	Frontal Cortex	Microarray	2
PGM2L1	phosphoglucomutase 2-like 1	Decrease	-2.244	1.96658e-09	PMID: 23049970	Gelman et al. 2012	HIV+ with NCI and HIVE (n = 5) vs. HIV+ with NCI, no HIVE (n= 7) vs. HIV+/CN, no HIVE (n= 6) vs. HIV−/Ctl (n=6)	HIV+ HAND HIVE vs. controls	Frontal cortex	Microarray	2
PGM2L1	phosphoglucomutase 2-like 1	Decrease	-1.79153	7.11654e-06	PMID: 23049970	Gelman et al. 2012	HIV+ with NCI and HIVE (n = 5) vs. HIV+ with NCI, no HIVE (n= 7) vs. HIV+/CN, no HIVE (n= 6) vs. HIV−/Ctl (n=6)	HIV+ HAND HIVE vs. controls	Frontal cortex	Microarray	2
PGM2L1	phosphoglucomutase 2-like 1	Decrease	-1.646	1.41525e-05	PMID: 23049970	Gelman et al. 2012	HIV+ with NCI and HIVE (n = 5) vs. HIV+ with NCI, no HIVE (n= 7) vs. HIV+/CN, no HIVE (n= 6) vs. HIV−/Ctl (n=6)	HIV+ HAND HIVE vs. controls	Frontal cortex	Microarray	2
CANX	calnexin	Increase	1.01945	0.0172352	PMCID: PMC7149918	Canchi et al. 2020	HIV+ with HAD (n = 3) vs. HIV+ with MND (n = 10) vs. HIV+ with ANI (n=10) vs. HIV+/CN (n=10)	HIV+MND vs. CNHIV+	Frontal Cortex	Microarray	2
CANX	calnexin	Decrease	-1.47177	0.037972	PMID: 23190615	Zhou et al. 2012	HIV+ with HAD (n=10) vs. HIV+ no HAD (n=8)	HIV+ vs. HIV+ HAND	Frontal Cortex	Microarray	2
CAPRIN1	cell cycle associated protein 1	Increase	0.925073	0.00914976	PMCID: PMC7149918	Canchi et al. 2020	HIV+ with HAD (n = 3) vs. HIV+ with MND (n = 10) vs. HIV+ with ANI (n=10) vs. HIV+/CN (n=10)	HIV+MND vs. CNHIV+	Frontal Cortex	Microarray	2
CAPRIN1	cell cycle associated protein 1	Decrease	-1.13011	2.71056e-08	PMID: 23049970	Gelman et al. 2012	HIV+ with NCI and HIVE (n = 5) vs. HIV+ with NCI, no HIVE (n= 7) vs. HIV+/CN, no HIVE (n= 6) vs. HIV−/Ctl (n=6)	HIV+ HAND HIVE vs. controls	Frontal cortex	Microarray	2
PLSCR1	phospholipid scramblase 1	Increase	3.49588	0.000150441	PMID: 21909266	Borjabad et al. 2011	HIV+ HAND (n=8) vs. HIV+ cART, HAND (n=7) vs. HIV−/Ctl (n=6)	HIV+ HAND vs. controls	Within anterior frontal lobe (Deep white matter)	Microarray	2
PLSCR1	phospholipid scramblase 1	Increase	2.7855	0.000144748	PMID: 21909266	Borjabad et al. 2011	HIV+ HAND (n=8) vs. HIV+ cART, HAND (n=7) vs. HIV−/Ctl (n=6)	HIV+ HAND vs. controls	Within anterior frontal lobe (Deep white matter)	Microarray	2
PLSCR1	phospholipid scramblase 1	Increase	2.25348	0.0298955	PMID: 21909266	Borjabad et al. 2011	HIV+ HAND (n=8) vs. HIV+ cART, HAND (n=7) vs. HIV−/Ctl (n=6)	HIV+ HAND_ART vs. controls	Within anterior frontal lobe (Deep white matter)	Microarray	2
PLSCR1	phospholipid scramblase 1	Increase	2.15704	0.0171437	PMID: 21909266	Borjabad et al. 2011	HIV+ HAND (n=8) vs. HIV+ cART, HAND (n=7) vs. HIV−/Ctl (n=6)	HIV+ HAND_ART vs. controls	Within anterior frontal lobe (Deep white matter)	Microarray	2
PLSCR1	phospholipid scramblase 1	Increase	1.92703	8.97e-14	PMID: 23049970	Gelman et al. 2012	HIV+ with NCI and HIVE (n = 5) vs. HIV+ with NCI, no HIVE (n= 7) vs. HIV+/CN, no HIVE (n= 6) vs. HIV−/Ctl (n=6)	HIV+ HAND HIVE vs. controls	Neostriatum from deep frontal lobe	Microarray	2
PLSCR1	phospholipid scramblase 1	Increase	1.93836	0	PMID: 23049970	Gelman et al. 2012	HIV+ with NCI and HIVE (n = 5) vs. HIV+ with NCI, no HIVE (n= 7) vs. HIV+/CN, no HIVE (n= 6) vs. HIV−/Ctl (n=6)	HIV+ HAND HIVE vs. controls	Neostriatum from deep frontal lobe	Microarray	2
PLSCR1	phospholipid scramblase 1	Increase	1.02445	0.00112006	PMID: 23049970	Gelman et al. 2012	HIV+ with NCI and HIVE (n = 5) vs. HIV+ with NCI, no HIVE (n= 7) vs. HIV+/CN, no HIVE (n= 6) vs. HIV−/Ctl (n=6)	HIV+ HAND HIVE vs. controls	Frontal cortex	Microarray	2
PLSCR1	phospholipid scramblase 1	Increase	1.52553	2.40737e-05	PMID: 23049970	Gelman et al. 2012	HIV+ with NCI and HIVE (n = 5) vs. HIV+ with NCI, no HIVE (n= 7) vs. HIV+/CN, no HIVE (n= 6) vs. HIV−/Ctl (n=6)	HIV+ HAND HIVE vs. controls	White matter	Microarray	2
PLSCR1	phospholipid scramblase 1	Increase	3.82;2.03;2.88	<0.00001	PMID: 23049970	Gelman et al. 2012	HIV+ with NCI and HIVE (n = 5) vs. HIV+ with NCI, no HIVE (n= 7) vs. HIV+/CN, no HIVE (n= 6) vs. HIV−/Ctl (n=6)	HIV+ HAND HIVE vs. controls	Neostriatum, Frontal cortex, white matter	Microarray	2
PLXND1	plexin D1	Increase	1.78469	0.00638042	PMID: 21909266	Borjabad et al. 2011	HIV+ HAND (n=8) vs. HIV+ cART, HAND (n=7) vs. HIV−/Ctl (n=6)	HIV+ HAND vs. controls	Within anterior frontal lobe (Deep white matter)	Microarray	2
PLXND1	plexin D1	Decrease	-1.89448	0.0127503	PMID: 23190615	Zhou et al. 2012	HIV+ with HAD (n=10) vs. HIV+ no HAD (n=8)	HIV+ vs. HIV+ HAND	Frontal Cortex	Microarray	2
PLXND1	plexin D1	Increase	1.07928	3.2e-06	PMID: 23049970	Gelman et al. 2012	HIV+ with NCI and HIVE (n = 5) vs. HIV+ with NCI, no HIVE (n= 7) vs. HIV+/CN, no HIVE (n= 6) vs. HIV−/Ctl (n=6)	HIV+ HAND HIVE vs. controls	Neostriatum from deep frontal lobe	Microarray	2
PPIG	peptidylprolyl isomerase G	Decrease	-1.72952	0.0186413	PMID: 23190615	Zhou et al. 2012	HIV+ with HAD (n=10) vs. HIV+ no HAD (n=8)	HIV+ vs. HIV+ HAND	Frontal Cortex	Microarray	2
PPIG	peptidylprolyl isomerase G (cyclophilin G)	Decrease	-2.55106	0.0318058	PMID: 21909266	Borjabad et al. 2011	HIV+ HAND (n=8) vs. HIV+ cART, HAND (n=7) vs. HIV−/Ctl (n=6)	HIV+ HAND_ART vs. controls	Within anterior frontal lobe (Deep white matter)	Microarray	2
PPM2C	protein phosphatase 2C, magnesium-dependent, catalytic subunit	Decrease	-2.17435	0.03588	PMID: 21909266	Borjabad et al. 2011	HIV+ HAND (n=8) vs. HIV+ cART, HAND (n=7) vs. HIV−/Ctl (n=6)	HIV+ HAND vs. controls	Within anterior frontal lobe (Deep white matter)	Microarray	2
PPM2C		Decrease	-1.4199	0.038028	PMID: 23190615	Zhou et al. 2012	HIV+ with HAD (n=10) vs. HIV+ no HAD (n=8)	HIV+ vs. HIV+ HAND	Frontal Cortex	Microarray	2
PPM2C	protein phosphatase 2C, magnesium-dependent, catalytic subunit	Decrease	-1.84289	5.90889e-07	PMID: 23049970	Gelman et al. 2012	HIV+ with NCI and HIVE (n = 5) vs. HIV+ with NCI, no HIVE (n= 7) vs. HIV+/CN, no HIVE (n= 6) vs. HIV−/Ctl (n=6)	HIV+ HAND HIVE vs. controls	Frontal cortex	Microarray	2
CCDC6	coiled-coil domain containing 6	Increase	0.835326	0.0281791	PMCID: PMC7149918	Canchi et al. 2020	HIV+ with HAD (n = 3) vs. HIV+ with MND (n = 10) vs. HIV+ with ANI (n=10) vs. HIV+/CN (n=10)	HIV+MND vs. CNHIV+	Frontal Cortex	Microarray	2
PPP3CB	protein phosphatase 3 (formerly 2B), catalytic subunit, beta isoform	Decrease	-1.95406	0.02492	PMID: 21909266	Borjabad et al. 2011	HIV+ HAND (n=8) vs. HIV+ cART, HAND (n=7) vs. HIV−/Ctl (n=6)	HIV+ HAND vs. controls	Within anterior frontal lobe (Deep white matter)	Microarray	2
PPP3CB	protein phosphatase 3 catalytic subunit beta	Increase	0.94156	0.0148125	PMCID: PMC7149918	Canchi et al. 2020	HIV+ with HAD (n = 3) vs. HIV+ with MND (n = 10) vs. HIV+ with ANI (n=10) vs. HIV+/CN (n=10)	HIV+MND vs. CNHIV+	Frontal Cortex	Microarray	2
PPP3CB	protein phosphatase 3 (formerly 2B), catalytic subunit, beta isoform	Decrease	-1.68089	1.54831e-06	PMID: 23049970	Gelman et al. 2012	HIV+ with NCI and HIVE (n = 5) vs. HIV+ with NCI, no HIVE (n= 7) vs. HIV+/CN, no HIVE (n= 6) vs. HIV−/Ctl (n=6)	HIV+ HAND HIVE vs. controls	Frontal cortex	Microarray	2
CCDC6	coiled-coil domain containing 6	Decrease	-1.32941	0.018331	PMID: 23190615	Zhou et al. 2012	HIV+ with HAD (n=10) vs. HIV+ no HAD (n=8)	HIV+ vs. HIV+ HAND	Frontal Cortex	Microarray	2
PRICKLE1	prickle homolog 1 (Drosophila)	Decrease	-1.6865	0.0487422	PMID: 21909266	Borjabad et al. 2011	HIV+ HAND (n=8) vs. HIV+ cART, HAND (n=7) vs. HIV−/Ctl (n=6)	HIV+ HAND vs. controls	Within anterior frontal lobe (Deep white matter)	Microarray	2
PRICKLE1	prickle homolog 1 (Drosophila)	Decrease	-1.70078	1.16267e-06	PMID: 23049970	Gelman et al. 2012	HIV+ with NCI and HIVE (n = 5) vs. HIV+ with NCI, no HIVE (n= 7) vs. HIV+/CN, no HIVE (n= 6) vs. HIV−/Ctl (n=6)	HIV+ HAND HIVE vs. controls	Frontal cortex	Microarray	2
CCL8	chemokine (C-C motif) ligand 8	Increase	3.28141	0.0244182	PMID: 21909266	Borjabad et al. 2011	HIV+ HAND (n=8) vs. HIV+ cART, HAND (n=7) vs. HIV−/Ctl (n=6)	HIV+ HAND vs. controls	Within anterior frontal lobe (Deep white matter)	Microarray	2
CCL8	C-C motif chemokine ligand 8 [Source:HGNC Symbol;Acc:HGNC:10635]	Decrease		<0.05	PMID: 36851531	Mohammadzadeh et al.2023	HIV[−] (n = 10) vs. (HIV[+]/HAND, n = 10)	HIV+ HAND vs. controls	mid-frontal gyrus of the human	Microarray	2
CCL8	C-C motif chemokine ligand 8 [Source:HGNC Symbol;Acc:HGNC:10635]	Decrease		<0.05	PMID: 36851531	Mohammadzadeh et al.2023	HIV[−] (n = 10) vs. (HIV[+]/HIVE, n = 10))	HIV+ HAND HIVE vs. controls	mid-frontal gyrus of the human	Microarray	2
CCL8	C-C motif chemokine ligand 8	Decrease	-1.72422	0.0188704	PMID: 23190615	Zhou et al. 2012	HIV+ with HAD (n=10) vs. HIV+ no HAD (n=8)	HIV+ vs. HIV+ HAND	Frontal Cortex	Microarray	2
PSMB8	proteasome (prosome, macropain) subunit, beta type, 8 (large multifunctional peptidase 7)	Increase	2.53876	9.46503e-05	PMID: 21909266	Borjabad et al. 2011	HIV+ HAND (n=8) vs. HIV+ cART, HAND (n=7) vs. HIV−/Ctl (n=6)	HIV+ HAND vs. controls	Within anterior frontal lobe (Deep white matter)	Microarray	2
PSMB8	proteasome (prosome, macropain) subunit, beta type, 8 (large multifunctional peptidase 7)	Increase	1.94168	5.46e-11	PMID: 23049970	Gelman et al. 2012	HIV+ with NCI and HIVE (n = 5) vs. HIV+ with NCI, no HIVE (n= 7) vs. HIV+/CN, no HIVE (n= 6) vs. HIV−/Ctl (n=6)	HIV+ HAND HIVE vs. controls	Neostriatum from deep frontal lobe	Microarray	2
PSMB8	proteasome (prosome, macropain) subunit, beta type, 8 (large multifunctional peptidase 7)	Increase	1.2308	5.79362e-05	PMID: 23049970	Gelman et al. 2012	HIV+ with NCI and HIVE (n = 5) vs. HIV+ with NCI, no HIVE (n= 7) vs. HIV+/CN, no HIVE (n= 6) vs. HIV−/Ctl (n=6)	HIV+ HAND HIVE vs. controls	Frontal cortex	Microarray	2
PSMB8	proteasome (prosome, macropain) subunit, beta type, 8 (large multifunctional peptidase 7)	Increase	1.99767	2.27284e-06	PMID: 23049970	Gelman et al. 2012	HIV+ with NCI and HIVE (n = 5) vs. HIV+ with NCI, no HIVE (n= 7) vs. HIV+/CN, no HIVE (n= 6) vs. HIV−/Ctl (n=6)	HIV+ HAND HIVE vs. controls	White matter	Microarray	2
PSMB8	proteasome (prosome, macropain) subunit, ? type, 8 (large multifunctional peptidase 7)	Increase	3.84;2.35;3.99	<0.00001	PMID: 23049970	Gelman et al. 2012	HIV+ with NCI and HIVE (n = 5) vs. HIV+ with NCI, no HIVE (n= 7) vs. HIV+/CN, no HIVE (n= 6) vs. HIV−/Ctl (n=6)	HIV+ HAND HIVE vs. controls	Neostriatum, Frontal cortex, white matter	Microarray	2
PSMB9	proteasome (prosome, macropain) subunit, beta type, 9	Increase	1.65867	0.000655347	PMID: 21909266	Borjabad et al. 2011	HIV+ HAND (n=8) vs. HIV+ cART, HAND (n=7) vs. HIV−/Ctl (n=6)	HIV+ HAND vs. controls	Within anterior frontal lobe (Deep white matter)	Microarray	2
PSMB9	proteasome (prosome, macropain) subunit, beta type, 9 (large multifunctional peptidase 2)	Increase	1.66848	2.43e-09	PMID: 23049970	Gelman et al. 2012	HIV+ with NCI and HIVE (n = 5) vs. HIV+ with NCI, no HIVE (n= 7) vs. HIV+/CN, no HIVE (n= 6) vs. HIV−/Ctl (n=6)	HIV+ HAND HIVE vs. controls	Neostriatum from deep frontal lobe	Microarray	2
PTPN5	protein tyrosine phosphatase, non-receptor type 5 (striatum-enriched)	Decrease	-1.98821	0.000995301	PMID: 21909266	Borjabad et al. 2011	HIV+ HAND (n=8) vs. HIV+ cART, HAND (n=7) vs. HIV−/Ctl (n=6)	HIV+ HAND vs. controls	Within anterior frontal lobe (Deep white matter)	Microarray	2
PTPN5	protein tyrosine phosphatase, non-receptor type 5 (striatum-enriched)	Decrease	-1.04692	1.35066e-06	PMID: 23049970	Gelman et al. 2012	HIV+ with NCI and HIVE (n = 5) vs. HIV+ with NCI, no HIVE (n= 7) vs. HIV+/CN, no HIVE (n= 6) vs. HIV−/Ctl (n=6)	HIV+ vs. controls	Neostriatum from deep frontal lobe	Microarray	2
PTPN5	protein tyrosine phosphatase, non-receptor type 5 (striatum-enriched)	Decrease	-1.37897	6.13e-07	PMID: 23049970	Gelman et al. 2012	HIV+ with NCI and HIVE (n = 5) vs. HIV+ with NCI, no HIVE (n= 7) vs. HIV+/CN, no HIVE (n= 6) vs. HIV−/Ctl (n=6)	HIV+ HAND HIVE vs. controls	Neostriatum from deep frontal lobe	Microarray	2
PTPN5	protein tyrosine phosphatase, non-receptor type 5 (striatum-enriched)	Decrease	-1.60812	8.10289e-08	PMID: 23049970	Gelman et al. 2012	HIV+ with NCI and HIVE (n = 5) vs. HIV+ with NCI, no HIVE (n= 7) vs. HIV+/CN, no HIVE (n= 6) vs. HIV−/Ctl (n=6)	HIV+ HAND HIVE vs. controls	Frontal cortex	Microarray	2
PTPN5	protein tyrosine phosphatase, non-receptor type 5 (striatum-enriched)	Decrease	-1.42176	0.000618993	PMID: 23049970	Gelman et al. 2012	HIV+ with NCI and HIVE (n = 5) vs. HIV+ with NCI, no HIVE (n= 7) vs. HIV+/CN, no HIVE (n= 6) vs. HIV−/Ctl (n=6)	HIV+ HAND HIVE vs. controls	Frontal cortex	Microarray	2
PTPN5	protein tyrosine phosphatase, non-receptor type 5 (striatum-enriched)	Decrease	-2.6;-2.86	5e-05	PMID: 23049970	Gelman et al. 2012	HIV+ with NCI and HIVE (n = 5) vs. HIV+ with NCI, no HIVE (n= 7) vs. HIV+/CN, no HIVE (n= 6) vs. HIV−/Ctl (n=6)	HIV+ HAND HIVE vs. controls	Neostriatum, Frontal cortex	Microarray	2
PTPRC	protein tyrosine phosphatase, receptor type, C	Increase	3.14365	0.00294622	PMID: 21909266	Borjabad et al. 2011	HIV+ HAND (n=8) vs. HIV+ cART, HAND (n=7) vs. HIV−/Ctl (n=6)	HIV+ HAND vs. controls	Within anterior frontal lobe (Deep white matter)	Microarray	2
PTPRC	protein tyrosine phosphatase, receptor type, C	Increase	2.26511	0.036602	PMID: 21909266	Borjabad et al. 2011	HIV+ HAND (n=8) vs. HIV+ cART, HAND (n=7) vs. HIV−/Ctl (n=6)	HIV+ HAND vs. controls	Within anterior frontal lobe (Deep white matter)	Microarray	2
PTPRC	protein tyrosine phosphatase, receptor type, C	Increase	1.36297	0.000223765	PMID: 23049970	Gelman et al. 2012	HIV+ with NCI and HIVE (n = 5) vs. HIV+ with NCI, no HIVE (n= 7) vs. HIV+/CN, no HIVE (n= 6) vs. HIV−/Ctl (n=6)	HIV+ HAND HIVE vs. controls	Neostriatum from deep frontal lobe	Microarray	2
PTPRC	protein tyrosine phosphatase, receptor type, C	Increase	1.64067	1.37e-12	PMID: 23049970	Gelman et al. 2012	HIV+ with NCI and HIVE (n = 5) vs. HIV+ with NCI, no HIVE (n= 7) vs. HIV+/CN, no HIVE (n= 6) vs. HIV−/Ctl (n=6)	HIV+ HAND HIVE vs. controls	Neostriatum from deep frontal lobe	Microarray	2
RAB3IP	RAB3A interacting protein (rabin3)	Decrease	-1.59352	0.0135232	PMID: 21909266	Borjabad et al. 2011	HIV+ HAND (n=8) vs. HIV+ cART, HAND (n=7) vs. HIV−/Ctl (n=6)	HIV+ HAND vs. controls	Within anterior frontal lobe (Deep white matter)	Microarray	2
RAB3IP	RAB3A interacting protein	Decrease	-1.59163	0.0256078	PMID: 23190615	Zhou et al. 2012	HIV+ with HAD (n=10) vs. HIV+ no HAD (n=8)	HIV+ vs. HIV+ HAND	Frontal Cortex	Microarray	2
RAB3IP	RAB3A interacting protein (rabin3)	Decrease	-1.85074	0.0147198	PMID: 21909266	Borjabad et al. 2011	HIV+ HAND (n=8) vs. HIV+ cART, HAND (n=7) vs. HIV−/Ctl (n=6)	HIV+ HAND_ART vs. controls	Within anterior frontal lobe (Deep white matter)	Microarray	2
RAB3IP	RAB3A interacting protein (rabin3)	Decrease	-1.84025	0.000808027	PMID: 21909266	Borjabad et al. 2011	HIV+ HAND (n=8) vs. HIV+ cART, HAND (n=7) vs. HIV−/Ctl (n=6)	HIV+ HAND_ART vs. controls	Within anterior frontal lobe (Deep white matter)	Microarray	2
AAK1	AP2 associated kinase 1	Decrease	-1.48795	7.63928e-05	PMID: 23049970	Gelman et al. 2012	HIV+ with NCI and HIVE (n = 5) vs. HIV+ with NCI, no HIVE (n= 7) vs. HIV+/CN, no HIVE (n= 6) vs. HIV−/Ctl (n=6)	HIV+ HAND HIVE vs. controls	Frontal cortex	Microarray	2
ABCA1	ATP-binding cassette, sub-family A (ABC1), member 1	Increase	1.07286	0.0015017	PMID: 23049970	Gelman et al. 2012	HIV+ with NCI and HIVE (n = 5) vs. HIV+ with NCI, no HIVE (n= 7) vs. HIV+/CN, no HIVE (n= 6) vs. HIV−/Ctl (n=6)	HIV+ HAND HIVE vs. controls	Frontal cortex	Microarray	2
ABCG1	ATP-binding cassette, sub-family G (WHITE), member 1	Decrease	-1.14364	6.50092e-06	PMID: 23049970	Gelman et al. 2012	HIV+ with NCI and HIVE (n = 5) vs. HIV+ with NCI, no HIVE (n= 7) vs. HIV+/CN, no HIVE (n= 6) vs. HIV−/Ctl (n=6)	HIV+ vs. controls	White matter	Microarray	2
ACSL1	acyl-CoA synthetase long-chain family member 1	Increase	1.30187	3.7e-08	PMID: 23049970	Gelman et al. 2012	HIV+ with NCI and HIVE (n = 5) vs. HIV+ with NCI, no HIVE (n= 7) vs. HIV+/CN, no HIVE (n= 6) vs. HIV−/Ctl (n=6)	HIV+ HAND HIVE vs. controls	Neostriatum from deep frontal lobe	Microarray	2
RECQL5	RecQ like helicase 5	Decrease	-1.56873	0.0269942	PMID: 23190615	Zhou et al. 2012	HIV+ with HAD (n=10) vs. HIV+ no HAD (n=8)	HIV+ vs. HIV+ HAND	Frontal Cortex	Microarray	2
RECQL5	RecQ protein-like 5	Decrease	-1.67843	0.00469675	PMID: 21909266	Borjabad et al. 2011	HIV+ HAND (n=8) vs. HIV+ cART, HAND (n=7) vs. HIV−/Ctl (n=6)	HIV+ HAND_ART vs. controls	Within anterior frontal lobe (Deep white matter)	Microarray	2
ADAM22	ADAM metallopeptidase domain 22	Decrease	-1.08135	0.000484447	PMID: 23049970	Gelman et al. 2012	HIV+ with NCI and HIVE (n = 5) vs. HIV+ with NCI, no HIVE (n= 7) vs. HIV+/CN, no HIVE (n= 6) vs. HIV−/Ctl (n=6)	HIV+ HAND HIVE vs. controls	Frontal cortex	Microarray	2
ADAM23	ADAM metallopeptidase domain 23	Decrease	-1.38093	2.22744e-07	PMID: 23049970	Gelman et al. 2012	HIV+ with NCI and HIVE (n = 5) vs. HIV+ with NCI, no HIVE (n= 7) vs. HIV+/CN, no HIVE (n= 6) vs. HIV−/Ctl (n=6)	HIV+ HAND HIVE vs. controls	Frontal cortex	Microarray	2
RFPL1S	ret finger protein-like 1 antisense	Decrease	-2.71381	0.00336876	PMID: 21909266	Borjabad et al. 2011	HIV+ HAND (n=8) vs. HIV+ cART, HAND (n=7) vs. HIV−/Ctl (n=6)	HIV+ HAND vs. controls	Within anterior frontal lobe (Deep white matter)	Microarray	2
RFPL1S	ret finger protein-like 1 antisense	Decrease	-1.89043	4.66965e-05	PMID: 23049970	Gelman et al. 2012	HIV+ with NCI and HIVE (n = 5) vs. HIV+ with NCI, no HIVE (n= 7) vs. HIV+/CN, no HIVE (n= 6) vs. HIV−/Ctl (n=6)	HIV+ HAND HIVE vs. controls	Frontal cortex	Microarray	2
RFTN1	raftlin, lipid raft linker 1	Increase	1.76515	0.0119216	PMID: 21909266	Borjabad et al. 2011	HIV+ HAND (n=8) vs. HIV+ cART, HAND (n=7) vs. HIV−/Ctl (n=6)	HIV+ HAND vs. controls	Within anterior frontal lobe (Deep white matter)	Microarray	2
RFTN1	raftlin, lipid raft linker 1	Increase	1.69695	0.0371353	PMID: 21909266	Borjabad et al. 2011	HIV+ HAND (n=8) vs. HIV+ cART, HAND (n=7) vs. HIV−/Ctl (n=6)	HIV+ HAND_ART vs. controls	Within anterior frontal lobe (Deep white matter)	Microarray	2
RFTN1	raftlin, lipid raft linker 1	Increase	1.77668	2.94e-10	PMID: 23049970	Gelman et al. 2012	HIV+ with NCI and HIVE (n = 5) vs. HIV+ with NCI, no HIVE (n= 7) vs. HIV+/CN, no HIVE (n= 6) vs. HIV−/Ctl (n=6)	HIV+ HAND HIVE vs. controls	Neostriatum from deep frontal lobe	Microarray	2
RGS1	regulator of G-protein signalling 1	Increase	5.0447	0.00266132	PMID: 21909266	Borjabad et al. 2011	HIV+ HAND (n=8) vs. HIV+ cART, HAND (n=7) vs. HIV−/Ctl (n=6)	HIV+ HAND vs. controls	Within anterior frontal lobe (Deep white matter)	Microarray	2
RGS1	regulator of G-protein signalling 1	Increase	3.5427	0.0203533	PMID: 21909266	Borjabad et al. 2011	HIV+ HAND (n=8) vs. HIV+ cART, HAND (n=7) vs. HIV−/Ctl (n=6)	HIV+ HAND vs. controls	Within anterior frontal lobe (Deep white matter)	Microarray	2
RGS1	regulator of G-protein signaling 1	Increase	1.26613	3.83706e-08	PMID: 23049970	Gelman et al. 2012	HIV+ with NCI and HIVE (n = 5) vs. HIV+ with NCI, no HIVE (n= 7) vs. HIV+/CN, no HIVE (n= 6) vs. HIV−/Ctl (n=6)	HIV+ HAND vs. controls	Neostriatum from deep frontal lobe	Microarray	2
RGS1	regulator of G-protein signaling 1	Increase	1.93331	7.3089e-10	PMID: 23049970	Gelman et al. 2012	HIV+ with NCI and HIVE (n = 5) vs. HIV+ with NCI, no HIVE (n= 7) vs. HIV+/CN, no HIVE (n= 6) vs. HIV−/Ctl (n=6)	HIV+ HAND vs. controls	Neostriatum from deep frontal lobe	Microarray	2
RGS1	regulator of G-protein signaling 1	Increase	2.31343	0	PMID: 23049970	Gelman et al. 2012	HIV+ with NCI and HIVE (n = 5) vs. HIV+ with NCI, no HIVE (n= 7) vs. HIV+/CN, no HIVE (n= 6) vs. HIV−/Ctl (n=6)	HIV+ HAND HIVE vs. controls	Neostriatum from deep frontal lobe	Microarray	2
RGS1	regulator of G-protein signaling 1	Increase	3.20939	0	PMID: 23049970	Gelman et al. 2012	HIV+ with NCI and HIVE (n = 5) vs. HIV+ with NCI, no HIVE (n= 7) vs. HIV+/CN, no HIVE (n= 6) vs. HIV−/Ctl (n=6)	HIV+ HAND HIVE vs. controls	Neostriatum from deep frontal lobe	Microarray	2
RGS1	regulator of G-protein signaling 1	Increase	1.56789	8.57062e-07	PMID: 23049970	Gelman et al. 2012	HIV+ with NCI and HIVE (n = 5) vs. HIV+ with NCI, no HIVE (n= 7) vs. HIV+/CN, no HIVE (n= 6) vs. HIV−/Ctl (n=6)	HIV+ vs. controls	White matter	Microarray	2
RGS7	regulator of G-protein signalling 7	Decrease	-2.47253	0.00486243	PMID: 21909266	Borjabad et al. 2011	HIV+ HAND (n=8) vs. HIV+ cART, HAND (n=7) vs. HIV−/Ctl (n=6)	HIV+ HAND vs. controls	Within anterior frontal lobe (Deep white matter)	Microarray	2
RGS7	regulator of G-protein signaling 7	Decrease	-1.77117	2.38509e-18	PMID: 23049970	Gelman et al. 2012	HIV+ with NCI and HIVE (n = 5) vs. HIV+ with NCI, no HIVE (n= 7) vs. HIV+/CN, no HIVE (n= 6) vs. HIV−/Ctl (n=6)	HIV+ HAND HIVE vs. controls	Frontal cortex	Microarray	2
RGS7	regulator of G-protein signaling 7	Decrease	-1.68136	4.07723e-05	PMID: 23049970	Gelman et al. 2012	HIV+ with NCI and HIVE (n = 5) vs. HIV+ with NCI, no HIVE (n= 7) vs. HIV+/CN, no HIVE (n= 6) vs. HIV−/Ctl (n=6)	HIV+ HAND HIVE vs. controls	Frontal cortex	Microarray	2
RORB	RAR-related orphan receptor B	Decrease	-2.0241	0.0396819	PMID: 21909266	Borjabad et al. 2011	HIV+ HAND (n=8) vs. HIV+ cART, HAND (n=7) vs. HIV−/Ctl (n=6)	HIV+ HAND vs. controls	Within anterior frontal lobe (Deep white matter)	Microarray	2
RORB	RAR related orphan receptor B	Decrease	-1.62785	0.0235584	PMID: 23190615	Zhou et al. 2012	HIV+ with HAD (n=10) vs. HIV+ no HAD (n=8)	HIV+ vs. HIV+ HAND	Frontal Cortex	Microarray	2
RPH3A	rabphilin 3A homolog (mouse)	Decrease	-2.6643	0.00332585	PMID: 21909266	Borjabad et al. 2011	HIV+ HAND (n=8) vs. HIV+ cART, HAND (n=7) vs. HIV−/Ctl (n=6)	HIV+ HAND vs. controls	Within anterior frontal lobe (Deep white matter)	Microarray	2
RPH3A	rabphilin 3A homolog (mouse)	Decrease	-1.91396	3.33065e-05	PMID: 23049970	Gelman et al. 2012	HIV+ with NCI and HIVE (n = 5) vs. HIV+ with NCI, no HIVE (n= 7) vs. HIV+/CN, no HIVE (n= 6) vs. HIV−/Ctl (n=6)	HIV+ HAND HIVE vs. controls	Frontal cortex	Microarray	2
RTN1	reticulon 1	Decrease	-1.67612	0.0210805	PMID: 23190615	Zhou et al. 2012	HIV+ with HAD (n=10) vs. HIV+ no HAD (n=8)	HIV+ vs. HIV+ HAND	Frontal Cortex	Microarray	2
RTN1	reticulon 1	Decrease	-2.08816	1.67546e-12	PMID: 23049970	Gelman et al. 2012	HIV+ with NCI and HIVE (n = 5) vs. HIV+ with NCI, no HIVE (n= 7) vs. HIV+/CN, no HIVE (n= 6) vs. HIV−/Ctl (n=6)	HIV+ HAND HIVE vs. controls	Frontal cortex	Microarray	2
RUFY3	RUN and FYVE domain containing 3	Increase	1.56861	0.00707386	PMID: 21909266	Borjabad et al. 2011	HIV+ HAND (n=8) vs. HIV+ cART, HAND (n=7) vs. HIV−/Ctl (n=6)	HIV+ HAND vs. controls	Within anterior frontal lobe (Deep white matter)	Microarray	2
RUFY3	RUN and FYVE domain containing 3	Increase	1.033	0.00914976	PMCID: PMC7149918	Canchi et al. 2020	HIV+ with HAD (n = 3) vs. HIV+ with MND (n = 10) vs. HIV+ with ANI (n=10) vs. HIV+/CN (n=10)	HIV+MND vs. CNHIV+	Frontal Cortex	Microarray	2
RUFY3	RUN and FYVE domain containing 3	Increase	1.30799	8.30274e-08	PMID: 23049970	Gelman et al. 2012	HIV+ with NCI and HIVE (n = 5) vs. HIV+ with NCI, no HIVE (n= 7) vs. HIV+/CN, no HIVE (n= 6) vs. HIV−/Ctl (n=6)	HIV+ HAND vs. controls	Neostriatum from deep frontal lobe	Microarray	2
RUFY3	RUN and FYVE domain containing 3	Increase	1.66399	3.94e-12	PMID: 23049970	Gelman et al. 2012	HIV+ with NCI and HIVE (n = 5) vs. HIV+ with NCI, no HIVE (n= 7) vs. HIV+/CN, no HIVE (n= 6) vs. HIV−/Ctl (n=6)	HIV+ HAND HIVE vs. controls	Neostriatum from deep frontal lobe	Microarray	2
RYR2	ryanodine receptor 2 (cardiac)	Decrease	-1.88306	0.0199369	PMID: 21909266	Borjabad et al. 2011	HIV+ HAND (n=8) vs. HIV+ cART, HAND (n=7) vs. HIV−/Ctl (n=6)	HIV+ HAND vs. controls	Within anterior frontal lobe (Deep white matter)	Microarray	2
RYR2	ryanodine receptor 2 (cardiac)	Decrease	-1.54982	2.49685e-07	PMID: 23049970	Gelman et al. 2012	HIV+ with NCI and HIVE (n = 5) vs. HIV+ with NCI, no HIVE (n= 7) vs. HIV+/CN, no HIVE (n= 6) vs. HIV−/Ctl (n=6)	HIV+ HAND HIVE vs. controls	Frontal cortex	Microarray	2
S100A4	S100 calcium binding protein A4	Increase	1.73828	0.00797585	PMID: 21909266	Borjabad et al. 2011	HIV+ HAND (n=8) vs. HIV+ cART, HAND (n=7) vs. HIV−/Ctl (n=6)	HIV+ HAND vs. controls	Within anterior frontal lobe (Deep white matter)	Microarray	2
S100A4	S100 calcium binding protein A4	Increase	1.20612	2.94e-06	PMID: 23049970	Gelman et al. 2012	HIV+ with NCI and HIVE (n = 5) vs. HIV+ with NCI, no HIVE (n= 7) vs. HIV+/CN, no HIVE (n= 6) vs. HIV−/Ctl (n=6)	HIV+ HAND HIVE vs. controls	Neostriatum from deep frontal lobe	Microarray	2
S100A4	S100 calcium binding protein A4	Increase	1.68555	9.94822e-06	PMID: 23049970	Gelman et al. 2012	HIV+ with NCI and HIVE (n = 5) vs. HIV+ with NCI, no HIVE (n= 7) vs. HIV+/CN, no HIVE (n= 6) vs. HIV−/Ctl (n=6)	HIV+ HAND HIVE vs. controls	White matter	Microarray	2
S100A4	S100 calcium binding protein A4	Increase	2.31;3.22	0.00019	PMID: 23049970	Gelman et al. 2012	HIV+ with NCI and HIVE (n = 5) vs. HIV+ with NCI, no HIVE (n= 7) vs. HIV+/CN, no HIVE (n= 6) vs. HIV−/Ctl (n=6)	HIV+ HAND HIVE vs. controls	Neostriatum, white matter	Microarray	2
SAMD9	sterile alpha motif domain containing 9	Increase	3.06639	9.48437e-07	PMID: 21909266	Borjabad et al. 2011	HIV+ HAND (n=8) vs. HIV+ cART, HAND (n=7) vs. HIV−/Ctl (n=6)	HIV+ HAND vs. controls	Within anterior frontal lobe (Deep white matter)	Microarray	2
SAMD9	sterile alpha motif domain containing 9	Increase	1.60834	2.89e-15	PMID: 23049970	Gelman et al. 2012	HIV+ with NCI and HIVE (n = 5) vs. HIV+ with NCI, no HIVE (n= 7) vs. HIV+/CN, no HIVE (n= 6) vs. HIV−/Ctl (n=6)	HIV+ HAND HIVE vs. controls	Neostriatum from deep frontal lobe	Microarray	2
SAMD9	sterile alpha motif domain containing 9	Increase	1.83494	5.36904e-13	PMID: 23049970	Gelman et al. 2012	HIV+ with NCI and HIVE (n = 5) vs. HIV+ with NCI, no HIVE (n= 7) vs. HIV+/CN, no HIVE (n= 6) vs. HIV−/Ctl (n=6)	HIV+ HAND HIVE vs. controls	White matter	Microarray	2
SAMD9	sterile ? motif domain containing 9	Increase	3.05;3.57	<0.00001	PMID: 23049970	Gelman et al. 2012	HIV+ with NCI and HIVE (n = 5) vs. HIV+ with NCI, no HIVE (n= 7) vs. HIV+/CN, no HIVE (n= 6) vs. HIV−/Ctl (n=6)	HIV+ HAND HIVE vs. controls	Neostriatum, white matter	Microarray	2
SAMD9L	sterile alpha motif domain containing 9-like	Increase	2.11488	1.9764e-06	PMID: 21909266	Borjabad et al. 2011	HIV+ HAND (n=8) vs. HIV+ cART, HAND (n=7) vs. HIV−/Ctl (n=6)	HIV+ HAND vs. controls	Within anterior frontal lobe (Deep white matter)	Microarray	2
SAMD9L	sterile alpha motif domain containing 9-like	Increase	1.81696	0.00414052	PMID: 21909266	Borjabad et al. 2011	HIV+ HAND (n=8) vs. HIV+ cART, HAND (n=7) vs. HIV−/Ctl (n=6)	HIV+ HAND vs. controls	Within anterior frontal lobe (Deep white matter)	Microarray	2
SAMD9L	sterile alpha motif domain containing 9-like	Increase	1.1038	1.29e-05	PMID: 23049970	Gelman et al. 2012	HIV+ with NCI and HIVE (n = 5) vs. HIV+ with NCI, no HIVE (n= 7) vs. HIV+/CN, no HIVE (n= 6) vs. HIV−/Ctl (n=6)	HIV+ HAND HIVE vs. controls	Neostriatum from deep frontal lobe	Microarray	2
SAMD9L	sterile alpha motif domain containing 9-like	Increase	1.52792	1.5e-08	PMID: 23049970	Gelman et al. 2012	HIV+ with NCI and HIVE (n = 5) vs. HIV+ with NCI, no HIVE (n= 7) vs. HIV+/CN, no HIVE (n= 6) vs. HIV−/Ctl (n=6)	HIV+ HAND HIVE vs. controls	Neostriatum from deep frontal lobe	Microarray	2
SAMD9L	sterile alpha motif domain containing 9-like	Increase	1.09485	4.00564e-05	PMID: 23049970	Gelman et al. 2012	HIV+ with NCI and HIVE (n = 5) vs. HIV+ with NCI, no HIVE (n= 7) vs. HIV+/CN, no HIVE (n= 6) vs. HIV−/Ctl (n=6)	HIV+ HAND HIVE vs. controls	Frontal cortex	Microarray	2
CHL1	cell adhesion molecule L1 like	Increase	0.904478	0.017594	PMCID: PMC7149918	Canchi et al. 2020	HIV+ with HAD (n = 3) vs. HIV+ with MND (n = 10) vs. HIV+ with ANI (n=10) vs. HIV+/CN (n=10)	HIV+MND vs. CNHIV+	Frontal Cortex	Microarray	2
CHL1	cell adhesion molecule with homology to L1CAM (close homolog of L1)	Decrease	-1.36256	1.13854e-06	PMID: 23049970	Gelman et al. 2012	HIV+ with NCI and HIVE (n = 5) vs. HIV+ with NCI, no HIVE (n= 7) vs. HIV+/CN, no HIVE (n= 6) vs. HIV−/Ctl (n=6)	HIV+ HAND HIVE vs. controls	Frontal cortex	Microarray	2
SERINC3	serine incorporator 3 [Source:HGNC Symbol;Acc:HGNC:11699]	Decrease		<0.05	PMID: 36851531	Mohammadzadeh et al.2023	HIV[−] (n = 10) vs. (HIV[+]/HAND, n = 10)	HIV+ HAND vs. controls	mid-frontal gyrus of the human	Microarray	2
SERINC3	serine incorporator 3 [Source:HGNC Symbol;Acc:HGNC:11699]	Decrease		<0.05	PMID: 36851531	Mohammadzadeh et al.2023	HIV[−] (n = 10) vs. (HIV[+]/HIVE, n = 10))	HIV+ HAND HIVE vs. controls	mid-frontal gyrus of the human	Microarray	2
SERINC3	serine incorporator 3	Decrease	-1.52378	0.0392241	PMID: 21909266	Borjabad et al. 2011	HIV+ HAND (n=8) vs. HIV+ cART, HAND (n=7) vs. HIV−/Ctl (n=6)	HIV+ HAND_ART vs. controls	Within anterior frontal lobe (Deep white matter)	Microarray	2
SERPINA3	serpin peptidase inhibitor, clade A (alpha-1 antiproteinase, antitrypsin), member 3	Increase	7.96005	9.23539e-05	PMID: 21909266	Borjabad et al. 2011	HIV+ HAND (n=8) vs. HIV+ cART, HAND (n=7) vs. HIV−/Ctl (n=6)	HIV+ HAND vs. controls	Within anterior frontal lobe (Deep white matter)	Microarray	2
SERPINA3	serpin peptidase inhibitor, clade A (alpha-1 antiproteinase, antitrypsin), member 3	Increase	1.34579	2.93464e-07	PMID: 23049970	Gelman et al. 2012	HIV+ with NCI and HIVE (n = 5) vs. HIV+ with NCI, no HIVE (n= 7) vs. HIV+/CN, no HIVE (n= 6) vs. HIV−/Ctl (n=6)	HIV+ vs. controls	Neostriatum from deep frontal lobe	Microarray	2
SERPINA3	serpin peptidase inhibitor, clade A (alpha-1 antiproteinase, antitrypsin), member 3	Increase	2.07257	3.7e-10	PMID: 23049970	Gelman et al. 2012	HIV+ with NCI and HIVE (n = 5) vs. HIV+ with NCI, no HIVE (n= 7) vs. HIV+/CN, no HIVE (n= 6) vs. HIV−/Ctl (n=6)	HIV+ HAND HIVE vs. controls	Neostriatum from deep frontal lobe	Microarray	2
SERPING1	serpin peptidase inhibitor, clade G (C1 inhibitor), member 1	Increase	2.02333	0.00360388	PMID: 21909266	Borjabad et al. 2011	HIV+ HAND (n=8) vs. HIV+ cART, HAND (n=7) vs. HIV−/Ctl (n=6)	HIV+ HAND vs. controls	Within anterior frontal lobe (Deep white matter)	Microarray	2
SERPING1	serpin peptidase inhibitor, clade G (C1 inhibitor), member 1	Increase	1.90982	5.59e-08	PMID: 23049970	Gelman et al. 2012	HIV+ with NCI and HIVE (n = 5) vs. HIV+ with NCI, no HIVE (n= 7) vs. HIV+/CN, no HIVE (n= 6) vs. HIV−/Ctl (n=6)	HIV+ HAND HIVE vs. controls	Neostriatum from deep frontal lobe	Microarray	2
SH3GL2	SH3-domain GRB2-like 2	Decrease	-2.92819	0.0130488	PMID: 21909266	Borjabad et al. 2011	HIV+ HAND (n=8) vs. HIV+ cART, HAND (n=7) vs. HIV−/Ctl (n=6)	HIV+ HAND vs. controls	Within anterior frontal lobe (Deep white matter)	Microarray	2
SH3GL2	SH3-domain GRB2-like 2	Decrease	-2.14625	5.54143e-06	PMID: 23049970	Gelman et al. 2012	HIV+ with NCI and HIVE (n = 5) vs. HIV+ with NCI, no HIVE (n= 7) vs. HIV+/CN, no HIVE (n= 6) vs. HIV−/Ctl (n=6)	HIV+ HAND HIVE vs. controls	Frontal cortex	Microarray	2
SIGLEC1	sialic acid binding Ig-like lectin 1, sialoadhesin	Increase	3.29066	7.25319e-05	PMID: 21909266	Borjabad et al. 2011	HIV+ HAND (n=8) vs. HIV+ cART, HAND (n=7) vs. HIV−/Ctl (n=6)	HIV+ HAND vs. controls	Within anterior frontal lobe (Deep white matter)	Microarray	2
SIGLEC1	sialic acid binding Ig-like lectin 1, sialoadhesin	Increase	2.91223	9.33267e-05	PMID: 21909266	Borjabad et al. 2011	HIV+ HAND (n=8) vs. HIV+ cART, HAND (n=7) vs. HIV−/Ctl (n=6)	HIV+ HAND vs. controls	Within anterior frontal lobe (Deep white matter)	Microarray	2
SIGLEC1	sialic acid binding Ig-like lectin 1, sialoadhesin	Increase	1.51196	1.43e-09	PMID: 23049970	Gelman et al. 2012	HIV+ with NCI and HIVE (n = 5) vs. HIV+ with NCI, no HIVE (n= 7) vs. HIV+/CN, no HIVE (n= 6) vs. HIV−/Ctl (n=6)	HIV+ HAND HIVE vs. controls	Neostriatum from deep frontal lobe	Microarray	2
SIGLEC1	sialic acid binding Ig-like lectin 1, sialoadhesin	Increase	1.95354	8.32733e-06	PMID: 23049970	Gelman et al. 2012	HIV+ with NCI and HIVE (n = 5) vs. HIV+ with NCI, no HIVE (n= 7) vs. HIV+/CN, no HIVE (n= 6) vs. HIV−/Ctl (n=6)	HIV+ HAND HIVE vs. controls	White matter	Microarray	2
SIGLEC1	sialic acid binding Ig-like lectin 1, sialoadhesin	Increase	2.85;3.87	<0.00001	PMID: 23049970	Gelman et al. 2012	HIV+ with NCI and HIVE (n = 5) vs. HIV+ with NCI, no HIVE (n= 7) vs. HIV+/CN, no HIVE (n= 6) vs. HIV−/Ctl (n=6)	HIV+ HAND HIVE vs. controls	Neostriatum, white matter	Microarray	2
SIGLEC8	sialic acid binding Ig-like lectin 8	Increase	1.87823	0.032433	PMID: 21909266	Borjabad et al. 2011	HIV+ HAND (n=8) vs. HIV+ cART, HAND (n=7) vs. HIV−/Ctl (n=6)	HIV+ HAND vs. controls	Within anterior frontal lobe (Deep white matter)	Microarray	2
SIGLEC8	sialic acid binding Ig like lectin 8	Increase	2.42429	0.0273168	PMCID: PMC7149918	Canchi et al. 2020	HIV+ with HAD (n = 3) vs. HIV+ with MND (n = 10) vs. HIV+ with ANI (n=10) vs. HIV+/CN (n=10)	HIV+MND vs. CNHIV+	Frontal Cortex	Microarray	2
SLC17A7	solute carrier family 17, member 7	Decrease	-3.50901	0.00800229	PMID: 21909266	Borjabad et al. 2011	HIV+ HAND (n=8) vs. HIV+ cART, HAND (n=7) vs. HIV−/Ctl (n=6)	HIV+ HAND vs. controls	Within anterior frontal lobe (Deep white matter)	Microarray	2
SLC17A7	solute carrier family 17 member 7	Increase	1.01479	0.0477397	PMCID: PMC7149918	Canchi et al. 2020	HIV+ with HAD (n = 3) vs. HIV+ with MND (n = 10) vs. HIV+ with ANI (n=10) vs. HIV+/CN (n=10)	HIV+MND vs. CNHIV+	Frontal Cortex	Microarray	2
SLC17A7	solute carrier family 17 (sodium-dependent inorganic phosphate cotransporter), member 7	Decrease	-1.85147	2.45094e-05	PMID: 23049970	Gelman et al. 2012	HIV+ with NCI and HIVE (n = 5) vs. HIV+ with NCI, no HIVE (n= 7) vs. HIV+/CN, no HIVE (n= 6) vs. HIV−/Ctl (n=6)	HIV+ HAND HIVE vs. controls	Frontal cortex	Microarray	2
SLC1A2	Solute carrier family 1 (glial high affinity glutamate transporter), member 2	Increase	1.38	0.013	PMID: 16249037	Everall et al. 2005	HIV+ (n = 5 incl. HIVE (n = 3) and/or HAD (n = 3)) vs. HIV-/Ctl (n= 4)	HIV+ HAND HIVE vs. controls	Frontal Cortex	Microarray	2
SLC1A2	Solute carrier family 1 (glial high affinity glutamate transporter), member 2	Increase	1.22	0.025	PMID: 16249037	Everall et al. 2005	HIV+ (n = 5 incl. HIVE (n = 3) and/or HAD (n = 3)) vs. HIV-/Ctl (n= 4)	HIV+ HAND HIVE vs. controls	Frontal Cortex	Microarray	2
SLC1A2	Solute carrier family 1 (glial high affinity glutamate transporter), member 2	Increase	1.22	0.045	PMID: 16249037	Everall et al. 2005	HIV+ (n = 5 incl. HIVE (n = 3) and/or HAD (n = 3)) vs. HIV-/Ctl (n= 4)	HIV+ HAND HIVE vs. controls	Frontal Cortex	Microarray	2
SLC1A2	solute carrier family 1 member 2	Increase	1.57674	0.0327787	PMCID: PMC7149918	Canchi et al. 2020	HIV+ with HAD (n = 3) vs. HIV+ with MND (n = 10) vs. HIV+ with ANI (n=10) vs. HIV+/CN (n=10)	HIV+MND vs. CNHIV+	Frontal Cortex	Microarray	2
SLC1A2	solute carrier family 1 (glial high affinity glutamate transporter), member 2	Decrease	-1.65631	5.45501e-11	PMID: 23049970	Gelman et al. 2012	HIV+ with NCI and HIVE (n = 5) vs. HIV+ with NCI, no HIVE (n= 7) vs. HIV+/CN, no HIVE (n= 6) vs. HIV−/Ctl (n=6)	HIV+ vs. controls	Neostriatum from deep frontal lobe	Microarray	2
SLC1A2	solute carrier family 1 (glial high affinity glutamate transporter), member 2	Decrease	-1.53765	2.61069e-06	PMID: 23049970	Gelman et al. 2012	HIV+ with NCI and HIVE (n = 5) vs. HIV+ with NCI, no HIVE (n= 7) vs. HIV+/CN, no HIVE (n= 6) vs. HIV−/Ctl (n=6)	HIV+ vs. controls	Neostriatum from deep frontal lobe	Microarray	2
SLC1A2	solute carrier family 1 (glial high affinity glutamate transporter), member 2	Decrease	-1.04774	1.63e-07	PMID: 23049970	Gelman et al. 2012	HIV+ with NCI and HIVE (n = 5) vs. HIV+ with NCI, no HIVE (n= 7) vs. HIV+/CN, no HIVE (n= 6) vs. HIV−/Ctl (n=6)	HIV+ HAND HIVE vs. controls	Neostriatum from deep frontal lobe	Microarray	2
CHST6	carbohydrate (N-acetylglucosamine 6-O) sulfotransferase 6	Increase	1.29409	5.17e-08	PMID: 23049970	Gelman et al. 2012	HIV+ with NCI and HIVE (n = 5) vs. HIV+ with NCI, no HIVE (n= 7) vs. HIV+/CN, no HIVE (n= 6) vs. HIV−/Ctl (n=6)	HIV+ HAND HIVE vs. controls	Neostriatum from deep frontal lobe	Microarray	2
CHST6	carbohydrate (N-acetylglucosamine 6-O) sulfotransferase 6	Increase	1.07334	0.000400157	PMID: 23049970	Gelman et al. 2012	HIV+ with NCI and HIVE (n = 5) vs. HIV+ with NCI, no HIVE (n= 7) vs. HIV+/CN, no HIVE (n= 6) vs. HIV−/Ctl (n=6)	HIV+ HAND HIVE vs. controls	Frontal cortex	Microarray	2
CHST6	carbohydrate (N-acetylglucosamine 6-O) sulfotransferase 6	Increase	2.45;2.1	<0.00001	PMID: 23049970	Gelman et al. 2012	HIV+ with NCI and HIVE (n = 5) vs. HIV+ with NCI, no HIVE (n= 7) vs. HIV+/CN, no HIVE (n= 6) vs. HIV−/Ctl (n=6)	HIV+ HAND HIVE vs. controls	Neostriatum, Frontal cortex	Microarray	2
SLC35F1	solute carrier family 35, member F1	Decrease	-1.93651	0.00579296	PMID: 21909266	Borjabad et al. 2011	HIV+ HAND (n=8) vs. HIV+ cART, HAND (n=7) vs. HIV−/Ctl (n=6)	HIV+ HAND vs. controls	Within anterior frontal lobe (Deep white matter)	Microarray	2
SLC35F1	solute carrier family 35 member F1	Decrease	-2.15551	0.00699027	PMID: 23190615	Zhou et al. 2012	HIV+ with HAD (n=10) vs. HIV+ no HAD (n=8)	HIV+ vs. HIV+ HAND	Frontal Cortex	Microarray	2
SLC35F1	solute carrier family 35 member F1	Increase	0.945286	0.0148125	PMCID: PMC7149918	Canchi et al. 2020	HIV+ with HAD (n = 3) vs. HIV+ with MND (n = 10) vs. HIV+ with ANI (n=10) vs. HIV+/CN (n=10)	HIV+MND vs. CNHIV+	Frontal Cortex	Microarray	2
CHST6	carbohydrate sulfotransferase 6	Decrease	-1.38848	0.0408805	PMID: 23190615	Zhou et al. 2012	HIV+ with HAD (n=10) vs. HIV+ no HAD (n=8)	HIV+ vs. HIV+ HAND	Frontal Cortex	Microarray	2
SLC39A10	solute carrier family 39 (zinc transporter), member 10	Decrease	-2.18335	0.0122037	PMID: 21909266	Borjabad et al. 2011	HIV+ HAND (n=8) vs. HIV+ cART, HAND (n=7) vs. HIV−/Ctl (n=6)	HIV+ HAND vs. controls	Within anterior frontal lobe (Deep white matter)	Microarray	2
SLC39A10	solute carrier family 39 (zinc transporter), member 10	Decrease	-1.57504	0.000132613	PMID: 23049970	Gelman et al. 2012	HIV+ with NCI and HIVE (n = 5) vs. HIV+ with NCI, no HIVE (n= 7) vs. HIV+/CN, no HIVE (n= 6) vs. HIV−/Ctl (n=6)	HIV+ HAND HIVE vs. controls	Frontal cortex	Microarray	2
SLC8A1	CDNA FLJ37694 fis, clone BRHIP2015224	Decrease	-1.91744	0.0325398	PMID: 21909266	Borjabad et al. 2011	HIV+ HAND (n=8) vs. HIV+ cART, HAND (n=7) vs. HIV−/Ctl (n=6)	HIV+ HAND vs. controls	Within anterior frontal lobe (Deep white matter)	Microarray	2
SLC8A1	solute carrier family 8 member A1	Increase	0.913149	0.0471409	PMCID: PMC7149918	Canchi et al. 2020	HIV+ with HAD (n = 3) vs. HIV+ with MND (n = 10) vs. HIV+ with ANI (n=10) vs. HIV+/CN (n=10)	HIV+MND vs. CNHIV+	Frontal Cortex	Microarray	2
SLC8A1	solute carrier family 8 (sodium/calcium exchanger), member 1	Decrease	-1.88445	0.000466779	PMID: 23049970	Gelman et al. 2012	HIV+ with NCI and HIVE (n = 5) vs. HIV+ with NCI, no HIVE (n= 7) vs. HIV+/CN, no HIVE (n= 6) vs. HIV−/Ctl (n=6)	HIV+ HAND HIVE vs. controls	Frontal cortex	Microarray	2
SNAP25	synaptosomal-associated protein, 25kDa	Decrease	-5.17129	0.000727577	PMID: 21909266	Borjabad et al. 2011	HIV+ HAND (n=8) vs. HIV+ cART, HAND (n=7) vs. HIV−/Ctl (n=6)	HIV+ HAND vs. controls	Within anterior frontal lobe (Deep white matter)	Microarray	2
SNAP25	synaptosomal-associated protein, 25kDa	Decrease	-1.91801	0.00058591	PMID: 21909266	Borjabad et al. 2011	HIV+ HAND (n=8) vs. HIV+ cART, HAND (n=7) vs. HIV−/Ctl (n=6)	HIV+ HAND vs. controls	Within anterior frontal lobe (Deep white matter)	Microarray	2
SNAP25	synaptosomal-associated protein, 25kDa	Decrease	-1.08171	6.00841e-05	PMID: 23049970	Gelman et al. 2012	HIV+ with NCI and HIVE (n = 5) vs. HIV+ with NCI, no HIVE (n= 7) vs. HIV+/CN, no HIVE (n= 6) vs. HIV−/Ctl (n=6)	HIV+ vs. controls	Neostriatum from deep frontal lobe	Microarray	2
SNAP25	synaptosomal-associated protein, 25kDa	Decrease	-1.69608	3.56e-15	PMID: 23049970	Gelman et al. 2012	HIV+ with NCI and HIVE (n = 5) vs. HIV+ with NCI, no HIVE (n= 7) vs. HIV+/CN, no HIVE (n= 6) vs. HIV−/Ctl (n=6)	HIV+ HAND HIVE vs. controls	Neostriatum from deep frontal lobe	Microarray	2
SNAP25	synaptosomal-associated protein, 25kDa	Decrease	-2.8818	2.05078e-20	PMID: 23049970	Gelman et al. 2012	HIV+ with NCI and HIVE (n = 5) vs. HIV+ with NCI, no HIVE (n= 7) vs. HIV+/CN, no HIVE (n= 6) vs. HIV−/Ctl (n=6)	HIV+ HAND HIVE vs. controls	Frontal cortex	Microarray	2
SNAP25	synaptosomal-associated protein, 25kDa	Decrease	-1.53426	0.000483089	PMID: 23049970	Gelman et al. 2012	HIV+ with NCI and HIVE (n = 5) vs. HIV+ with NCI, no HIVE (n= 7) vs. HIV+/CN, no HIVE (n= 6) vs. HIV−/Ctl (n=6)	HIV+ HAND HIVE vs. controls	Frontal cortex	Microarray	2
SNAP25	synaptosomal-associated protein, 25kDa	Decrease	-3.24;-4.62	<0.00001	PMID: 23049970	Gelman et al. 2012	HIV+ with NCI and HIVE (n = 5) vs. HIV+ with NCI, no HIVE (n= 7) vs. HIV+/CN, no HIVE (n= 6) vs. HIV−/Ctl (n=6)	HIV+ HAND HIVE vs. controls	Neostriatum, Frontal cortex	Microarray	2
SNAP91	synaptosomal-associated protein, 91kDa homolog (mouse)	Decrease	-2.65687	0.00531669	PMID: 21909266	Borjabad et al. 2011	HIV+ HAND (n=8) vs. HIV+ cART, HAND (n=7) vs. HIV−/Ctl (n=6)	HIV+ HAND vs. controls	Within anterior frontal lobe (Deep white matter)	Microarray	2
SNAP91	synaptosomal-associated protein, 91kDa homolog (mouse)	Decrease	-1.78564	2.55471e-07	PMID: 23049970	Gelman et al. 2012	HIV+ with NCI and HIVE (n = 5) vs. HIV+ with NCI, no HIVE (n= 7) vs. HIV+/CN, no HIVE (n= 6) vs. HIV−/Ctl (n=6)	HIV+ HAND HIVE vs. controls	Frontal cortex	Microarray	2
SNCA	Transcribed locus	Decrease	-1.87952	0.000340826	PMID: 21909266	Borjabad et al. 2011	HIV+ HAND (n=8) vs. HIV+ cART, HAND (n=7) vs. HIV−/Ctl (n=6)	HIV+ HAND vs. controls	Within anterior frontal lobe (Deep white matter)	Microarray	2
SNCA	synuclein, alpha (non A4 component of amyloid precursor)	Decrease	-1.69883	1.58244e-08	PMID: 23049970	Gelman et al. 2012	HIV+ with NCI and HIVE (n = 5) vs. HIV+ with NCI, no HIVE (n= 7) vs. HIV+/CN, no HIVE (n= 6) vs. HIV−/Ctl (n=6)	HIV+ HAND HIVE vs. controls	Frontal cortex	Microarray	2
SOCS3	suppressor of cytokine signaling 3	Increase	3.14952	0.00954959	PMID: 21909266	Borjabad et al. 2011	HIV+ HAND (n=8) vs. HIV+ cART, HAND (n=7) vs. HIV−/Ctl (n=6)	HIV+ HAND vs. controls	Within anterior frontal lobe (Deep white matter)	Microarray	2
SOCS3	suppressor of cytokine signaling 3	Increase	1.01279	2.7295e-07	PMID: 23049970	Gelman et al. 2012	HIV+ with NCI and HIVE (n = 5) vs. HIV+ with NCI, no HIVE (n= 7) vs. HIV+/CN, no HIVE (n= 6) vs. HIV−/Ctl (n=6)	HIV+ HAND vs. controls	Neostriatum from deep frontal lobe	Microarray	2
SOCS3	suppressor of cytokine signaling 3	Increase	1.83236	0	PMID: 23049970	Gelman et al. 2012	HIV+ with NCI and HIVE (n = 5) vs. HIV+ with NCI, no HIVE (n= 7) vs. HIV+/CN, no HIVE (n= 6) vs. HIV−/Ctl (n=6)	HIV+ HAND HIVE vs. controls	Neostriatum from deep frontal lobe	Microarray	2
SOCS3	suppressor of cytokine signaling 3	Increase	1.2911	1.50337e-08	PMID: 23049970	Gelman et al. 2012	HIV+ with NCI and HIVE (n = 5) vs. HIV+ with NCI, no HIVE (n= 7) vs. HIV+/CN, no HIVE (n= 6) vs. HIV−/Ctl (n=6)	HIV+ HAND HIVE vs. controls	Frontal cortex	Microarray	2
SOCS3	suppressor of cytokine signaling 3	Increase	3.56;2.45	<0.00001	PMID: 23049970	Gelman et al. 2012	HIV+ with NCI and HIVE (n = 5) vs. HIV+ with NCI, no HIVE (n= 7) vs. HIV+/CN, no HIVE (n= 6) vs. HIV−/Ctl (n=6)	HIV+ HAND HIVE vs. controls	Neostriatum, Frontal cortex	Microarray	2
SP100	SP100 nuclear antigen	Increase	3.15439	1.21028e-05	PMID: 21909266	Borjabad et al. 2011	HIV+ HAND (n=8) vs. HIV+ cART, HAND (n=7) vs. HIV−/Ctl (n=6)	HIV+ HAND vs. controls	Within anterior frontal lobe (Deep white matter)	Microarray	2
SP100	SP100 nuclear antigen	Increase	2.19474	7.68033e-06	PMID: 21909266	Borjabad et al. 2011	HIV+ HAND (n=8) vs. HIV+ cART, HAND (n=7) vs. HIV−/Ctl (n=6)	HIV+ HAND vs. controls	Within anterior frontal lobe (Deep white matter)	Microarray	2
SP100	SP100 nuclear antigen	Increase	1.79363	0.00103526	PMID: 21909266	Borjabad et al. 2011	HIV+ HAND (n=8) vs. HIV+ cART, HAND (n=7) vs. HIV−/Ctl (n=6)	HIV+ HAND vs. controls	Within anterior frontal lobe (Deep white matter)	Microarray	2
SP100	SP100 nuclear antigen [Source:HGNC Symbol;Acc:HGNC:11206]	Decrease		<0.05	PMID: 36851531	Mohammadzadeh et al.2023	HIV[−] (n = 10) vs. (HIV[+]/HAND, n = 10)	HIV+ HAND vs. controls	mid-frontal gyrus of the human	Microarray	2
SP100	SP100 nuclear antigen [Source:HGNC Symbol;Acc:HGNC:11206]	Decrease		<0.05	PMID: 36851531	Mohammadzadeh et al.2023	HIV[−] (n = 10) vs. (HIV[+]/HIVE, n = 10))	HIV+ HAND HIVE vs. controls	mid-frontal gyrus of the human	Microarray	2
SP100	SP100 nuclear antigen	Increase	1.89764	0.0121529	PMID: 21909266	Borjabad et al. 2011	HIV+ HAND (n=8) vs. HIV+ cART, HAND (n=7) vs. HIV−/Ctl (n=6)	HIV+ HAND_ART vs. controls	Within anterior frontal lobe (Deep white matter)	Microarray	2
SP100	SP100 nuclear antigen	Increase	1.17388	0.00119413	PMID: 23049970	Gelman et al. 2012	HIV+ with NCI and HIVE (n = 5) vs. HIV+ with NCI, no HIVE (n= 7) vs. HIV+/CN, no HIVE (n= 6) vs. HIV−/Ctl (n=6)	HIV+ HAND HIVE vs. controls	Neostriatum from deep frontal lobe	Microarray	2
SP100	SP100 nuclear antigen	Increase	1.4782	2.09e-13	PMID: 23049970	Gelman et al. 2012	HIV+ with NCI and HIVE (n = 5) vs. HIV+ with NCI, no HIVE (n= 7) vs. HIV+/CN, no HIVE (n= 6) vs. HIV−/Ctl (n=6)	HIV+ HAND HIVE vs. controls	Neostriatum from deep frontal lobe	Microarray	2
SP100	SP100 nuclear antigen	Increase	1.03237	0.00154493	PMID: 23049970	Gelman et al. 2012	HIV+ with NCI and HIVE (n = 5) vs. HIV+ with NCI, no HIVE (n= 7) vs. HIV+/CN, no HIVE (n= 6) vs. HIV−/Ctl (n=6)	HIV+ HAND HIVE vs. controls	Frontal cortex	Microarray	2
SP100	SP100 nuclear antigen	Increase	1.257	1.26157e-06	PMID: 23049970	Gelman et al. 2012	HIV+ with NCI and HIVE (n = 5) vs. HIV+ with NCI, no HIVE (n= 7) vs. HIV+/CN, no HIVE (n= 6) vs. HIV−/Ctl (n=6)	HIV+ HAND HIVE vs. controls	White matter	Microarray	2
SP100	SP100 nuclear antigen	Increase	2.52;2.05;2.39	<0.00001	PMID: 23049970	Gelman et al. 2012	HIV+ with NCI and HIVE (n = 5) vs. HIV+ with NCI, no HIVE (n= 7) vs. HIV+/CN, no HIVE (n= 6) vs. HIV−/Ctl (n=6)	HIV+ HAND HIVE vs. controls	Neostriatum, Frontal cortex, white matter	Microarray	2
SP110	SP110 nuclear body protein	Increase	2.19397	0.000240225	PMID: 21909266	Borjabad et al. 2011	HIV+ HAND (n=8) vs. HIV+ cART, HAND (n=7) vs. HIV−/Ctl (n=6)	HIV+ HAND vs. controls	Within anterior frontal lobe (Deep white matter)	Microarray	2
SP110	SP110 nuclear body protein	Increase	2.19259	1.01919e-05	PMID: 21909266	Borjabad et al. 2011	HIV+ HAND (n=8) vs. HIV+ cART, HAND (n=7) vs. HIV−/Ctl (n=6)	HIV+ HAND vs. controls	Within anterior frontal lobe (Deep white matter)	Microarray	2
SP110	SP110 nuclear body protein	Increase	1.92185	0.00262336	PMID: 21909266	Borjabad et al. 2011	HIV+ HAND (n=8) vs. HIV+ cART, HAND (n=7) vs. HIV−/Ctl (n=6)	HIV+ HAND vs. controls	Within anterior frontal lobe (Deep white matter)	Microarray	2
SP110	SP110 nuclear body protein	Increase	1.13495	0.00239702	PMID: 23049970	Gelman et al. 2012	HIV+ with NCI and HIVE (n = 5) vs. HIV+ with NCI, no HIVE (n= 7) vs. HIV+/CN, no HIVE (n= 6) vs. HIV−/Ctl (n=6)	HIV+ HAND HIVE vs. controls	Neostriatum from deep frontal lobe	Microarray	2
SP110	SP110 nuclear body protein	Increase	1.27197	1.19e-05	PMID: 23049970	Gelman et al. 2012	HIV+ with NCI and HIVE (n = 5) vs. HIV+ with NCI, no HIVE (n= 7) vs. HIV+/CN, no HIVE (n= 6) vs. HIV−/Ctl (n=6)	HIV+ HAND HIVE vs. controls	Neostriatum from deep frontal lobe	Microarray	2
SP110	SP110 nuclear body protein	Increase	1.50377	7.74e-05	PMID: 23049970	Gelman et al. 2012	HIV+ with NCI and HIVE (n = 5) vs. HIV+ with NCI, no HIVE (n= 7) vs. HIV+/CN, no HIVE (n= 6) vs. HIV−/Ctl (n=6)	HIV+ HAND HIVE vs. controls	Neostriatum from deep frontal lobe	Microarray	2
SP110	SP110 nuclear body protein	Increase	1.21841	0.000608195	PMID: 23049970	Gelman et al. 2012	HIV+ with NCI and HIVE (n = 5) vs. HIV+ with NCI, no HIVE (n= 7) vs. HIV+/CN, no HIVE (n= 6) vs. HIV−/Ctl (n=6)	HIV+ HAND HIVE vs. controls	Frontal cortex	Microarray	2
SP110	SP110 nuclear body protein	Increase	2.48;2.33	0.00283	PMID: 23049970	Gelman et al. 2012	HIV+ with NCI and HIVE (n = 5) vs. HIV+ with NCI, no HIVE (n= 7) vs. HIV+/CN, no HIVE (n= 6) vs. HIV−/Ctl (n=6)	HIV+ HAND HIVE vs. controls	Neostriatum, Frontal cortex	Microarray	2
SPATA13	spermatogenesis associated 13	Increase	1.86387	0.00959938	PMID: 21909266	Borjabad et al. 2011	HIV+ HAND (n=8) vs. HIV+ cART, HAND (n=7) vs. HIV−/Ctl (n=6)	HIV+ HAND vs. controls	Within anterior frontal lobe (Deep white matter)	Microarray	2
SPATA13	spermatogenesis associated 13	Increase	1.51844	0.0498928	PMID: 23190615	Zhou et al. 2012	HIV+ with HAD (n=10) vs. HIV+ no HAD (n=8)	HIV+ vs. HIV+ HAND	Frontal Cortex	Microarray	2
SST	Somatostatin	Decrease	-1.31	2e-05	PMID: 16249037	Everall et al. 2005	HIV+ (n = 5 incl. HIVE (n = 3) and/or HAD (n = 3)) vs. HIV-/Ctl (n= 4)	HIV+ HAND HIVE vs. controls	Frontal Cortex	Microarray	2
SST	Somatostatin	Decrease	-1.31	0.013	PMID: 16249037	Everall et al. 2005	HIV+ (n = 5 incl. HIVE (n = 3) and/or HAD (n = 3)) vs. HIV-/Ctl (n= 4)	HIV+ HAND HIVE vs. controls	Frontal Cortex	Microarray	2
SST	Somatostatin	Decrease	-1.31	0.025	PMID: 16249037	Everall et al. 2005	HIV+ (n = 5 incl. HIVE (n = 3) and/or HAD (n = 3)) vs. HIV-/Ctl (n= 4)	HIV+ HAND HIVE vs. controls	Frontal Cortex	Microarray	2
SST	somatostatin	Decrease	-2.98009	0.00315036	PMID: 21909266	Borjabad et al. 2011	HIV+ HAND (n=8) vs. HIV+ cART, HAND (n=7) vs. HIV−/Ctl (n=6)	HIV+ HAND vs. controls	Within anterior frontal lobe (Deep white matter)	Microarray	2
SST	somatostatin	Decrease	-2.04249	7.63898e-14	PMID: 23049970	Gelman et al. 2012	HIV+ with NCI and HIVE (n = 5) vs. HIV+ with NCI, no HIVE (n= 7) vs. HIV+/CN, no HIVE (n= 6) vs. HIV−/Ctl (n=6)	HIV+ HAND HIVE vs. controls	Frontal cortex	Microarray	2
ST6GALNAC5	ST6	Decrease	-1.59276	0.0117109	PMID: 21909266	Borjabad et al. 2011	HIV+ HAND (n=8) vs. HIV+ cART, HAND (n=7) vs. HIV−/Ctl (n=6)	HIV+ HAND vs. controls	Within anterior frontal lobe (Deep white matter)	Microarray	2
ST6GALNAC5	ST6 (alpha-N-acetyl-neuraminyl-2,3-beta-galactosyl-1,3)-N-acetylgalactosaminide alpha-2,6-sialyltransferase 5	Decrease	-1.5998	0.000362647	PMID: 23049970	Gelman et al. 2012	HIV+ with NCI and HIVE (n = 5) vs. HIV+ with NCI, no HIVE (n= 7) vs. HIV+/CN, no HIVE (n= 6) vs. HIV−/Ctl (n=6)	HIV+ HAND HIVE vs. controls	Frontal cortex	Microarray	2
ST6GALNAC5	ST6 (alpha-N-acetyl-neuraminyl-2,3-beta-galactosyl-1,3)-N-acetylgalactosaminide alpha-2,6-sialyltransferase 5	Decrease	-1.26562	0.000223167	PMID: 23049970	Gelman et al. 2012	HIV+ with NCI and HIVE (n = 5) vs. HIV+ with NCI, no HIVE (n= 7) vs. HIV+/CN, no HIVE (n= 6) vs. HIV−/Ctl (n=6)	HIV+ HAND HIVE vs. controls	Frontal cortex	Microarray	2
STAT2	signal transducer and activator of transcription 2, 113kDa	Increase	1.64048	0.000518035	PMID: 21909266	Borjabad et al. 2011	HIV+ HAND (n=8) vs. HIV+ cART, HAND (n=7) vs. HIV−/Ctl (n=6)	HIV+ HAND vs. controls	Within anterior frontal lobe (Deep white matter)	Microarray	2
STAT2	signal	Decrease	-1.5001	0.0316154	PMID: 23190615	Zhou et al. 2012	HIV+ with HAD (n=10) vs. HIV+ no HAD (n=8)	HIV+ vs. HIV+ HAND	Frontal Cortex	Microarray	2
STAT2	signal transducer and activator of transcription 2, 113kDa	Increase	1.38145	0.000101975	PMID: 23049970	Gelman et al. 2012	HIV+ with NCI and HIVE (n = 5) vs. HIV+ with NCI, no HIVE (n= 7) vs. HIV+/CN, no HIVE (n= 6) vs. HIV−/Ctl (n=6)	HIV+ HAND HIVE vs. controls	Neostriatum from deep frontal lobe	Microarray	2
STMN2	stathmin-like 2	Decrease	-4.67422	0.000508405	PMID: 21909266	Borjabad et al. 2011	HIV+ HAND (n=8) vs. HIV+ cART, HAND (n=7) vs. HIV−/Ctl (n=6)	HIV+ HAND vs. controls	Within anterior frontal lobe (Deep white matter)	Microarray	2
STMN2	stathmin-like 2	Decrease	-3.51925	0.00116458	PMID: 21909266	Borjabad et al. 2011	HIV+ HAND (n=8) vs. HIV+ cART, HAND (n=7) vs. HIV−/Ctl (n=6)	HIV+ HAND vs. controls	Within anterior frontal lobe (Deep white matter)	Microarray	2
STMN2	stathmin-like 2	Decrease	-2.48882	3.65678e-08	PMID: 23049970	Gelman et al. 2012	HIV+ with NCI and HIVE (n = 5) vs. HIV+ with NCI, no HIVE (n= 7) vs. HIV+/CN, no HIVE (n= 6) vs. HIV−/Ctl (n=6)	HIV+ HAND HIVE vs. controls	Frontal cortex	Microarray	2
STMN2	stathmin-like 2	Decrease	-2.42548	9.03088e-09	PMID: 23049970	Gelman et al. 2012	HIV+ with NCI and HIVE (n = 5) vs. HIV+ with NCI, no HIVE (n= 7) vs. HIV+/CN, no HIVE (n= 6) vs. HIV−/Ctl (n=6)	HIV+ HAND HIVE vs. controls	Frontal cortex	Microarray	2
SV2B	synaptic vesicle glycoprotein 2B	Decrease	-2.86759	0.00503194	PMID: 21909266	Borjabad et al. 2011	HIV+ HAND (n=8) vs. HIV+ cART, HAND (n=7) vs. HIV−/Ctl (n=6)	HIV+ HAND vs. controls	Within anterior frontal lobe (Deep white matter)	Microarray	2
SV2B	MRNA full length insert cDNA clone EUROIMAGE 30103	Decrease	-2.52571	0.00270388	PMID: 21909266	Borjabad et al. 2011	HIV+ HAND (n=8) vs. HIV+ cART, HAND (n=7) vs. HIV−/Ctl (n=6)	HIV+ HAND vs. controls	Within anterior frontal lobe (Deep white matter)	Microarray	2
SV2B	synaptic vesicle glycoprotein 2B	Increase	1.16859	0.0130842	PMCID: PMC7149918	Canchi et al. 2020	HIV+ with HAD (n = 3) vs. HIV+ with MND (n = 10) vs. HIV+ with ANI (n=10) vs. HIV+/CN (n=10)	HIV+MND vs. CNHIV+	Frontal Cortex	Microarray	2
SV2B	synaptic vesicle glycoprotein 2B	Decrease	-1.8221	1.1823e-06	PMID: 23049970	Gelman et al. 2012	HIV+ with NCI and HIVE (n = 5) vs. HIV+ with NCI, no HIVE (n= 7) vs. HIV+/CN, no HIVE (n= 6) vs. HIV−/Ctl (n=6)	HIV+ HAND HIVE vs. controls	Frontal cortex	Microarray	2
SVOP	SV2 related protein homolog (rat)	Decrease	-2.02451	0.00220027	PMID: 21909266	Borjabad et al. 2011	HIV+ HAND (n=8) vs. HIV+ cART, HAND (n=7) vs. HIV−/Ctl (n=6)	HIV+ HAND vs. controls	Within anterior frontal lobe (Deep white matter)	Microarray	2
SVOP	SV2 related protein homolog (rat)	Decrease	-1.90958	4.01566e-08	PMID: 23049970	Gelman et al. 2012	HIV+ with NCI and HIVE (n = 5) vs. HIV+ with NCI, no HIVE (n= 7) vs. HIV+/CN, no HIVE (n= 6) vs. HIV−/Ctl (n=6)	HIV+ HAND HIVE vs. controls	Frontal cortex	Microarray	2
CLTC	clathrin heavy chain	Increase	0.890034	0.0112893	PMCID: PMC7149918	Canchi et al. 2020	HIV+ with HAD (n = 3) vs. HIV+ with MND (n = 10) vs. HIV+ with ANI (n=10) vs. HIV+/CN (n=10)	HIV+MND vs. CNHIV+	Frontal Cortex	Microarray	2
CLTC	clathrin, heavy chain (Hc)	Decrease	-1.02882	0.000275384	PMID: 23049970	Gelman et al. 2012	HIV+ with NCI and HIVE (n = 5) vs. HIV+ with NCI, no HIVE (n= 7) vs. HIV+/CN, no HIVE (n= 6) vs. HIV−/Ctl (n=6)	HIV+ HAND HIVE vs. controls	Frontal cortex	Microarray	2
CMAS	cytidine monophosphate N-acetylneuraminic acid synthetase	Increase	0.821775	0.0486271	PMCID: PMC7149918	Canchi et al. 2020	HIV+ with HAD (n = 3) vs. HIV+ with MND (n = 10) vs. HIV+ with ANI (n=10) vs. HIV+/CN (n=10)	HIV+MND vs. CNHIV+	Frontal Cortex	Microarray	2
CMAS	cytidine monophosphate N-acetylneuraminic acid synthetase	Decrease	-1.41535	2.72814e-08	PMID: 23049970	Gelman et al. 2012	HIV+ with NCI and HIVE (n = 5) vs. HIV+ with NCI, no HIVE (n= 7) vs. HIV+/CN, no HIVE (n= 6) vs. HIV−/Ctl (n=6)	HIV+ HAND HIVE vs. controls	Frontal cortex	Microarray	2
SYNPR	synaptoporin	Decrease	-5.86952	0.00367132	PMID: 21909266	Borjabad et al. 2011	HIV+ HAND (n=8) vs. HIV+ cART, HAND (n=7) vs. HIV−/Ctl (n=6)	HIV+ HAND vs. controls	Within anterior frontal lobe (Deep white matter)	Microarray	2
SYNPR	synaptoporin	Decrease	-1.92294	0.000281884	PMID: 23049970	Gelman et al. 2012	HIV+ with NCI and HIVE (n = 5) vs. HIV+ with NCI, no HIVE (n= 7) vs. HIV+/CN, no HIVE (n= 6) vs. HIV−/Ctl (n=6)	HIV+ HAND HIVE vs. controls	Frontal cortex	Microarray	2
SYT1	synaptotagmin I	Decrease	-4.44379	0.00941556	PMID: 21909266	Borjabad et al. 2011	HIV+ HAND (n=8) vs. HIV+ cART, HAND (n=7) vs. HIV−/Ctl (n=6)	HIV+ HAND vs. controls	Within anterior frontal lobe (Deep white matter)	Microarray	2
SYT1	synaptotagmin I	Decrease	-2.05363	0.0395614	PMID: 21909266	Borjabad et al. 2011	HIV+ HAND (n=8) vs. HIV+ cART, HAND (n=7) vs. HIV−/Ctl (n=6)	HIV+ HAND vs. controls	Within anterior frontal lobe (Deep white matter)	Microarray	2
SYT1	synaptotagmin I	Decrease	-1.48021	1.23e-12	PMID: 23049970	Gelman et al. 2012	HIV+ with NCI and HIVE (n = 5) vs. HIV+ with NCI, no HIVE (n= 7) vs. HIV+/CN, no HIVE (n= 6) vs. HIV−/Ctl (n=6)	HIV+ HAND HIVE vs. controls	Neostriatum from deep frontal lobe	Microarray	2
SYT1	synaptotagmin I	Decrease	-1.06548	1.53e-05	PMID: 23049970	Gelman et al. 2012	HIV+ with NCI and HIVE (n = 5) vs. HIV+ with NCI, no HIVE (n= 7) vs. HIV+/CN, no HIVE (n= 6) vs. HIV−/Ctl (n=6)	HIV+ HAND HIVE vs. controls	Neostriatum from deep frontal lobe	Microarray	2
SYT1	synaptotagmin I	Decrease	-3.14058	4.92341e-16	PMID: 23049970	Gelman et al. 2012	HIV+ with NCI and HIVE (n = 5) vs. HIV+ with NCI, no HIVE (n= 7) vs. HIV+/CN, no HIVE (n= 6) vs. HIV−/Ctl (n=6)	HIV+ HAND HIVE vs. controls	Frontal cortex	Microarray	2
SYT1	synaptotagmin I	Decrease	-2.23974	2.88721e-07	PMID: 23049970	Gelman et al. 2012	HIV+ with NCI and HIVE (n = 5) vs. HIV+ with NCI, no HIVE (n= 7) vs. HIV+/CN, no HIVE (n= 6) vs. HIV−/Ctl (n=6)	HIV+ HAND HIVE vs. controls	Frontal cortex	Microarray	2
SYT1	synaptotagmin I	Decrease	-2.42;-6.45	0.00075	PMID: 23049970	Gelman et al. 2012	HIV+ with NCI and HIVE (n = 5) vs. HIV+ with NCI, no HIVE (n= 7) vs. HIV+/CN, no HIVE (n= 6) vs. HIV−/Ctl (n=6)	HIV+ HAND HIVE vs. controls	Neostriatum, Frontal cortex	Microarray	2
SYT4	synaptotagmin IV	Decrease	-3.24458	0.0136683	PMID: 21909266	Borjabad et al. 2011	HIV+ HAND (n=8) vs. HIV+ cART, HAND (n=7) vs. HIV−/Ctl (n=6)	HIV+ HAND vs. controls	Within anterior frontal lobe (Deep white matter)	Microarray	2
SYT4	synaptotagmin IV	Decrease	-1.75902	0.00101437	PMID: 23049970	Gelman et al. 2012	HIV+ with NCI and HIVE (n = 5) vs. HIV+ with NCI, no HIVE (n= 7) vs. HIV+/CN, no HIVE (n= 6) vs. HIV−/Ctl (n=6)	HIV+ HAND HIVE vs. controls	Frontal cortex	Microarray	2
TAC1	tachykinin, precursor 1	Decrease	-1.72903	0.0345104	PMID: 21909266	Borjabad et al. 2011	HIV+ HAND (n=8) vs. HIV+ cART, HAND (n=7) vs. HIV−/Ctl (n=6)	HIV+ HAND vs. controls	Within anterior frontal lobe (Deep white matter)	Microarray	2
TAC1	tachykinin, precursor 1	Decrease	-2.33863	1.81001e-12	PMID: 23049970	Gelman et al. 2012	HIV+ with NCI and HIVE (n = 5) vs. HIV+ with NCI, no HIVE (n= 7) vs. HIV+/CN, no HIVE (n= 6) vs. HIV−/Ctl (n=6)	HIV+ HAND HIVE vs. controls	Frontal cortex	Microarray	2
TAC1	tachykinin, precursor 1	Decrease	-2.05813	2.10202e-11	PMID: 23049970	Gelman et al. 2012	HIV+ with NCI and HIVE (n = 5) vs. HIV+ with NCI, no HIVE (n= 7) vs. HIV+/CN, no HIVE (n= 6) vs. HIV−/Ctl (n=6)	HIV+ vs. controls	White matter	Microarray	2
TAC1	tachykinin, precursor 1	Decrease	-1.84694	7.17804e-14	PMID: 23049970	Gelman et al. 2012	HIV+ with NCI and HIVE (n = 5) vs. HIV+ with NCI, no HIVE (n= 7) vs. HIV+/CN, no HIVE (n= 6) vs. HIV−/Ctl (n=6)	HIV+ HAND vs. controls	White matter	Microarray	2
TAC1	tachykinin, precursor 1	Decrease	-1.40682	1.22323e-21	PMID: 23049970	Gelman et al. 2012	HIV+ with NCI and HIVE (n = 5) vs. HIV+ with NCI, no HIVE (n= 7) vs. HIV+/CN, no HIVE (n= 6) vs. HIV−/Ctl (n=6)	HIV+ HAND HIVE vs. controls	White matter	Microarray	2
TAC1	tachykinin, precursor 1	Decrease	-5.06;-2.65	<0.00001	PMID: 23049970	Gelman et al. 2012	HIV+ with NCI and HIVE (n = 5) vs. HIV+ with NCI, no HIVE (n= 7) vs. HIV+/CN, no HIVE (n= 6) vs. HIV−/Ctl (n=6)	HIV+ HAND HIVE vs. controls	Frontal cortex, white matter	Microarray	2
TAGLN3	transgelin 3	Decrease	-2.34695	0.000829775	PMID: 21909266	Borjabad et al. 2011	HIV+ HAND (n=8) vs. HIV+ cART, HAND (n=7) vs. HIV−/Ctl (n=6)	HIV+ HAND vs. controls	Within anterior frontal lobe (Deep white matter)	Microarray	2
TAGLN3	transgelin 3	Decrease	-1.50572	9.10499e-06	PMID: 23049970	Gelman et al. 2012	HIV+ with NCI and HIVE (n = 5) vs. HIV+ with NCI, no HIVE (n= 7) vs. HIV+/CN, no HIVE (n= 6) vs. HIV−/Ctl (n=6)	HIV+ HAND HIVE vs. controls	Frontal cortex	Microarray	2
TAP2	transporter 2, ATP-binding cassette, sub-family B (MDR/TAP)	Increase	1.89299	0.000934168	PMID: 21909266	Borjabad et al. 2011	HIV+ HAND (n=8) vs. HIV+ cART, HAND (n=7) vs. HIV−/Ctl (n=6)	HIV+ HAND vs. controls	Within anterior frontal lobe (Deep white matter)	Microarray	2
TAP2	transporter 2, ATP binding cassette subfamily B member	Increase	2.05548	0.044963	PMCID: PMC7149918	Canchi et al. 2020	HIV+ with HAD (n = 3) vs. HIV+ with MND (n = 10) vs. HIV+ with ANI (n=10) vs. HIV+/CN (n=10)	HIV+MND vs. CNHIV+	Frontal Cortex	Microarray	2
CNIH3	cornichon family AMPA receptor auxiliary protein 3	Increase	1.01145	0.0471788	PMCID: PMC7149918	Canchi et al. 2020	HIV+ with HAD (n = 3) vs. HIV+ with MND (n = 10) vs. HIV+ with ANI (n=10) vs. HIV+/CN (n=10)	HIV+MND vs. CNHIV+	Frontal Cortex	Microarray	2
CNIH3	cornichon homolog 3 (Drosophila)	Decrease	-1.2529	3.7473e-10	PMID: 23049970	Gelman et al. 2012	HIV+ with NCI and HIVE (n = 5) vs. HIV+ with NCI, no HIVE (n= 7) vs. HIV+/CN, no HIVE (n= 6) vs. HIV−/Ctl (n=6)	HIV+ HAND HIVE vs. controls	Frontal cortex	Microarray	2
CNNM3	cyclin and CBS domain divalent metal cation transport mediator 3	Increase	1.46914	0.029495	PMCID: PMC7149918	Canchi et al. 2020	HIV+ with HAD (n = 3) vs. HIV+ with MND (n = 10) vs. HIV+ with ANI (n=10) vs. HIV+/CN (n=10)	HIV+MND vs. CNHIV+	Frontal Cortex	Microarray	2
CNNM3	cyclin	Decrease	-1.40494	0.0393609	PMID: 23190615	Zhou et al. 2012	HIV+ with HAD (n=10) vs. HIV+ no HAD (n=8)	HIV+ vs. HIV+ HAND	Frontal Cortex	Microarray	2
TMEM155	transmembrane protein 155	Decrease	-1.83179	0.00749318	PMID: 21909266	Borjabad et al. 2011	HIV+ HAND (n=8) vs. HIV+ cART, HAND (n=7) vs. HIV−/Ctl (n=6)	HIV+ HAND vs. controls	Within anterior frontal lobe (Deep white matter)	Microarray	2
TMEM155	transmembrane protein 155	Decrease	-1.6382	3.50169e-05	PMID: 23049970	Gelman et al. 2012	HIV+ with NCI and HIVE (n = 5) vs. HIV+ with NCI, no HIVE (n= 7) vs. HIV+/CN, no HIVE (n= 6) vs. HIV−/Ctl (n=6)	HIV+ HAND HIVE vs. controls	Frontal cortex	Microarray	2
CNRIP1	cannabinoid receptor interacting protein 1	Increase	0.90971	0.0170093	PMCID: PMC7149918	Canchi et al. 2020	HIV+ with HAD (n = 3) vs. HIV+ with MND (n = 10) vs. HIV+ with ANI (n=10) vs. HIV+/CN (n=10)	HIV+MND vs. CNHIV+	Frontal Cortex	Microarray	2
CNRIP1	cannabinoid receptor interacting protein 1	Decrease	-1.03514	0.00134836	PMID: 23049970	Gelman et al. 2012	HIV+ with NCI and HIVE (n = 5) vs. HIV+ with NCI, no HIVE (n= 7) vs. HIV+/CN, no HIVE (n= 6) vs. HIV−/Ctl (n=6)	HIV+ HAND HIVE vs. controls	Frontal cortex	Microarray	2
TMEM35	transmembrane protein 35	Decrease	-1.51484	0.00591671	PMID: 21909266	Borjabad et al. 2011	HIV+ HAND (n=8) vs. HIV+ cART, HAND (n=7) vs. HIV−/Ctl (n=6)	HIV+ HAND vs. controls	Within anterior frontal lobe (Deep white matter)	Microarray	2
TMEM35	transmembrane protein 35	Decrease	-2.06535	8.96393e-11	PMID: 23049970	Gelman et al. 2012	HIV+ with NCI and HIVE (n = 5) vs. HIV+ with NCI, no HIVE (n= 7) vs. HIV+/CN, no HIVE (n= 6) vs. HIV−/Ctl (n=6)	HIV+ HAND HIVE vs. controls	Frontal cortex	Microarray	2
TncRNA	trophoblast-derived noncoding RNA	Increase	1.96954	0.0195163	PMID: 21909266	Borjabad et al. 2011	HIV+ HAND (n=8) vs. HIV+ cART, HAND (n=7) vs. HIV−/Ctl (n=6)	HIV+ HAND vs. controls	Within anterior frontal lobe (Deep white matter)	Microarray	2
TncRNA	trophoblast-derived noncoding RNA	Increase	1.63045	0.0317882	PMID: 21909266	Borjabad et al. 2011	HIV+ HAND (n=8) vs. HIV+ cART, HAND (n=7) vs. HIV−/Ctl (n=6)	HIV+ HAND vs. controls	Within anterior frontal lobe (Deep white matter)	Microarray	2
TncRNA	trophoblast-derived noncoding RNA	Increase	1.44548	8.36276e-05	PMID: 23049970	Gelman et al. 2012	HIV+ with NCI and HIVE (n = 5) vs. HIV+ with NCI, no HIVE (n= 7) vs. HIV+/CN, no HIVE (n= 6) vs. HIV−/Ctl (n=6)	HIV+ HAND vs. controls	Neostriatum from deep frontal lobe	Microarray	2
TncRNA	trophoblast-derived noncoding RNA	Increase	1.29124	9.03e-06	PMID: 23049970	Gelman et al. 2012	HIV+ with NCI and HIVE (n = 5) vs. HIV+ with NCI, no HIVE (n= 7) vs. HIV+/CN, no HIVE (n= 6) vs. HIV−/Ctl (n=6)	HIV+ HAND HIVE vs. controls	Neostriatum from deep frontal lobe	Microarray	2
TncRNA	trophoblast-derived noncoding RNA	Increase	1.40024	2.28e-08	PMID: 23049970	Gelman et al. 2012	HIV+ with NCI and HIVE (n = 5) vs. HIV+ with NCI, no HIVE (n= 7) vs. HIV+/CN, no HIVE (n= 6) vs. HIV−/Ctl (n=6)	HIV+ HAND HIVE vs. controls	Neostriatum from deep frontal lobe	Microarray	2
TncRNA	trophoblast-derived noncoding RNA	Increase	1.83839	0	PMID: 23049970	Gelman et al. 2012	HIV+ with NCI and HIVE (n = 5) vs. HIV+ with NCI, no HIVE (n= 7) vs. HIV+/CN, no HIVE (n= 6) vs. HIV−/Ctl (n=6)	HIV+ HAND HIVE vs. controls	Neostriatum from deep frontal lobe	Microarray	2
TncRNA	trophoblast-derived noncoding RNA	Increase	1.33323	3.5889e-06	PMID: 23049970	Gelman et al. 2012	HIV+ with NCI and HIVE (n = 5) vs. HIV+ with NCI, no HIVE (n= 7) vs. HIV+/CN, no HIVE (n= 6) vs. HIV−/Ctl (n=6)	HIV+ HAND HIVE vs. controls	Frontal cortex	Microarray	2
TncRNA	trophoblast-derived noncoding RNA	Increase	1.56536	2.69238e-05	PMID: 23049970	Gelman et al. 2012	HIV+ with NCI and HIVE (n = 5) vs. HIV+ with NCI, no HIVE (n= 7) vs. HIV+/CN, no HIVE (n= 6) vs. HIV−/Ctl (n=6)	HIV+ HAND HIVE vs. controls	Frontal cortex	Microarray	2
CNTN3	contactin 3 (plasmacytoma associated)	Decrease	-1.08977	3.27694e-06	PMID: 23049970	Gelman et al. 2012	HIV+ with NCI and HIVE (n = 5) vs. HIV+ with NCI, no HIVE (n= 7) vs. HIV+/CN, no HIVE (n= 6) vs. HIV−/Ctl (n=6)	HIV+ HAND HIVE vs. controls	Frontal cortex	Microarray	2
CNTN3	contactin 3	Decrease	-1.4358	0.0476174	PMID: 23190615	Zhou et al. 2012	HIV+ with HAD (n=10) vs. HIV+ no HAD (n=8)	HIV+ vs. HIV+ HAND	Frontal Cortex	Microarray	2
TNFSF13B	tumor necrosis factor (ligand) superfamily, member 13b	Increase	2.45521	0.000371065	PMID: 21909266	Borjabad et al. 2011	HIV+ HAND (n=8) vs. HIV+ cART, HAND (n=7) vs. HIV−/Ctl (n=6)	HIV+ HAND vs. controls	Within anterior frontal lobe (Deep white matter)	Microarray	2
TNFSF13B	tumor necrosis factor (ligand) superfamily, member 13b	Increase	2.07228	0.00045287	PMID: 21909266	Borjabad et al. 2011	HIV+ HAND (n=8) vs. HIV+ cART, HAND (n=7) vs. HIV−/Ctl (n=6)	HIV+ HAND vs. controls	Within anterior frontal lobe (Deep white matter)	Microarray	2
TNFSF13B	tumor necrosis factor (ligand) superfamily, member 13b	Increase	1.84038	2.61e-08	PMID: 23049970	Gelman et al. 2012	HIV+ with NCI and HIVE (n = 5) vs. HIV+ with NCI, no HIVE (n= 7) vs. HIV+/CN, no HIVE (n= 6) vs. HIV−/Ctl (n=6)	HIV+ HAND HIVE vs. controls	Neostriatum from deep frontal lobe	Microarray	2
COPS4	COP9 signalosome subunit 4	Increase	0.889398	0.0441269	PMCID: PMC7149918	Canchi et al. 2020	HIV+ with HAD (n = 3) vs. HIV+ with MND (n = 10) vs. HIV+ with ANI (n=10) vs. HIV+/CN (n=10)	HIV+MND vs. CNHIV+	Frontal Cortex	Microarray	2
COPS4	COP9 constitutive photomorphogenic homolog subunit 4 (Arabidopsis)	Decrease	-1.30464	1.87045e-06	PMID: 23049970	Gelman et al. 2012	HIV+ with NCI and HIVE (n = 5) vs. HIV+ with NCI, no HIVE (n= 7) vs. HIV+/CN, no HIVE (n= 6) vs. HIV−/Ctl (n=6)	HIV+ HAND HIVE vs. controls	Frontal cortex	Microarray	2
TRIM69	tripartite motif-containing 69	Increase	2.1384	0.00223693	PMID: 21909266	Borjabad et al. 2011	HIV+ HAND (n=8) vs. HIV+ cART, HAND (n=7) vs. HIV−/Ctl (n=6)	HIV+ HAND vs. controls	Within anterior frontal lobe (Deep white matter)	Microarray	2
TRIM69	tripartite motif containing 69	Increase	1.88341	0.0071108	PMCID: PMC7149918	Canchi et al. 2020	HIV+ with HAD (n = 3) vs. HIV+ with MND (n = 10) vs. HIV+ with ANI (n=10) vs. HIV+/CN (n=10)	HIV+MND vs. CNHIV+	Frontal Cortex	Microarray	2
TRIM69	tripartite motif-containing 69	Increase	1.09069	0.000314742	PMID: 23049970	Gelman et al. 2012	HIV+ with NCI and HIVE (n = 5) vs. HIV+ with NCI, no HIVE (n= 7) vs. HIV+/CN, no HIVE (n= 6) vs. HIV−/Ctl (n=6)	HIV+ HAND HIVE vs. controls	Neostriatum from deep frontal lobe	Microarray	2
TSPYL1	TSPY-like 1	Decrease	-1.78039	0.00783681	PMID: 21909266	Borjabad et al. 2011	HIV+ HAND (n=8) vs. HIV+ cART, HAND (n=7) vs. HIV−/Ctl (n=6)	HIV+ HAND vs. controls	Within anterior frontal lobe (Deep white matter)	Microarray	2
TSPYL1	TSPY-like 1	Decrease	-1.5586	0.0216318	PMID: 21909266	Borjabad et al. 2011	HIV+ HAND (n=8) vs. HIV+ cART, HAND (n=7) vs. HIV−/Ctl (n=6)	HIV+ HAND vs. controls	Within anterior frontal lobe (Deep white matter)	Microarray	2
TSPYL1	TSPY like 1	Decrease	-1.80947	0.0155073	PMID: 23190615	Zhou et al. 2012	HIV+ with HAD (n=10) vs. HIV+ no HAD (n=8)	HIV+ vs. HIV+ HAND	Frontal Cortex	Microarray	2
TSPYL1	TSPY like 1	Increase	0.923011	0.0148125	PMCID: PMC7149918	Canchi et al. 2020	HIV+ with HAD (n = 3) vs. HIV+ with MND (n = 10) vs. HIV+ with ANI (n=10) vs. HIV+/CN (n=10)	HIV+MND vs. CNHIV+	Frontal Cortex	Microarray	2
CPSF4	cleavage and polyadenylation specific factor 4	Increase	1.06367	0.0314211	PMCID: PMC7149918	Canchi et al. 2020	HIV+ with HAD (n = 3) vs. HIV+ with MND (n = 10) vs. HIV+ with ANI (n=10) vs. HIV+/CN (n=10)	HIV+MND vs. CNHIV+	Frontal Cortex	Microarray	2
CPSF4	cleavage and polyadenylation specific factor 4	Increase	1.24376	0.0455997	PMID: 23190615	Zhou et al. 2012	HIV+ with HAD (n=10) vs. HIV+ no HAD (n=8)	HIV+ vs. HIV+ HAND	Frontal Cortex	Microarray	2
TYROBP	TYRO protein tyrosine kinase binding protein	Increase	2.69314	0.00156492	PMID: 21909266	Borjabad et al. 2011	HIV+ HAND (n=8) vs. HIV+ cART, HAND (n=7) vs. HIV−/Ctl (n=6)	HIV+ HAND vs. controls	Within anterior frontal lobe (Deep white matter)	Microarray	2
TYROBP	TYRO protein tyrosine kinase binding protein	Increase	1.35944	6.53e-06	PMID: 23049970	Gelman et al. 2012	HIV+ with NCI and HIVE (n = 5) vs. HIV+ with NCI, no HIVE (n= 7) vs. HIV+/CN, no HIVE (n= 6) vs. HIV−/Ctl (n=6)	HIV+ HAND HIVE vs. controls	Neostriatum from deep frontal lobe	Microarray	2
TYROBP	TYRO protein tyrosine kinase binding protein	Increase	1.72596	2.22414e-05	PMID: 23049970	Gelman et al. 2012	HIV+ with NCI and HIVE (n = 5) vs. HIV+ with NCI, no HIVE (n= 7) vs. HIV+/CN, no HIVE (n= 6) vs. HIV−/Ctl (n=6)	HIV+ HAND HIVE vs. controls	White matter	Microarray	2
TYROBP	TYRO protein tyrosine kinase binding protein	Increase	2.57;3.31	0.00037	PMID: 23049970	Gelman et al. 2012	HIV+ with NCI and HIVE (n = 5) vs. HIV+ with NCI, no HIVE (n= 7) vs. HIV+/CN, no HIVE (n= 6) vs. HIV−/Ctl (n=6)	HIV+ HAND HIVE vs. controls	Neostriatum, white matter	Microarray	2
VAPB	VAMP associated protein B and C	Decrease	-1.85588	0.0139355	PMID: 23190615	Zhou et al. 2012	HIV+ with HAD (n=10) vs. HIV+ no HAD (n=8)	HIV+ vs. HIV+ HAND	Frontal Cortex	Microarray	2
VAPB	CDNA FLJ41394 fis, clone BRCAN2026197	Decrease	-1.6419	0.012278	PMID: 21909266	Borjabad et al. 2011	HIV+ HAND (n=8) vs. HIV+ cART, HAND (n=7) vs. HIV−/Ctl (n=6)	HIV+ HAND_ART vs. controls	Within anterior frontal lobe (Deep white matter)	Microarray	2
VAPB	VAMP (vesicle-associated membrane protein)-associated protein B and C	Decrease	-1.54148	0.0220855	PMID: 21909266	Borjabad et al. 2011	HIV+ HAND (n=8) vs. HIV+ cART, HAND (n=7) vs. HIV−/Ctl (n=6)	HIV+ HAND_ART vs. controls	Within anterior frontal lobe (Deep white matter)	Microarray	2
VSNL1	visinin-like 1	Decrease	-4.5785	0.00241499	PMID: 21909266	Borjabad et al. 2011	HIV+ HAND (n=8) vs. HIV+ cART, HAND (n=7) vs. HIV−/Ctl (n=6)	HIV+ HAND vs. controls	Within anterior frontal lobe (Deep white matter)	Microarray	2
VSNL1	visinin-like 1	Decrease	-3.00219	0.0013106	PMID: 21909266	Borjabad et al. 2011	HIV+ HAND (n=8) vs. HIV+ cART, HAND (n=7) vs. HIV−/Ctl (n=6)	HIV+ HAND vs. controls	Within anterior frontal lobe (Deep white matter)	Microarray	2
VSNL1	visinin-like 1	Decrease	-3.40978	1.48005e-35	PMID: 23049970	Gelman et al. 2012	HIV+ with NCI and HIVE (n = 5) vs. HIV+ with NCI, no HIVE (n= 7) vs. HIV+/CN, no HIVE (n= 6) vs. HIV−/Ctl (n=6)	HIV+ HAND HIVE vs. controls	Frontal cortex	Microarray	2
VSNL1	visinin-like 1	Decrease	-1.94927	2.28484e-06	PMID: 23049970	Gelman et al. 2012	HIV+ with NCI and HIVE (n = 5) vs. HIV+ with NCI, no HIVE (n= 7) vs. HIV+/CN, no HIVE (n= 6) vs. HIV−/Ctl (n=6)	HIV+ HAND HIVE vs. controls	Frontal cortex	Microarray	2
WWTR1	WW domain containing transcription regulator 1	Increase	2.07241	0.00542271	PMID: 21909266	Borjabad et al. 2011	HIV+ HAND (n=8) vs. HIV+ cART, HAND (n=7) vs. HIV−/Ctl (n=6)	HIV+ HAND vs. controls	Within anterior frontal lobe (Deep white matter)	Microarray	2
WWTR1	WW domain containing transcription regulator 1	Increase	1.06154	0.000205221	PMID: 23049970	Gelman et al. 2012	HIV+ with NCI and HIVE (n = 5) vs. HIV+ with NCI, no HIVE (n= 7) vs. HIV+/CN, no HIVE (n= 6) vs. HIV−/Ctl (n=6)	HIV+ HAND HIVE vs. controls	Neostriatum from deep frontal lobe	Microarray	2
WWTR1	WW domain containing transcription regulator 1	Increase	2.0173	1.21e-12	PMID: 23049970	Gelman et al. 2012	HIV+ with NCI and HIVE (n = 5) vs. HIV+ with NCI, no HIVE (n= 7) vs. HIV+/CN, no HIVE (n= 6) vs. HIV−/Ctl (n=6)	HIV+ HAND HIVE vs. controls	Neostriatum from deep frontal lobe	Microarray	2
WWTR1	WW domain containing transcription regulator 1	Increase	1.57597	2.2305e-05	PMID: 23049970	Gelman et al. 2012	HIV+ with NCI and HIVE (n = 5) vs. HIV+ with NCI, no HIVE (n= 7) vs. HIV+/CN, no HIVE (n= 6) vs. HIV−/Ctl (n=6)	HIV+ HAND HIVE vs. controls	Frontal cortex	Microarray	2
WWTR1	WW domain containing transcription regulator 1	Increase	3.07;2.98	0.00607	PMID: 23049970	Gelman et al. 2012	HIV+ with NCI and HIVE (n = 5) vs. HIV+ with NCI, no HIVE (n= 7) vs. HIV+/CN, no HIVE (n= 6) vs. HIV−/Ctl (n=6)	HIV+ HAND HIVE vs. controls	Neostriatum, Frontal cortex	Microarray	2
DDX3X	DEAD-box helicase 3 X-linked	Increase	0.925851	0.040702	PMCID: PMC7149918	Canchi et al. 2020	HIV+ with HAD (n = 3) vs. HIV+ with MND (n = 10) vs. HIV+ with ANI (n=10) vs. HIV+/CN (n=10)	HIV+MND vs. CNHIV+	Frontal Cortex	Microarray	2
DDX3X	DEAD-box helicase 3 X-linked	Decrease	-1.29749	0.00820985	PMID: 23190615	Zhou et al. 2012	HIV+ with HAD (n=10) vs. HIV+ no HAD (n=8)	HIV+ vs. HIV+ HAND	Frontal Cortex	Microarray	2
DDX47	DEAD-box helicase 47	Increase	0.869058	0.0318796	PMCID: PMC7149918	Canchi et al. 2020	HIV+ with HAD (n = 3) vs. HIV+ with MND (n = 10) vs. HIV+ with ANI (n=10) vs. HIV+/CN (n=10)	HIV+MND vs. CNHIV+	Frontal Cortex	Microarray	2
DDX47	DEAD-box helicase 47	Decrease	-1.19987	0.0296565	PMID: 23190615	Zhou et al. 2012	HIV+ with HAD (n=10) vs. HIV+ no HAD (n=8)	HIV+ vs. HIV+ HAND	Frontal Cortex	Microarray	2
DKK3	dickkopf WNT signaling pathway inhibitor 3	Increase	1.25477	0.00683672	PMCID: PMC7149918	Canchi et al. 2020	HIV+ with HAD (n = 3) vs. HIV+ with MND (n = 10) vs. HIV+ with ANI (n=10) vs. HIV+/CN (n=10)	HIV+MND vs. CNHIV+	Frontal Cortex	Microarray	2
DKK3	dickkopf homolog 3 (Xenopus laevis)	Decrease	-1.09952	0.000179724	PMID: 23049970	Gelman et al. 2012	HIV+ with NCI and HIVE (n = 5) vs. HIV+ with NCI, no HIVE (n= 7) vs. HIV+/CN, no HIVE (n= 6) vs. HIV−/Ctl (n=6)	HIV+ HAND HIVE vs. controls	Frontal cortex	Microarray	2
DLD	dihydrolipoamide dehydrogenase	Increase	1.16538	0.0205457	PMCID: PMC7149918	Canchi et al. 2020	HIV+ with HAD (n = 3) vs. HIV+ with MND (n = 10) vs. HIV+ with ANI (n=10) vs. HIV+/CN (n=10)	HIV+MND vs. CNHIV+	Frontal Cortex	Microarray	2
DLD	dihydrolipoamide dehydrogenase	Decrease	-1.23519	0.000187251	PMID: 23049970	Gelman et al. 2012	HIV+ with NCI and HIVE (n = 5) vs. HIV+ with NCI, no HIVE (n= 7) vs. HIV+/CN, no HIVE (n= 6) vs. HIV−/Ctl (n=6)	HIV+ HAND HIVE vs. controls	Frontal cortex	Microarray	2
DLGAP3	DLG associated protein 3	Increase	1.05175	0.021314	PMCID: PMC7149918	Canchi et al. 2020	HIV+ with HAD (n = 3) vs. HIV+ with MND (n = 10) vs. HIV+ with ANI (n=10) vs. HIV+/CN (n=10)	HIV+MND vs. CNHIV+	Frontal Cortex	Microarray	2
DLGAP3	Discs, large (Drosophila) homolog-associated protein 3. PSD-95-associated protein 3	Decrease	-1.0556	3.54e-11	PMID: 23049970	Gelman et al. 2012	HIV+ with NCI and HIVE (n = 5) vs. HIV+ with NCI, no HIVE (n= 7) vs. HIV+/CN, no HIVE (n= 6) vs. HIV−/Ctl (n=6)	HIV+ HAND HIVE vs. controls	Neostriatum from deep frontal lobe	Microarray	2
DNAJA4	DnaJ (Hsp40) homolog, subfamily A, member 4	Decrease	-1.2759	2.92775e-14	PMID: 23049970	Gelman et al. 2012	HIV+ with NCI and HIVE (n = 5) vs. HIV+ with NCI, no HIVE (n= 7) vs. HIV+/CN, no HIVE (n= 6) vs. HIV−/Ctl (n=6)	HIV+ HAND HIVE vs. controls	Frontal cortex	Microarray	2
DNAJA4	DnaJ	Decrease	-1.4245	0.0376268	PMID: 23190615	Zhou et al. 2012	HIV+ with HAD (n=10) vs. HIV+ no HAD (n=8)	HIV+ vs. HIV+ HAND	Frontal Cortex	Microarray	2
DNAJC6	DnaJ heat shock protein family (Hsp40) member C6	Increase	0.772584	0.0441269	PMCID: PMC7149918	Canchi et al. 2020	HIV+ with HAD (n = 3) vs. HIV+ with MND (n = 10) vs. HIV+ with ANI (n=10) vs. HIV+/CN (n=10)	HIV+MND vs. CNHIV+	Frontal Cortex	Microarray	2
DNAJC6	DnaJ (Hsp40) homolog, subfamily C, member 6	Decrease	-1.13963	0.000484384	PMID: 23049970	Gelman et al. 2012	HIV+ with NCI and HIVE (n = 5) vs. HIV+ with NCI, no HIVE (n= 7) vs. HIV+/CN, no HIVE (n= 6) vs. HIV−/Ctl (n=6)	HIV+ HAND HIVE vs. controls	Frontal cortex	Microarray	2
DNM1L	dynamin 1 like	Increase	0.933153	0.0119372	PMCID: PMC7149918	Canchi et al. 2020	HIV+ with HAD (n = 3) vs. HIV+ with MND (n = 10) vs. HIV+ with ANI (n=10) vs. HIV+/CN (n=10)	HIV+MND vs. CNHIV+	Frontal Cortex	Microarray	2
DNM1L	dynamin 1-like	Decrease	-1.05466	9.63068e-07	PMID: 23049970	Gelman et al. 2012	HIV+ with NCI and HIVE (n = 5) vs. HIV+ with NCI, no HIVE (n= 7) vs. HIV+/CN, no HIVE (n= 6) vs. HIV−/Ctl (n=6)	HIV+ HAND HIVE vs. controls	Frontal cortex	Microarray	2
DPYSL2	dihydropyrimidinase like 2	Increase	1.14771	0.00683672	PMCID: PMC7149918	Canchi et al. 2020	HIV+ with HAD (n = 3) vs. HIV+ with MND (n = 10) vs. HIV+ with ANI (n=10) vs. HIV+/CN (n=10)	HIV+MND vs. CNHIV+	Frontal Cortex	Microarray	2
DPYSL2	dihydropyrimidinase like 2	Decrease	-1.21386	0.0100836	PMID: 23190615	Zhou et al. 2012	HIV+ with HAD (n=10) vs. HIV+ no HAD (n=8)	HIV+ vs. HIV+ HAND	Frontal Cortex	Microarray	2
DST	dystonin	Increase	0.721732	0.0207057	PMCID: PMC7149918	Canchi et al. 2020	HIV+ with HAD (n = 3) vs. HIV+ with MND (n = 10) vs. HIV+ with ANI (n=10) vs. HIV+/CN (n=10)	HIV+MND vs. CNHIV+	Frontal Cortex	Microarray	2
DST	dystonin	Increase	1.17728	1.4e-06	PMID: 23049970	Gelman et al. 2012	HIV+ with NCI and HIVE (n = 5) vs. HIV+ with NCI, no HIVE (n= 7) vs. HIV+/CN, no HIVE (n= 6) vs. HIV−/Ctl (n=6)	HIV+ HAND HIVE vs. controls	Neostriatum from deep frontal lobe	Microarray	2
DYNC1I1	dynein cytoplasmic 1 intermediate chain 1	Increase	0.781916	0.0269044	PMCID: PMC7149918	Canchi et al. 2020	HIV+ with HAD (n = 3) vs. HIV+ with MND (n = 10) vs. HIV+ with ANI (n=10) vs. HIV+/CN (n=10)	HIV+MND vs. CNHIV+	Frontal Cortex	Microarray	2
DYNC1I1	dynein, cytoplasmic 1, intermediate chain 1	Decrease	-1.43937	1.864e-06	PMID: 23049970	Gelman et al. 2012	HIV+ with NCI and HIVE (n = 5) vs. HIV+ with NCI, no HIVE (n= 7) vs. HIV+/CN, no HIVE (n= 6) vs. HIV−/Ctl (n=6)	HIV+ HAND HIVE vs. controls	Frontal cortex	Microarray	2
EFNB2	ephrin B2	Increase	0.948905	0.0350471	PMCID: PMC7149918	Canchi et al. 2020	HIV+ with HAD (n = 3) vs. HIV+ with MND (n = 10) vs. HIV+ with ANI (n=10) vs. HIV+/CN (n=10)	HIV+MND vs. CNHIV+	Frontal Cortex	Microarray	2
EFNB2	ephrin B2	Decrease	-1.25098	0.0117528	PMID: 23190615	Zhou et al. 2012	HIV+ with HAD (n=10) vs. HIV+ no HAD (n=8)	HIV+ vs. HIV+ HAND	Frontal Cortex	Microarray	2
C4A	complement component 4A (Rodgers blood group)	Increase	2.1832	0.00130944	PMID: 21909266	Borjabad et al. 2011	HIV+ HAND (n=8) vs. HIV+ cART, HAND (n=7) vs. HIV−/Ctl (n=6)	HIV+ HAND vs. controls	Within anterior frontal lobe (Deep white matter)	Microarray	2
CDC2L2		Decrease	-2.1596	0.00692468	PMID: 23190615	Zhou et al. 2012	HIV+ with HAD (n=10) vs. HIV+ no HAD (n=8)	HIV+ vs. HIV+ HAND	Frontal Cortex	Microarray	2
HLA-DRB4	major histocompatibility complex, class II, DR beta 4	Increase	2.12109	0.0187448	PMID: 21909266	Borjabad et al. 2011	HIV+ HAND (n=8) vs. HIV+ cART, HAND (n=7) vs. HIV−/Ctl (n=6)	HIV+ HAND vs. controls	Within anterior frontal lobe (Deep white matter)	Microarray	2
ABHD3	abhydrolase domain containing 3	Decrease	-1.3408	0.0456246	PMID: 23190615	Zhou et al. 2012	HIV+ with HAD (n=10) vs. HIV+ no HAD (n=8)	HIV+ vs. HIV+ HAND	Frontal Cortex	Microarray	2
ADAM22	ADAM metallopeptidase domain 22	Decrease	-1.96697	0.0107902	PMID: 23190615	Zhou et al. 2012	HIV+ with HAD (n=10) vs. HIV+ no HAD (n=8)	HIV+ vs. HIV+ HAND	Frontal Cortex	Microarray	2
ACTG1	actin, gamma 1	Increase	1.61373	0.000854834	PMID: 21909266	Borjabad et al. 2011	HIV+ HAND (n=8) vs. HIV+ cART, HAND (n=7) vs. HIV−/Ctl (n=6)	HIV+ HAND vs. controls	Within anterior frontal lobe (Deep white matter)	Microarray	1
ACTG1	actin, gamma 1	Increase	1.5411	0.000778619	PMID: 21909266	Borjabad et al. 2011	HIV+ HAND (n=8) vs. HIV+ cART, HAND (n=7) vs. HIV−/Ctl (n=6)	HIV+ HAND vs. controls	Within anterior frontal lobe (Deep white matter)	Microarray	1
76P		Decrease	-1.42476	0.0376046	PMID: 23190615	Zhou et al. 2012	HIV+ with HAD (n=10) vs. HIV+ no HAD (n=8)	HIV+ vs. HIV+ HAND	Frontal Cortex	Microarray	1
AAMP	angio associated migratory cell protein	Increase	0.813571	0.0409832	PMCID: PMC7149918	Canchi et al. 2020	HIV+ with HAD (n = 3) vs. HIV+ with MND (n = 10) vs. HIV+ with ANI (n=10) vs. HIV+/CN (n=10)	HIV+MND vs. CNHIV+	Frontal Cortex	Microarray	1
ABAT	4-aminobutyrate aminotransferase	Increase	0.961286	0.0205834	PMCID: PMC7149918	Canchi et al. 2020	HIV+ with HAD (n = 3) vs. HIV+ with MND (n = 10) vs. HIV+ with ANI (n=10) vs. HIV+/CN (n=10)	HIV+MND vs. CNHIV+	Frontal Cortex	Microarray	1
ABCA3	ATP binding cassette subfamily A member 3	Increase	0.907057	0.00949764	PMCID: PMC7149918	Canchi et al. 2020	HIV+ with HAD (n = 3) vs. HIV+ with MND (n = 10) vs. HIV+ with ANI (n=10) vs. HIV+/CN (n=10)	HIV+MND vs. CNHIV+	Frontal Cortex	Microarray	1
ABCB6	ATP binding cassette subfamily B member 6 (Langereis blood group)	Increase	0.920967	0.0441553	PMCID: PMC7149918	Canchi et al. 2020	HIV+ with HAD (n = 3) vs. HIV+ with MND (n = 10) vs. HIV+ with ANI (n=10) vs. HIV+/CN (n=10)	HIV+MND vs. CNHIV+	Frontal Cortex	Microarray	1
ABCC4	ATP binding cassette subfamily C member 4	Increase	1.27942	0.030182	PMCID: PMC7149918	Canchi et al. 2020	HIV+ with HAD (n = 3) vs. HIV+ with MND (n = 10) vs. HIV+ with ANI (n=10) vs. HIV+/CN (n=10)	HIV+MND vs. CNHIV+	Frontal Cortex	Microarray	1
ABHD10	abhydrolase domain containing 10	Increase	0.75072	0.032879	PMCID: PMC7149918	Canchi et al. 2020	HIV+ with HAD (n = 3) vs. HIV+ with MND (n = 10) vs. HIV+ with ANI (n=10) vs. HIV+/CN (n=10)	HIV+MND vs. CNHIV+	Frontal Cortex	Microarray	1
ABHD12	abhydrolase domain containing 12	Increase	0.791386	0.0227949	PMCID: PMC7149918	Canchi et al. 2020	HIV+ with HAD (n = 3) vs. HIV+ with MND (n = 10) vs. HIV+ with ANI (n=10) vs. HIV+/CN (n=10)	HIV+MND vs. CNHIV+	Frontal Cortex	Microarray	1
ADCY1	adenylate cyclase 1 (brain)	Decrease	-2.57901	0.00458078	PMID: 21909266	Borjabad et al. 2011	HIV+ HAND (n=8) vs. HIV+ cART, HAND (n=7) vs. HIV−/Ctl (n=6)	HIV+ HAND vs. controls	Within anterior frontal lobe (Deep white matter)	Microarray	1
ADCY1	adenylate cyclase 1 (brain)	Decrease	-2.40689	0.013845	PMID: 21909266	Borjabad et al. 2011	HIV+ HAND (n=8) vs. HIV+ cART, HAND (n=7) vs. HIV−/Ctl (n=6)	HIV+ HAND vs. controls	Within anterior frontal lobe (Deep white matter)	Microarray	1
ADORA3	adenosine A3 receptor	Increase	2.1849	0.0384734	PMID: 21909266	Borjabad et al. 2011	HIV+ HAND (n=8) vs. HIV+ cART, HAND (n=7) vs. HIV−/Ctl (n=6)	HIV+ HAND vs. controls	Within anterior frontal lobe (Deep white matter)	Microarray	1
ADORA3	adenosine A3 receptor	Increase	1.83006	0.0266048	PMID: 21909266	Borjabad et al. 2011	HIV+ HAND (n=8) vs. HIV+ cART, HAND (n=7) vs. HIV−/Ctl (n=6)	HIV+ HAND vs. controls	Within anterior frontal lobe (Deep white matter)	Microarray	1
ADPGK	ADP-dependent glucokinase	Increase	1.96874	0.00133086	PMID: 21909266	Borjabad et al. 2011	HIV+ HAND (n=8) vs. HIV+ cART, HAND (n=7) vs. HIV−/Ctl (n=6)	HIV+ HAND vs. controls	Within anterior frontal lobe (Deep white matter)	Microarray	1
ADPGK	ADP-dependent glucokinase	Increase	1.64563	0.0479023	PMID: 21909266	Borjabad et al. 2011	HIV+ HAND (n=8) vs. HIV+ cART, HAND (n=7) vs. HIV−/Ctl (n=6)	HIV+ HAND_ART vs. controls	Within anterior frontal lobe (Deep white matter)	Microarray	1
ABHD14A	abhydrolase domain containing 14A	Increase	1.08419	0.0360161	PMCID: PMC7149918	Canchi et al. 2020	HIV+ with HAD (n = 3) vs. HIV+ with MND (n = 10) vs. HIV+ with ANI (n=10) vs. HIV+/CN (n=10)	HIV+MND vs. CNHIV+	Frontal Cortex	Microarray	1
ABHD14B	abhydrolase domain containing 14B	Increase	1.22076	0.0360851	PMCID: PMC7149918	Canchi et al. 2020	HIV+ with HAD (n = 3) vs. HIV+ with MND (n = 10) vs. HIV+ with ANI (n=10) vs. HIV+/CN (n=10)	HIV+MND vs. CNHIV+	Frontal Cortex	Microarray	1
AEBP1	AE binding protein 1	Increase	2.24822	0.00326823	PMID: 21909266	Borjabad et al. 2011	HIV+ HAND (n=8) vs. HIV+ cART, HAND (n=7) vs. HIV−/Ctl (n=6)	HIV+ HAND vs. controls	Within anterior frontal lobe (Deep white matter)	Microarray	1
AFF1	AF4/FMR2 family, member 1	Increase	1.51871	0.0162789	PMID: 21909266	Borjabad et al. 2011	HIV+ HAND (n=8) vs. HIV+ cART, HAND (n=7) vs. HIV−/Ctl (n=6)	HIV+ HAND vs. controls	Within anterior frontal lobe (Deep white matter)	Microarray	1
AFTPH	Aftiphilin	Increase	1.66066	0.0327718	PMID: 21909266	Borjabad et al. 2011	HIV+ HAND (n=8) vs. HIV+ cART, HAND (n=7) vs. HIV−/Ctl (n=6)	HIV+ HAND vs. controls	Within anterior frontal lobe (Deep white matter)	Microarray	1
AIF1	allograft inflammatory factor 1	Increase	3.02006	0.0234162	PMID: 21909266	Borjabad et al. 2011	HIV+ HAND (n=8) vs. HIV+ cART, HAND (n=7) vs. HIV−/Ctl (n=6)	HIV+ HAND vs. controls	Within anterior frontal lobe (Deep white matter)	Microarray	1
AIF1	allograft inflammatory factor 1	Increase	2.77685	0.0260867	PMID: 21909266	Borjabad et al. 2011	HIV+ HAND (n=8) vs. HIV+ cART, HAND (n=7) vs. HIV−/Ctl (n=6)	HIV+ HAND vs. controls	Within anterior frontal lobe (Deep white matter)	Microarray	1
AIF1	allograft inflammatory factor 1	Increase	2.76287	0.0184256	PMID: 21909266	Borjabad et al. 2011	HIV+ HAND (n=8) vs. HIV+ cART, HAND (n=7) vs. HIV−/Ctl (n=6)	HIV+ HAND vs. controls	Within anterior frontal lobe (Deep white matter)	Microarray	1
AKAP10	Full-length cDNA clone CS0DJ012YG05	Increase	1.57503	0.00391511	PMID: 21909266	Borjabad et al. 2011	HIV+ HAND (n=8) vs. HIV+ cART, HAND (n=7) vs. HIV−/Ctl (n=6)	HIV+ HAND vs. controls	Within anterior frontal lobe (Deep white matter)	Microarray	1
AMD1	adenosylmethionine decarboxylase 1	Increase	1.70947	0.0268466	PMID: 21909266	Borjabad et al. 2011	HIV+ HAND (n=8) vs. HIV+ cART, HAND (n=7) vs. HIV−/Ctl (n=6)	HIV+ HAND vs. controls	Within anterior frontal lobe (Deep white matter)	Microarray	1
AMFR	autocrine motility factor receptor	Increase	1.61258	0.0292756	PMID: 21909266	Borjabad et al. 2011	HIV+ HAND (n=8) vs. HIV+ cART, HAND (n=7) vs. HIV−/Ctl (n=6)	HIV+ HAND_ART vs. controls	Within anterior frontal lobe (Deep white matter)	Microarray	1
AMIGO1	adhesion molecule with Ig-like domain 1	Decrease	-1.67273	0.0290495	PMID: 21909266	Borjabad et al. 2011	HIV+ HAND (n=8) vs. HIV+ cART, HAND (n=7) vs. HIV−/Ctl (n=6)	HIV+ HAND vs. controls	Within anterior frontal lobe (Deep white matter)	Microarray	1
ANGPT1	angiopoietin 1	Increase	2.27661	0.00538749	PMID: 21909266	Borjabad et al. 2011	HIV+ HAND (n=8) vs. HIV+ cART, HAND (n=7) vs. HIV−/Ctl (n=6)	HIV+ HAND vs. controls	Within anterior frontal lobe (Deep white matter)	Microarray	1
ANKRD10	ankyrin repeat domain 10	Increase	1.6922	0.0271289	PMID: 21909266	Borjabad et al. 2011	HIV+ HAND (n=8) vs. HIV+ cART, HAND (n=7) vs. HIV−/Ctl (n=6)	HIV+ HAND vs. controls	Within anterior frontal lobe (Deep white matter)	Microarray	1
ANKRD10	Ankyrin repeat domain 10	Increase	1.52778	0.0499832	PMID: 21909266	Borjabad et al. 2011	HIV+ HAND (n=8) vs. HIV+ cART, HAND (n=7) vs. HIV−/Ctl (n=6)	HIV+ HAND vs. controls	Within anterior frontal lobe (Deep white matter)	Microarray	1
ANP32B	acidic (leucine-rich) nuclear phosphoprotein 32 family, member B	Decrease	-1.52902	0.0110605	PMID: 21909266	Borjabad et al. 2011	HIV+ HAND (n=8) vs. HIV+ cART, HAND (n=7) vs. HIV−/Ctl (n=6)	HIV+ HAND vs. controls	Within anterior frontal lobe (Deep white matter)	Microarray	1
ANP32B	acidic (leucine-rich) nuclear phosphoprotein 32 family, member B	Decrease	-1.6002	0.0104343	PMID: 21909266	Borjabad et al. 2011	HIV+ HAND (n=8) vs. HIV+ cART, HAND (n=7) vs. HIV−/Ctl (n=6)	HIV+ HAND_ART vs. controls	Within anterior frontal lobe (Deep white matter)	Microarray	1
ANP32B	acidic (leucine-rich) nuclear phosphoprotein 32 family, member B	Decrease	-1.59819	0.0158009	PMID: 21909266	Borjabad et al. 2011	HIV+ HAND (n=8) vs. HIV+ cART, HAND (n=7) vs. HIV−/Ctl (n=6)	HIV+ HAND_ART vs. controls	Within anterior frontal lobe (Deep white matter)	Microarray	1
APC	adenomatosis polyposis coli	Decrease	-1.7485	0.00131151	PMID: 21909266	Borjabad et al. 2011	HIV+ HAND (n=8) vs. HIV+ cART, HAND (n=7) vs. HIV−/Ctl (n=6)	HIV+ HAND vs. controls	Within anterior frontal lobe (Deep white matter)	Microarray	1
APC	adenomatosis polyposis coli	Decrease	-1.51139	0.00386323	PMID: 21909266	Borjabad et al. 2011	HIV+ HAND (n=8) vs. HIV+ cART, HAND (n=7) vs. HIV−/Ctl (n=6)	HIV+ HAND_ART vs. controls	Within anterior frontal lobe (Deep white matter)	Microarray	1
APOC1	apolipoprotein C-I	Increase	5.70944	9.69112e-05	PMID: 21909266	Borjabad et al. 2011	HIV+ HAND (n=8) vs. HIV+ cART, HAND (n=7) vs. HIV−/Ctl (n=6)	HIV+ HAND vs. controls	Within anterior frontal lobe (Deep white matter)	Microarray	1
APOC1	apolipoprotein C-I	Increase	2.62405	0.00423781	PMID: 21909266	Borjabad et al. 2011	HIV+ HAND (n=8) vs. HIV+ cART, HAND (n=7) vs. HIV−/Ctl (n=6)	HIV+ HAND vs. controls	Within anterior frontal lobe (Deep white matter)	Microarray	1
APOC2	apolipoprotein C-II	Increase	3.35448	0.00873649	PMID: 21909266	Borjabad et al. 2011	HIV+ HAND (n=8) vs. HIV+ cART, HAND (n=7) vs. HIV−/Ctl (n=6)	HIV+ HAND vs. controls	Within anterior frontal lobe (Deep white matter)	Microarray	1
APOC2	Apolipoprotein C-II	Increase	3.26877	0.0144707	PMID: 21909266	Borjabad et al. 2011	HIV+ HAND (n=8) vs. HIV+ cART, HAND (n=7) vs. HIV−/Ctl (n=6)	HIV+ HAND vs. controls	Within anterior frontal lobe (Deep white matter)	Microarray	1
APOC2	Apolipoprotein C-II	Increase	2.02638	0.0341635	PMID: 21909266	Borjabad et al. 2011	HIV+ HAND (n=8) vs. HIV+ cART, HAND (n=7) vs. HIV−/Ctl (n=6)	HIV+ HAND vs. controls	Within anterior frontal lobe (Deep white matter)	Microarray	1
APOL6	apolipoprotein L, 6	Increase	3.71353	0.000142196	PMID: 21909266	Borjabad et al. 2011	HIV+ HAND (n=8) vs. HIV+ cART, HAND (n=7) vs. HIV−/Ctl (n=6)	HIV+ HAND vs. controls	Within anterior frontal lobe (Deep white matter)	Microarray	1
APOL6	apolipoprotein L, 6	Increase	2.01949	4.34053e-05	PMID: 21909266	Borjabad et al. 2011	HIV+ HAND (n=8) vs. HIV+ cART, HAND (n=7) vs. HIV−/Ctl (n=6)	HIV+ HAND vs. controls	Within anterior frontal lobe (Deep white matter)	Microarray	1
APOL6	apolipoprotein L, 6	Increase	1.76295	0.00331049	PMID: 21909266	Borjabad et al. 2011	HIV+ HAND (n=8) vs. HIV+ cART, HAND (n=7) vs. HIV−/Ctl (n=6)	HIV+ HAND vs. controls	Within anterior frontal lobe (Deep white matter)	Microarray	1
ARFIP1	ADP-ribosylation factor interacting protein 1 (arfaptin 1)	Increase	1.59225	0.0201083	PMID: 21909266	Borjabad et al. 2011	HIV+ HAND (n=8) vs. HIV+ cART, HAND (n=7) vs. HIV−/Ctl (n=6)	HIV+ HAND vs. controls	Within anterior frontal lobe (Deep white matter)	Microarray	1
ARPC1A	actin related protein 2/3 complex, subunit 1A, 41kDa	Increase	1.58887	0.0077811	PMID: 21909266	Borjabad et al. 2011	HIV+ HAND (n=8) vs. HIV+ cART, HAND (n=7) vs. HIV−/Ctl (n=6)	HIV+ HAND_ART vs. controls	Within anterior frontal lobe (Deep white matter)	Microarray	1
ABHD16A	abhydrolase domain containing 16A	Increase	1.13993	0.0276774	PMCID: PMC7149918	Canchi et al. 2020	HIV+ with HAD (n = 3) vs. HIV+ with MND (n = 10) vs. HIV+ with ANI (n=10) vs. HIV+/CN (n=10)	HIV+MND vs. CNHIV+	Frontal Cortex	Microarray	1
ABHD2	abhydrolase domain containing 2	Increase	1.11638	0.00745781	PMCID: PMC7149918	Canchi et al. 2020	HIV+ with HAD (n = 3) vs. HIV+ with MND (n = 10) vs. HIV+ with ANI (n=10) vs. HIV+/CN (n=10)	HIV+MND vs. CNHIV+	Frontal Cortex	Microarray	1
ARSB	arylsulfatase B	Increase	1.58632	0.0408546	PMID: 21909266	Borjabad et al. 2011	HIV+ HAND (n=8) vs. HIV+ cART, HAND (n=7) vs. HIV−/Ctl (n=6)	HIV+ HAND_ART vs. controls	Within anterior frontal lobe (Deep white matter)	Microarray	1
ASAH1	N-acylsphingosine amidohydrolase (acid ceramidase) 1	Increase	1.67386	0.00639893	PMID: 21909266	Borjabad et al. 2011	HIV+ HAND (n=8) vs. HIV+ cART, HAND (n=7) vs. HIV−/Ctl (n=6)	HIV+ HAND vs. controls	Within anterior frontal lobe (Deep white matter)	Microarray	1
ASAH1	N-acylsphingosine amidohydrolase (acid ceramidase) 1	Increase	1.56674	0.0153424	PMID: 21909266	Borjabad et al. 2011	HIV+ HAND (n=8) vs. HIV+ cART, HAND (n=7) vs. HIV−/Ctl (n=6)	HIV+ HAND vs. controls	Within anterior frontal lobe (Deep white matter)	Microarray	1
ASXL2	additional sex combs like 2 (Drosophila)	Increase	1.70292	0.00441678	PMID: 21909266	Borjabad et al. 2011	HIV+ HAND (n=8) vs. HIV+ cART, HAND (n=7) vs. HIV−/Ctl (n=6)	HIV+ HAND vs. controls	Within anterior frontal lobe (Deep white matter)	Microarray	1
ATCAY	ataxia, cerebellar, Cayman type (caytaxin)	Decrease	-1.56997	0.00925779	PMID: 21909266	Borjabad et al. 2011	HIV+ HAND (n=8) vs. HIV+ cART, HAND (n=7) vs. HIV−/Ctl (n=6)	HIV+ HAND vs. controls	Within anterior frontal lobe (Deep white matter)	Microarray	1
ATF4	activating transcription factor 4 (tax-responsive enhancer element B67)	Increase	1.69178	0.00200941	PMID: 21909266	Borjabad et al. 2011	HIV+ HAND (n=8) vs. HIV+ cART, HAND (n=7) vs. HIV−/Ctl (n=6)	HIV+ HAND vs. controls	Within anterior frontal lobe (Deep white matter)	Microarray	1
ATP11A	ATPase, Class VI, type 11A	Increase	1.91046	0.0231657	PMID: 21909266	Borjabad et al. 2011	HIV+ HAND (n=8) vs. HIV+ cART, HAND (n=7) vs. HIV−/Ctl (n=6)	HIV+ HAND vs. controls	Within anterior frontal lobe (Deep white matter)	Microarray	1
ATP2B1	ATPase, Ca++ transporting, plasma membrane 1	Decrease	-2.07199	0.0352505	PMID: 21909266	Borjabad et al. 2011	HIV+ HAND (n=8) vs. HIV+ cART, HAND (n=7) vs. HIV−/Ctl (n=6)	HIV+ HAND vs. controls	Within anterior frontal lobe (Deep white matter)	Microarray	1
ABI2	abl interactor 2	Increase	0.803082	0.0377438	PMCID: PMC7149918	Canchi et al. 2020	HIV+ with HAD (n = 3) vs. HIV+ with MND (n = 10) vs. HIV+ with ANI (n=10) vs. HIV+/CN (n=10)	HIV+MND vs. CNHIV+	Frontal Cortex	Microarray	1
ABL2	ABL proto-oncogene 2, non-receptor tyrosine kinase	Increase	0.75903	0.0188503	PMCID: PMC7149918	Canchi et al. 2020	HIV+ with HAD (n = 3) vs. HIV+ with MND (n = 10) vs. HIV+ with ANI (n=10) vs. HIV+/CN (n=10)	HIV+MND vs. CNHIV+	Frontal Cortex	Microarray	1
ABR	ABR activator of RhoGEF and GTPase	Increase	1.07787	0.00949764	PMCID: PMC7149918	Canchi et al. 2020	HIV+ with HAD (n = 3) vs. HIV+ with MND (n = 10) vs. HIV+ with ANI (n=10) vs. HIV+/CN (n=10)	HIV+MND vs. CNHIV+	Frontal Cortex	Microarray	1
AC005261.2	novel transcript	Increase	0.723019	0.0333367	PMCID: PMC7149918	Canchi et al. 2020	HIV+ with HAD (n = 3) vs. HIV+ with MND (n = 10) vs. HIV+ with ANI (n=10) vs. HIV+/CN (n=10)	HIV+MND vs. CNHIV+	Frontal Cortex	Microarray	1
ATP2B1	ATPase, Ca++ transporting, plasma membrane 1	Decrease	-1.7164	0.0127836	PMID: 21909266	Borjabad et al. 2011	HIV+ HAND (n=8) vs. HIV+ cART, HAND (n=7) vs. HIV−/Ctl (n=6)	HIV+ HAND vs. controls	Within anterior frontal lobe (Deep white matter)	Microarray	1
ATP6AP1	ATPase, H+ transporting, lysosomal accessory protein 1	Increase	1.55121	0.022875	PMID: 21909266	Borjabad et al. 2011	HIV+ HAND (n=8) vs. HIV+ cART, HAND (n=7) vs. HIV−/Ctl (n=6)	HIV+ HAND vs. controls	Within anterior frontal lobe (Deep white matter)	Microarray	1
ATP6V0E1	ATPase, H+ transporting, lysosomal 9kDa, V0 subunit e1	Increase	1.69987	0.00890001	PMID: 21909266	Borjabad et al. 2011	HIV+ HAND (n=8) vs. HIV+ cART, HAND (n=7) vs. HIV−/Ctl (n=6)	HIV+ HAND vs. controls	Within anterior frontal lobe (Deep white matter)	Microarray	1
ATP6V0E1	ATPase, H+ transporting, lysosomal 9kDa, V0 subunit e1	Increase	1.67977	0.00832532	PMID: 21909266	Borjabad et al. 2011	HIV+ HAND (n=8) vs. HIV+ cART, HAND (n=7) vs. HIV−/Ctl (n=6)	HIV+ HAND vs. controls	Within anterior frontal lobe (Deep white matter)	Microarray	1
ATP6V0E1	ATPase, H+ transporting, lysosomal 9kDa, V0 subunit e1	Increase	1.63838	0.00415973	PMID: 21909266	Borjabad et al. 2011	HIV+ HAND (n=8) vs. HIV+ cART, HAND (n=7) vs. HIV−/Ctl (n=6)	HIV+ HAND vs. controls	Within anterior frontal lobe (Deep white matter)	Microarray	1
ATP6V0E1	ATPase, H+ transporting, lysosomal 9kDa, V0 subunit e1	Increase	1.54184	0.000624189	PMID: 21909266	Borjabad et al. 2011	HIV+ HAND (n=8) vs. HIV+ cART, HAND (n=7) vs. HIV−/Ctl (n=6)	HIV+ HAND vs. controls	Within anterior frontal lobe (Deep white matter)	Microarray	1
ATP6V0E1	ATPase, H+ transporting, lysosomal 9kDa, V0 subunit e1	Increase	1.50601	0.0185697	PMID: 21909266	Borjabad et al. 2011	HIV+ HAND (n=8) vs. HIV+ cART, HAND (n=7) vs. HIV−/Ctl (n=6)	HIV+ HAND vs. controls	Within anterior frontal lobe (Deep white matter)	Microarray	1
AZGP1	alpha-2-glycoprotein 1, zinc-binding	Increase	2.94269	0.000639059	PMID: 21909266	Borjabad et al. 2011	HIV+ HAND (n=8) vs. HIV+ cART, HAND (n=7) vs. HIV−/Ctl (n=6)	HIV+ HAND vs. controls	Within anterior frontal lobe (Deep white matter)	Microarray	1
AC005332.6	novel transcript	Increase	0.596115	0.0462371	PMCID: PMC7149918	Canchi et al. 2020	HIV+ with HAD (n = 3) vs. HIV+ with MND (n = 10) vs. HIV+ with ANI (n=10) vs. HIV+/CN (n=10)	HIV+MND vs. CNHIV+	Frontal Cortex	Microarray	1
AC005747.1	growth arrest specific 7	Increase	0.738695	0.0279535	PMCID: PMC7149918	Canchi et al. 2020	HIV+ with HAD (n = 3) vs. HIV+ with MND (n = 10) vs. HIV+ with ANI (n=10) vs. HIV+/CN (n=10)	HIV+MND vs. CNHIV+	Frontal Cortex	Microarray	1
AZGP1	alpha-2-glycoprotein 1, zinc-binding	Increase	1.63707	0.0458431	PMID: 21909266	Borjabad et al. 2011	HIV+ HAND (n=8) vs. HIV+ cART, HAND (n=7) vs. HIV−/Ctl (n=6)	HIV+ HAND_ART vs. controls	Within anterior frontal lobe (Deep white matter)	Microarray	1
B3GAT1	beta-1,3-glucuronyltransferase 1 (glucuronosyltransferase P)	Increase	1.51085	0.00784309	PMID: 21909266	Borjabad et al. 2011	HIV+ HAND (n=8) vs. HIV+ cART, HAND (n=7) vs. HIV−/Ctl (n=6)	HIV+ HAND vs. controls	Within anterior frontal lobe (Deep white matter)	Microarray	1
B3GAT3	beta-1,3-glucuronyltransferase 3 (glucuronosyltransferase I)	Increase	1.63146	0.0193743	PMID: 21909266	Borjabad et al. 2011	HIV+ HAND (n=8) vs. HIV+ cART, HAND (n=7) vs. HIV−/Ctl (n=6)	HIV+ HAND vs. controls	Within anterior frontal lobe (Deep white matter)	Microarray	1
B3GAT3	beta-1,3-glucuronyltransferase 3 (glucuronosyltransferase I)	Increase	1.55402	0.0153601	PMID: 21909266	Borjabad et al. 2011	HIV+ HAND (n=8) vs. HIV+ cART, HAND (n=7) vs. HIV−/Ctl (n=6)	HIV+ HAND vs. controls	Within anterior frontal lobe (Deep white matter)	Microarray	1
B4GALT1	Transcribed locus, strongly similar to XP_531236.1 hypothetical protein XP_531236	Increase	1.67274	0.0309101	PMID: 21909266	Borjabad et al. 2011	HIV+ HAND (n=8) vs. HIV+ cART, HAND (n=7) vs. HIV−/Ctl (n=6)	HIV+ HAND vs. controls	Within anterior frontal lobe (Deep white matter)	Microarray	1
B4GALT1	UDP-Gal:betaGlcNAc beta 1,4- galactosyltransferase, polypeptide 1	Increase	1.53318	0.0427106	PMID: 21909266	Borjabad et al. 2011	HIV+ HAND (n=8) vs. HIV+ cART, HAND (n=7) vs. HIV−/Ctl (n=6)	HIV+ HAND vs. controls	Within anterior frontal lobe (Deep white matter)	Microarray	1
B4GALT6	UDP-Gal:betaGlcNAc beta 1,4- galactosyltransferase, polypeptide 6	Decrease	-2.00703	0.0239363	PMID: 21909266	Borjabad et al. 2011	HIV+ HAND (n=8) vs. HIV+ cART, HAND (n=7) vs. HIV−/Ctl (n=6)	HIV+ HAND vs. controls	Within anterior frontal lobe (Deep white matter)	Microarray	1
BAZ1A	bromodomain adjacent to zinc finger domain, 1A	Increase	1.75416	0.00265698	PMID: 21909266	Borjabad et al. 2011	HIV+ HAND (n=8) vs. HIV+ cART, HAND (n=7) vs. HIV−/Ctl (n=6)	HIV+ HAND vs. controls	Within anterior frontal lobe (Deep white matter)	Microarray	1
BAZ1A	bromodomain adjacent to zinc finger domain, 1A	Decrease	-1.52526	0.0199366	PMID: 21909266	Borjabad et al. 2011	HIV+ HAND (n=8) vs. HIV+ cART, HAND (n=7) vs. HIV−/Ctl (n=6)	HIV+ HAND vs. controls	Within anterior frontal lobe (Deep white matter)	Microarray	1
BCAS1	breast carcinoma amplified sequence 1	Decrease	-1.82245	0.00128973	PMID: 21909266	Borjabad et al. 2011	HIV+ HAND (n=8) vs. HIV+ cART, HAND (n=7) vs. HIV−/Ctl (n=6)	HIV+ HAND vs. controls	Within anterior frontal lobe (Deep white matter)	Microarray	1
BCAS1	breast carcinoma amplified sequence 1	Decrease	-2.09037	0.00682409	PMID: 21909266	Borjabad et al. 2011	HIV+ HAND (n=8) vs. HIV+ cART, HAND (n=7) vs. HIV−/Ctl (n=6)	HIV+ HAND_ART vs. controls	Within anterior frontal lobe (Deep white matter)	Microarray	1
BCL11A	B-cell CLL/lymphoma 11A (zinc finger protein)	Decrease	-2.3309	0.00259598	PMID: 21909266	Borjabad et al. 2011	HIV+ HAND (n=8) vs. HIV+ cART, HAND (n=7) vs. HIV−/Ctl (n=6)	HIV+ HAND vs. controls	Within anterior frontal lobe (Deep white matter)	Microarray	1
BCL11A	B-cell CLL/lymphoma 11A (zinc finger protein)	Decrease	-2.191	0.00144792	PMID: 21909266	Borjabad et al. 2011	HIV+ HAND (n=8) vs. HIV+ cART, HAND (n=7) vs. HIV−/Ctl (n=6)	HIV+ HAND vs. controls	Within anterior frontal lobe (Deep white matter)	Microarray	1
BCL11A	B-cell CLL/lymphoma 11A (zinc finger protein)	Decrease	-1.62748	0.0324779	PMID: 21909266	Borjabad et al. 2011	HIV+ HAND (n=8) vs. HIV+ cART, HAND (n=7) vs. HIV−/Ctl (n=6)	HIV+ HAND vs. controls	Within anterior frontal lobe (Deep white matter)	Microarray	1
BCL11A	B-cell CLL/lymphoma 11A (zinc finger protein)	Decrease	-1.59766	0.00317532	PMID: 21909266	Borjabad et al. 2011	HIV+ HAND (n=8) vs. HIV+ cART, HAND (n=7) vs. HIV−/Ctl (n=6)	HIV+ HAND vs. controls	Within anterior frontal lobe (Deep white matter)	Microarray	1
BIRC4BP	XIAP associated factor-1	Increase	2.92413	2.86447e-05	PMID: 21909266	Borjabad et al. 2011	HIV+ HAND (n=8) vs. HIV+ cART, HAND (n=7) vs. HIV−/Ctl (n=6)	HIV+ HAND vs. controls	Within anterior frontal lobe (Deep white matter)	Microarray	1
BIRC4BP	XIAP associated factor-1	Increase	1.92419	0.000239318	PMID: 21909266	Borjabad et al. 2011	HIV+ HAND (n=8) vs. HIV+ cART, HAND (n=7) vs. HIV−/Ctl (n=6)	HIV+ HAND vs. controls	Within anterior frontal lobe (Deep white matter)	Microarray	1
BIRC4BP	XIAP associated factor-1	Increase	1.52618	0.00871589	PMID: 21909266	Borjabad et al. 2011	HIV+ HAND (n=8) vs. HIV+ cART, HAND (n=7) vs. HIV−/Ctl (n=6)	HIV+ HAND_ART vs. controls	Within anterior frontal lobe (Deep white matter)	Microarray	1
BIRC6	baculoviral IAP repeat-containing 6 (apollon)	Increase	1.54749	0.0131509	PMID: 21909266	Borjabad et al. 2011	HIV+ HAND (n=8) vs. HIV+ cART, HAND (n=7) vs. HIV−/Ctl (n=6)	HIV+ HAND vs. controls	Within anterior frontal lobe (Deep white matter)	Microarray	1
BMP2K	BMP2 inducible kinase	Increase	2.29179	0.000297274	PMID: 21909266	Borjabad et al. 2011	HIV+ HAND (n=8) vs. HIV+ cART, HAND (n=7) vs. HIV−/Ctl (n=6)	HIV+ HAND vs. controls	Within anterior frontal lobe (Deep white matter)	Microarray	1
BMP2K	BMP2 inducible kinase	Increase	1.56335	0.0359377	PMID: 21909266	Borjabad et al. 2011	HIV+ HAND (n=8) vs. HIV+ cART, HAND (n=7) vs. HIV−/Ctl (n=6)	HIV+ HAND vs. controls	Within anterior frontal lobe (Deep white matter)	Microarray	1
AC007387.2	novel transcript	Increase	0.758561	0.0342203	PMCID: PMC7149918	Canchi et al. 2020	HIV+ with HAD (n = 3) vs. HIV+ with MND (n = 10) vs. HIV+ with ANI (n=10) vs. HIV+/CN (n=10)	HIV+MND vs. CNHIV+	Frontal Cortex	Microarray	1
AC008969.1	novel transcript, antisense to ZNF606	Increase	0.857539	0.0318538	PMCID: PMC7149918	Canchi et al. 2020	HIV+ with HAD (n = 3) vs. HIV+ with MND (n = 10) vs. HIV+ with ANI (n=10) vs. HIV+/CN (n=10)	HIV+MND vs. CNHIV+	Frontal Cortex	Microarray	1
AC010538.1	novel transcript, sense overlapping CDK10	Increase	0.698602	0.0296072	PMCID: PMC7149918	Canchi et al. 2020	HIV+ with HAD (n = 3) vs. HIV+ with MND (n = 10) vs. HIV+ with ANI (n=10) vs. HIV+/CN (n=10)	HIV+MND vs. CNHIV+	Frontal Cortex	Microarray	1
AC010733.2	novel transcript	Increase	1.12112	0.044963	PMCID: PMC7149918	Canchi et al. 2020	HIV+ with HAD (n = 3) vs. HIV+ with MND (n = 10) vs. HIV+ with ANI (n=10) vs. HIV+/CN (n=10)	HIV+MND vs. CNHIV+	Frontal Cortex	Microarray	1
AC011346.1	novel transcript, antisense to SPINK9, SPINK7 and SPINK13	Increase	0.910779	0.0272191	PMCID: PMC7149918	Canchi et al. 2020	HIV+ with HAD (n = 3) vs. HIV+ with MND (n = 10) vs. HIV+ with ANI (n=10) vs. HIV+/CN (n=10)	HIV+MND vs. CNHIV+	Frontal Cortex	Microarray	1
BPTF	bromodomain PHD finger transcription factor	Decrease	-1.57024	0.0113421	PMID: 21909266	Borjabad et al. 2011	HIV+ HAND (n=8) vs. HIV+ cART, HAND (n=7) vs. HIV−/Ctl (n=6)	HIV+ HAND_ART vs. controls	Within anterior frontal lobe (Deep white matter)	Microarray	1
BRUNOL4	bruno-like 4, RNA binding protein (Drosophila)	Decrease	-2.2754	0.0184403	PMID: 21909266	Borjabad et al. 2011	HIV+ HAND (n=8) vs. HIV+ cART, HAND (n=7) vs. HIV−/Ctl (n=6)	HIV+ HAND vs. controls	Within anterior frontal lobe (Deep white matter)	Microarray	1
BRUNOL4	bruno-like 4, RNA binding protein (Drosophila)	Decrease	-1.50077	0.0189976	PMID: 21909266	Borjabad et al. 2011	HIV+ HAND (n=8) vs. HIV+ cART, HAND (n=7) vs. HIV−/Ctl (n=6)	HIV+ HAND vs. controls	Within anterior frontal lobe (Deep white matter)	Microarray	1
BRUNOL5	bruno-like 5, RNA binding protein (Drosophila)	Decrease	-2.80389	0.0112178	PMID: 21909266	Borjabad et al. 2011	HIV+ HAND (n=8) vs. HIV+ cART, HAND (n=7) vs. HIV−/Ctl (n=6)	HIV+ HAND vs. controls	Within anterior frontal lobe (Deep white matter)	Microarray	1
BRUNOL5	bruno-like 5, RNA binding protein (Drosophila)	Decrease	-2.24821	0.00549725	PMID: 21909266	Borjabad et al. 2011	HIV+ HAND (n=8) vs. HIV+ cART, HAND (n=7) vs. HIV−/Ctl (n=6)	HIV+ HAND vs. controls	Within anterior frontal lobe (Deep white matter)	Microarray	1
BTN3A1	butyrophilin, subfamily 3, member A1	Increase	2.95236	0.00600513	PMID: 21909266	Borjabad et al. 2011	HIV+ HAND (n=8) vs. HIV+ cART, HAND (n=7) vs. HIV−/Ctl (n=6)	HIV+ HAND vs. controls	Within anterior frontal lobe (Deep white matter)	Microarray	1
C13orf18	chromosome 13 open reading frame 18	Increase	2.023	0.000138981	PMID: 21909266	Borjabad et al. 2011	HIV+ HAND (n=8) vs. HIV+ cART, HAND (n=7) vs. HIV−/Ctl (n=6)	HIV+ HAND vs. controls	Within anterior frontal lobe (Deep white matter)	Microarray	1
C13orf18	chromosome 13 open reading frame 18	Increase	1.54243	0.00345069	PMID: 21909266	Borjabad et al. 2011	HIV+ HAND (n=8) vs. HIV+ cART, HAND (n=7) vs. HIV−/Ctl (n=6)	HIV+ HAND vs. controls	Within anterior frontal lobe (Deep white matter)	Microarray	1
C17orf27	chromosome 17 open reading frame 27	Increase	1.97394	0.00879485	PMID: 21909266	Borjabad et al. 2011	HIV+ HAND (n=8) vs. HIV+ cART, HAND (n=7) vs. HIV−/Ctl (n=6)	HIV+ HAND vs. controls	Within anterior frontal lobe (Deep white matter)	Microarray	1
C17orf27	chromosome 17 open reading frame 27	Increase	1.76265	0.00278856	PMID: 21909266	Borjabad et al. 2011	HIV+ HAND (n=8) vs. HIV+ cART, HAND (n=7) vs. HIV−/Ctl (n=6)	HIV+ HAND vs. controls	Within anterior frontal lobe (Deep white matter)	Microarray	1
C1GALT1	CDNA FLJ13495 fis, clone PLACE1004425	Increase	1.61112	0.0384549	PMID: 21909266	Borjabad et al. 2011	HIV+ HAND (n=8) vs. HIV+ cART, HAND (n=7) vs. HIV−/Ctl (n=6)	HIV+ HAND vs. controls	Within anterior frontal lobe (Deep white matter)	Microarray	1
C1GALT1	core 1 synthase, glycoprotein-N-acetylgalactosamine 3-beta-galactosyltransferase, 1	Increase	1.53411	0.00576475	PMID: 21909266	Borjabad et al. 2011	HIV+ HAND (n=8) vs. HIV+ cART, HAND (n=7) vs. HIV−/Ctl (n=6)	HIV+ HAND vs. controls	Within anterior frontal lobe (Deep white matter)	Microarray	1
C1orf38	chromosome 1 open reading frame 38	Increase	1.59859	0.0108313	PMID: 21909266	Borjabad et al. 2011	HIV+ HAND (n=8) vs. HIV+ cART, HAND (n=7) vs. HIV−/Ctl (n=6)	HIV+ HAND vs. controls	Within anterior frontal lobe (Deep white matter)	Microarray	1
C1orf38	chromosome 1 open reading frame 38	Increase	1.53529	0.00856073	PMID: 21909266	Borjabad et al. 2011	HIV+ HAND (n=8) vs. HIV+ cART, HAND (n=7) vs. HIV−/Ctl (n=6)	HIV+ HAND vs. controls	Within anterior frontal lobe (Deep white matter)	Microarray	1
C1QA	complement component 1, q subcomponent, A chain	Increase	2.82808	0.00052351	PMID: 21909266	Borjabad et al. 2011	HIV+ HAND (n=8) vs. HIV+ cART, HAND (n=7) vs. HIV−/Ctl (n=6)	HIV+ HAND vs. controls	Within anterior frontal lobe (Deep white matter)	Microarray	1
C1QC	complement component 1, q subcomponent, C chain	Increase	4.02567	0.000226442	PMID: 21909266	Borjabad et al. 2011	HIV+ HAND (n=8) vs. HIV+ cART, HAND (n=7) vs. HIV−/Ctl (n=6)	HIV+ HAND vs. controls	Within anterior frontal lobe (Deep white matter)	Microarray	1
C1S	complement component 1, s subcomponent	Increase	1.72826	0.00295541	PMID: 21909266	Borjabad et al. 2011	HIV+ HAND (n=8) vs. HIV+ cART, HAND (n=7) vs. HIV−/Ctl (n=6)	HIV+ HAND vs. controls	Within anterior frontal lobe (Deep white matter)	Microarray	1
C3orf23	chromosome 3 open reading frame 23	Increase	1.5777	0.00289	PMID: 21909266	Borjabad et al. 2011	HIV+ HAND (n=8) vs. HIV+ cART, HAND (n=7) vs. HIV−/Ctl (n=6)	HIV+ HAND vs. controls	Within anterior frontal lobe (Deep white matter)	Microarray	1
AC011700.1	novel transcript, antisense to PROX1	Decrease	-1.33506	0.0486503	PMCID: PMC7149918	Canchi et al. 2020	HIV+ with HAD (n = 3) vs. HIV+ with MND (n = 10) vs. HIV+ with ANI (n=10) vs. HIV+/CN (n=10)	HIV+MND vs. CNHIV+	Frontal Cortex	Microarray	1
AC019205.1	novel transcript, antisense to KHDC1	Increase	0.752168	0.0389629	PMCID: PMC7149918	Canchi et al. 2020	HIV+ with HAD (n = 3) vs. HIV+ with MND (n = 10) vs. HIV+ with ANI (n=10) vs. HIV+/CN (n=10)	HIV+MND vs. CNHIV+	Frontal Cortex	Microarray	1
AC022929.2	novel transcript	Increase	0.849978	0.0318538	PMCID: PMC7149918	Canchi et al. 2020	HIV+ with HAD (n = 3) vs. HIV+ with MND (n = 10) vs. HIV+ with ANI (n=10) vs. HIV+/CN (n=10)	HIV+MND vs. CNHIV+	Frontal Cortex	Microarray	1
AC034102.1	RAB5B, member RAS oncogene family	Increase	0.756898	0.0395953	PMCID: PMC7149918	Canchi et al. 2020	HIV+ with HAD (n = 3) vs. HIV+ with MND (n = 10) vs. HIV+ with ANI (n=10) vs. HIV+/CN (n=10)	HIV+MND vs. CNHIV+	Frontal Cortex	Microarray	1
AC055839.2	uncharacterized LOC728392	Increase	0.954991	0.035451	PMCID: PMC7149918	Canchi et al. 2020	HIV+ with HAD (n = 3) vs. HIV+ with MND (n = 10) vs. HIV+ with ANI (n=10) vs. HIV+/CN (n=10)	HIV+MND vs. CNHIV+	Frontal Cortex	Microarray	1
C3orf23	chromosome 3 open reading frame 23	Increase	1.51824	0.0347063	PMID: 21909266	Borjabad et al. 2011	HIV+ HAND (n=8) vs. HIV+ cART, HAND (n=7) vs. HIV−/Ctl (n=6)	HIV+ HAND vs. controls	Within anterior frontal lobe (Deep white matter)	Microarray	1
C6orf145	chromosome 6 open reading frame 145	Increase	1.54327	0.020272	PMID: 21909266	Borjabad et al. 2011	HIV+ HAND (n=8) vs. HIV+ cART, HAND (n=7) vs. HIV−/Ctl (n=6)	HIV+ HAND vs. controls	Within anterior frontal lobe (Deep white matter)	Microarray	1
C9orf16	chromosome 9 open reading frame 16	Decrease	-1.59373	0.00177571	PMID: 21909266	Borjabad et al. 2011	HIV+ HAND (n=8) vs. HIV+ cART, HAND (n=7) vs. HIV−/Ctl (n=6)	HIV+ HAND vs. controls	Within anterior frontal lobe (Deep white matter)	Microarray	1
CA10	carbonic anhydrase X	Decrease	-1.62226	0.0149572	PMID: 21909266	Borjabad et al. 2011	HIV+ HAND (n=8) vs. HIV+ cART, HAND (n=7) vs. HIV−/Ctl (n=6)	HIV+ HAND vs. controls	Within anterior frontal lobe (Deep white matter)	Microarray	1
AC072026.2	novel transcript, antisense to STXBP5L	Increase	1.0966	0.0292554	PMCID: PMC7149918	Canchi et al. 2020	HIV+ with HAD (n = 3) vs. HIV+ with MND (n = 10) vs. HIV+ with ANI (n=10) vs. HIV+/CN (n=10)	HIV+MND vs. CNHIV+	Frontal Cortex	Microarray	1
AC092445.1	novel transcript, antisense to DKK2	Increase	0.958889	0.0276774	PMCID: PMC7149918	Canchi et al. 2020	HIV+ with HAD (n = 3) vs. HIV+ with MND (n = 10) vs. HIV+ with ANI (n=10) vs. HIV+/CN (n=10)	HIV+MND vs. CNHIV+	Frontal Cortex	Microarray	1
CACNA1E	calcium channel, voltage-dependent, alpha 1E subunit	Decrease	-2.77855	0.00768425	PMID: 21909266	Borjabad et al. 2011	HIV+ HAND (n=8) vs. HIV+ cART, HAND (n=7) vs. HIV−/Ctl (n=6)	HIV+ HAND vs. controls	Within anterior frontal lobe (Deep white matter)	Microarray	1
CACNA1E	Calcium channel, voltage-dependent, alpha 1E subunit	Decrease	-2.11555	0.00356317	PMID: 21909266	Borjabad et al. 2011	HIV+ HAND (n=8) vs. HIV+ cART, HAND (n=7) vs. HIV−/Ctl (n=6)	HIV+ HAND vs. controls	Within anterior frontal lobe (Deep white matter)	Microarray	1
AC092691.1	novel transcript	Increase	0.997956	0.0168054	PMCID: PMC7149918	Canchi et al. 2020	HIV+ with HAD (n = 3) vs. HIV+ with MND (n = 10) vs. HIV+ with ANI (n=10) vs. HIV+/CN (n=10)	HIV+MND vs. CNHIV+	Frontal Cortex	Microarray	1
AC093725.2	novel transcript	Increase	0.770856	0.0477969	PMCID: PMC7149918	Canchi et al. 2020	HIV+ with HAD (n = 3) vs. HIV+ with MND (n = 10) vs. HIV+ with ANI (n=10) vs. HIV+/CN (n=10)	HIV+MND vs. CNHIV+	Frontal Cortex	Microarray	1
AC093827.5	novel protein	Increase	0.754706	0.0272191	PMCID: PMC7149918	Canchi et al. 2020	HIV+ with HAD (n = 3) vs. HIV+ with MND (n = 10) vs. HIV+ with ANI (n=10) vs. HIV+/CN (n=10)	HIV+MND vs. CNHIV+	Frontal Cortex	Microarray	1
AC107204.1	long intergenic non-protein coding RNA 506	Increase	0.793982	0.042209	PMCID: PMC7149918	Canchi et al. 2020	HIV+ with HAD (n = 3) vs. HIV+ with MND (n = 10) vs. HIV+ with ANI (n=10) vs. HIV+/CN (n=10)	HIV+MND vs. CNHIV+	Frontal Cortex	Microarray	1
CALM2	Calmodulin 2 (phosphorylase kinase, delta)	Increase	1.71605	0.0300094	PMID: 21909266	Borjabad et al. 2011	HIV+ HAND (n=8) vs. HIV+ cART, HAND (n=7) vs. HIV−/Ctl (n=6)	HIV+ HAND vs. controls	Within anterior frontal lobe (Deep white matter)	Microarray	1
[truncated: 5,413 more rows]

## Sheet: Table 2A
Supplementary Data 2A. HIV+ HAND vs. Uninfected controls
[truncated: 2,164 more rows]

## Sheet: Table 2B
Supplementary Data 2B. HIV+ HAND_ART vs. Uninfected controls
[truncated: 308 more rows]

## Sheet: Table 2C
Supplementary Data 2C. HIV+ HAND HIVE+ vs. Uninfected controls
[truncated: 2,016 more rows]

[truncated: 4 more sheets: Table 2D, Table 2E, Table 2F, Table 2G]
