# Supplementary material for: New genetic insights into HIV-associated neurocognitive disorder and Alzheimer's disease
Source: Genes Dis. 2025 Feb 26;12(5):101576. doi: 10.1016/j.gendis.2025.101576 (PMC12142519; doi:10.1016/j.gendis.2025.101576)
Supplement: Multimedia component 4 [file mmc4.xlsx]

## Sheet: Supplementary Data 3
Supplementary Data 3. Biomarkers associated with Alzheimer's disease
#	Biomarker symbol	Description	Category	Molecular	Variation	Experimental	Inferred	PMIDs
1	APP	Amyloid Beta Precursor Protein	Protein Coding	Genetic Tests28	Pathogenic5 Likely pathogenic5		DISEASES inferred14 Novoseek inferred53 GeneCards Inferred via: (sections) Publications , Pathways & Interactions	141 Publications
2	PSEN1	Presenilin 1	Protein Coding		Pathogenic5 Likely pathogenic5		DISEASES inferred14 Novoseek inferred53 GeneCards Inferred via: (sections) Publications , Summaries , Pathways & Interactions	99 Publications
3	MT-ND1	Mitochondrially Encoded NADH:Ubiquinone Oxidoreductase Core Subunit 1	Protein Coding		Pathogenic5		DISEASES inferred14 GeneCards Inferred via: (sections) Publications , Summaries	1 Publications
4	MIR146A	MicroRNA 146a	RNA Gene	Causal46 Unspecified46			DISEASES inferred1414 GeneCards Inferred via: (sections) Publications	2 Publications
5	MIR106B	MicroRNA 106b	RNA Gene	Causal46 Unspecified46			DISEASES inferred1414 GeneCards Inferred via: (sections) Publications	2 Publications
6	HFE	Homeostatic Iron Regulator	Protein Coding		Pathogenic5		DISEASES inferred14 Novoseek inferred53 GeneCards Inferred via: (sections) Publications	11 Publications
7	HFE-AS1	HFE Antisense RNA 1	RNA Gene		Pathogenic5
8	MIR29A	MicroRNA 29a	RNA Gene	Causal46			DISEASES inferred1414 GeneCards Inferred via: (sections) Publications , Pathways & Interactions	1 Publications
9	MIR29B1	MicroRNA 29b-1	RNA Gene	Causal46			DISEASES inferred1414 GeneCards Inferred via: (sections) Publications , Pathways & Interactions	1 Publications
10	MIR34A	MicroRNA 34a	RNA Gene	Causal46			DISEASES inferred1414 GeneCards Inferred via: (sections) Publications	1 Publications
11	MIR107	MicroRNA 107	RNA Gene	Causal46			DISEASES inferred14 GeneCards Inferred via: (sections) Publications	1 Publications
12	MIR298	MicroRNA 298	RNA Gene	Causal46			DISEASES inferred14	1 Publications
13	MIR328	MicroRNA 328	RNA Gene	Causal46			DISEASES inferred14	1 Publications
14	AD5	Alzheimer Disease 5	Genetic Locus				MalaCards inferred39 GeneCards Inferred via: (sections) Publications
15	AD6	Alzheimer Disease 6	Genetic Locus				MalaCards inferred39 GeneCards Inferred via: (sections) Publications
16	AD7	Alzheimer Disease 7	Genetic Locus				MalaCards inferred39 GeneCards Inferred via: (sections) Publications
17	AD10	Alzheimer Disease-10	Genetic Locus				MalaCards inferred39
18	AD11	Alzheimer Disease-11	Genetic Locus				MalaCards inferred39
19	AD12	Alzheimer Disease 12	Genetic Locus				MalaCards inferred39
20	AD13	Alzheimer Disease-13	Genetic Locus				MalaCards inferred39
21	AD14	Alzheimer Disease 14	Genetic Locus				MalaCards inferred39
22	AD15	Alzheimer Disease-15	Genetic Locus				MalaCards inferred39
23	AD16	Alzheimer Disease 16	Genetic Locus				MalaCards inferred39
24	AD17	Alzheimer Disease 17	Genetic Locus				MalaCards inferred39
25	AD8	Alzheimer Disease 8	Genetic Locus				MalaCards inferred39
26	BACE1	Beta-Secretase 1	Protein Coding			Experimental evidence: Expression37	DISEASES inferred14 Novoseek inferred53 GeneCards Inferred via: (sections) Publications , Summaries , Pathways & Interactions	100 Publications
27	BACE1-AS	BACE1 Antisense RNA	RNA Gene			Experimental evidence: Expression37	DISEASES inferred14 GeneCards Inferred via: (sections) Publications , Summaries	14 Publications
28	BCYRN1	Brain Cytoplasmic RNA 1	RNA Gene			Experimental evidence: Expression37	DISEASES inferred14 GeneCards Inferred via: (sections) Publications	6 Publications
29	CDKN2B-AS1	CDKN2B Antisense RNA 1	RNA Gene			Experimental evidence: Mutation37	DISEASES inferred14 GeneCards Inferred via: (sections) Summaries	2 Publications
30	SORL1-AS1	SORL1 Antisense RNA 1	RNA Gene			Experimental evidence: Regulation37	GeneCards Inferred via: (sections) Publications	1 Publications
31	LINC01616	Long Intergenic Non-Protein Coding RNA 1616	RNA Gene			Experimental evidence: Regulation37	GeneCards Inferred via: (sections) Publications	1 Publications
32	MIAT	Myocardial Infarction Associated Transcript	RNA Gene			Experimental evidence: Locus37	DISEASES inferred14	1 Publications
33	SOX2-OT	SOX2 Overlapping Transcript	RNA Gene			Experimental evidence: Expression37	DISEASES inferred14	1 Publications
34	HAR1A	Highly Accelerated Region 1A	RNA Gene			Experimental evidence37	DISEASES inferred14	1 Publications
35	LINC01080	Long Intergenic Non-Protein Coding RNA 1080	RNA Gene			Experimental evidence: Mutation37	DISEASES inferred14	1 Publications
36	HAR1B	Highly Accelerated Region 1B	RNA Gene			Experimental evidence37	DISEASES inferred14	1 Publications
37	SNHG3	Small Nucleolar RNA Host Gene 3	RNA Gene			Experimental evidence: Expression37	DISEASES inferred14	1 Publications
38	LINC01772	Long Intergenic Non-Protein Coding RNA 1772	RNA Gene			Experimental evidence: Regulation37		1 Publications
39	LRP1-AS	LRP1 Antisense RNA	RNA Gene			Experimental evidence: Regulation37		1 Publications
40	MAPT	Microtubule Associated Protein Tau	Protein Coding		Likely pathogenic5		DISEASES inferred14 Novoseek inferred53 GeneCards Inferred via: (sections) Publications , Summaries , Pathways & Interactions	99 Publications
41	APOE	Apolipoprotein E	Protein Coding		Likely pathogenic5		DISEASES inferred14 Novoseek inferred53 GeneCards Inferred via: (sections) Publications , Pathways & Interactions	99 Publications
42	MIR26B	MicroRNA 26b	RNA Gene	Unspecified46			DISEASES inferred1414 GeneCards Inferred via: (sections) Publications	1 Publications
43	MIR320A	MicroRNA 320a	RNA Gene	Unspecified46			DISEASES inferred14 GeneCards Inferred via: (sections) Publications	1 Publications
44	MIR22	MicroRNA 22	RNA Gene	Unspecified46			DISEASES inferred1414	1 Publications
45	MIR128-1	MicroRNA 128-1	RNA Gene	Unspecified46			DISEASES inferred1414	1 Publications
46	MIR181C	MicroRNA 181c	RNA Gene	Unspecified46			DISEASES inferred1414	1 Publications
47	MIR210	MicroRNA 210	RNA Gene	Unspecified46			DISEASES inferred1414	1 Publications
48	MIR93	MicroRNA 93	RNA Gene	Unspecified46			DISEASES inferred1414	1 Publications
49	MIRLET7I	MicroRNA Let-7i	RNA Gene	Unspecified46			DISEASES inferred1414	1 Publications
50	MIR197	MicroRNA 197	RNA Gene	Unspecified46			DISEASES inferred1414	1 Publications
51	MIR511	MicroRNA 511	RNA Gene	Unspecified46			DISEASES inferred1414	1 Publications
52	MIR15A	MicroRNA 15a	RNA Gene	Unspecified46			DISEASES inferred14	1 Publications
53	MIR363	MicroRNA 363	RNA Gene	Unspecified46			DISEASES inferred14	1 Publications
54	TNF	Tumor Necrosis Factor	Protein Coding		Risk factor5		DISEASES inferred14 GeneCards Inferred via: (sections) Publications , Pathways & Interactions	2 Publications
55	PSEN2	Presenilin 2	Protein Coding				DISEASES inferred14 Novoseek inferred53 GeneCards Inferred via: (sections) Publications , Summaries , Pathways & Interactions	99 Publications
56	GRN	Granulin Precursor	Protein Coding		Likely pathogenic5		DISEASES inferred14 Novoseek inferred53 GeneCards Inferred via: (sections) Publications	12 Publications
57	SNCA	Synuclein Alpha	Protein Coding				DISEASES inferred14 Novoseek inferred53 GeneCards Inferred via: (sections) Publications , Summaries , Pathways & Interactions	99 Publications
58	IDE	Insulin Degrading Enzyme	Protein Coding				DISEASES inferred14 Novoseek inferred53 GeneCards Inferred via: (sections) Publications , Summaries , Pathways & Interactions	51 Publications
59	NCSTN	Nicastrin	Protein Coding				DISEASES inferred14 Novoseek inferred53 GeneCards Inferred via: (sections) Publications , Summaries , Pathways & Interactions	19 Publications
60	LRP1	LDL Receptor Related Protein 1	Protein Coding				DISEASES inferred14 Novoseek inferred53 GeneCards Inferred via: (sections) Publications , Summaries , Pathways & Interactions	71 Publications
61	PSENEN	Presenilin Enhancer, Gamma-Secretase Subunit	Protein Coding				DISEASES inferred14 Novoseek inferred53 GeneCards Inferred via: (sections) Publications , Summaries , Pathways & Interactions	11 Publications
62	VCP	Valosin Containing Protein	Protein Coding		Likely pathogenic5		DISEASES inferred14 Novoseek inferred53 GeneCards Inferred via: (sections) Publications	2 Publications
63	APBB1	Amyloid Beta Precursor Protein Binding Family B Member 1	Protein Coding				DISEASES inferred14 Novoseek inferred53 GeneCards Inferred via: (sections) Publications , Summaries , Pathways & Interactions	10 Publications
64	CTSD	Cathepsin D	Protein Coding				DISEASES inferred14 Novoseek inferred53 GeneCards Inferred via: (sections) Publications , Summaries , Functions	46 Publications
65	CASP3	Caspase 3	Protein Coding				DISEASES inferred14 Novoseek inferred53 GeneCards Inferred via: (sections) Publications , Summaries , Pathways & Interactions	22 Publications
66	AGER	Advanced Glycosylation End-Product Specific Receptor	Protein Coding				DISEASES inferred14 Novoseek inferred53 GeneCards Inferred via: (sections) Publications , Summaries , Pathways & Interactions	9 Publications
67	CDK5R1	Cyclin Dependent Kinase 5 Regulatory Subunit 1	Protein Coding				DISEASES inferred14 Novoseek inferred53 GeneCards Inferred via: (sections) Publications , Summaries , Pathways & Interactions	13 Publications
68	PTGS2	Prostaglandin-Endoperoxide Synthase 2	Protein Coding				DISEASES inferred14 Novoseek inferred53 GeneCards Inferred via: (sections) Publications , Proteins , Pathways & Interactions	68 Publications
69	IL1A	Interleukin 1 Alpha	Protein Coding				DISEASES inferred14 Novoseek inferred53 GeneCards Inferred via: (sections) Publications , Summaries , Pathways & Interactions	19 Publications
70	MPO	Myeloperoxidase	Protein Coding		Risk factor5		DISEASES inferred14 GeneCards Inferred via: (sections) Publications	4 Publications
71	CHAT	Choline O-Acetyltransferase	Protein Coding				DISEASES inferred14 Novoseek inferred53 GeneCards Inferred via: (sections) Publications , Summaries	58 Publications
72	SORL1	Sortilin Related Receptor 1	Protein Coding				DISEASES inferred14 Novoseek inferred53 GeneCards Inferred via: (sections) Publications , Summaries	17 Publications
73	CDK5	Cyclin Dependent Kinase 5	Protein Coding				DISEASES inferred14 Novoseek inferred53 GeneCards Inferred via: (sections) Publications , Pathways & Interactions	43 Publications
74	SERPINA3	Serpin Family A Member 3	Protein Coding				DISEASES inferred14 Novoseek inferred53 GeneCards Inferred via: (sections) Publications , Summaries	99 Publications
75	GSK3B	Glycogen Synthase Kinase 3 Beta	Protein Coding				DISEASES inferred14 Novoseek inferred53 GeneCards Inferred via: (sections) Publications , Pathways & Interactions	13 Publications
76	ADAM10	ADAM Metallopeptidase Domain 10	Protein Coding				DISEASES inferred14 Novoseek inferred53 GeneCards Inferred via: (sections) Publications , Pathways & Interactions	13 Publications
77	BACE2	Beta-Secretase 2	Protein Coding				DISEASES inferred14 Novoseek inferred53 GeneCards Inferred via: (sections) Publications , Summaries	11 Publications
78	APH1A	Aph-1 Homolog A, Gamma-Secretase Subunit	Protein Coding				DISEASES inferred14 GeneCards Inferred via: (sections) Publications , Summaries , Pathways & Interactions
79	CLU	Clusterin	Protein Coding				DISEASES inferred14 Novoseek inferred53 GeneCards Inferred via: (sections) Publications , Functions	27 Publications
80	APLP2	Amyloid Beta Precursor Like Protein 2	Protein Coding				DISEASES inferred14 Novoseek inferred53 GeneCards Inferred via: (sections) Publications , Summaries	14 Publications
81	MME	Membrane Metalloendopeptidase	Protein Coding				DISEASES inferred14 Novoseek inferred53 GeneCards Inferred via: (sections) Publications , Pathways & Interactions	36 Publications
82	HSD17B10	Hydroxysteroid 17-Beta Dehydrogenase 10	Protein Coding				DISEASES inferred14 Novoseek inferred53 GeneCards Inferred via: (sections) Publications , Pathways & Interactions	15 Publications
83	IL1B	Interleukin 1 Beta	Protein Coding				DISEASES inferred14 Novoseek inferred53 GeneCards Inferred via: (sections) Publications , Pathways & Interactions	41 Publications
84	CTSB	Cathepsin B	Protein Coding				DISEASES inferred14 Novoseek inferred53 GeneCards Inferred via: (sections) Publications , Summaries	21 Publications
85	DPYSL2	Dihydropyrimidinase Like 2	Protein Coding				DISEASES inferred14 Novoseek inferred53 GeneCards Inferred via: (sections) Publications , Summaries	8 Publications
86	APBA1	Amyloid Beta Precursor Protein Binding Family A Member 1	Protein Coding				DISEASES inferred14 Novoseek inferred53 GeneCards Inferred via: (sections) Publications , Summaries	3 Publications
87	MT3	Metallothionein 3	Protein Coding				DISEASES inferred14 Novoseek inferred53 GeneCards Inferred via: (sections) Publications , Summaries	28 Publications
88	CHRNA7	Cholinergic Receptor Nicotinic Alpha 7 Subunit	Protein Coding				DISEASES inferred14 Novoseek inferred53 GeneCards Inferred via: (sections) Publications , Pathways & Interactions	38 Publications
89	DBN1	Drebrin 1	Protein Coding				DISEASES inferred14 Novoseek inferred53 GeneCards Inferred via: (sections) Publications , Summaries	7 Publications
90	CSF1R	Colony Stimulating Factor 1 Receptor	Protein Coding		Likely pathogenic5		DISEASES inferred14
91	GRIN2C	Glutamate Ionotropic Receptor NMDA Type Subunit 2C	Protein Coding				DISEASES inferred14 GeneCards Inferred via: (sections) Publications , Summaries , Pathways & Interactions
92	A2M	Alpha-2-Macroglobulin	Protein Coding				DISEASES inferred14 Novoseek inferred53 GeneCards Inferred via: (sections) Publications , Summaries	6 Publications
93	UBB	Ubiquitin B	Protein Coding				DISEASES inferred14 Novoseek inferred53 GeneCards Inferred via: (sections) Publications , Summaries	5 Publications
94	APBA2	Amyloid Beta Precursor Protein Binding Family A Member 2	Protein Coding				DISEASES inferred14 Novoseek inferred53 GeneCards Inferred via: (sections) Publications , Summaries	2 Publications
95	PPP3R1	Protein Phosphatase 3 Regulatory Subunit B, Alpha	Protein Coding				DISEASES inferred14 GeneCards Inferred via: (sections) Publications , Summaries , Pathways & Interactions
96	PIN1	Peptidylprolyl Cis/Trans Isomerase, NIMA-Interacting 1	Protein Coding				DISEASES inferred14 Novoseek inferred53 GeneCards Inferred via: (sections) Publications , Summaries	17 Publications
97	GSK3A	Glycogen Synthase Kinase 3 Alpha	Protein Coding				DISEASES inferred14 Novoseek inferred53 GeneCards Inferred via: (sections) Publications , Summaries	3 Publications
98	CSNK1A1	Casein Kinase 1 Alpha 1	Protein Coding				DISEASES inferred14 GeneCards Inferred via: (sections) Publications , Summaries , Pathways & Interactions
99	NAE1	NEDD8 Activating Enzyme E1 Subunit 1	Protein Coding				DISEASES inferred14 GeneCards Inferred via: (sections) Publications , Summaries , Pathways & Interactions
100	DYRK1A	Dual Specificity Tyrosine Phosphorylation Regulated Kinase 1A	Protein Coding				DISEASES inferred14 Novoseek inferred53 GeneCards Inferred via: (sections) Publications , Summaries	5 Publications
101	SPHK2	Sphingosine Kinase 2	Protein Coding				DISEASES inferred14 GeneCards Inferred via: (sections) Disorders , Publications , localization
102	APBB2	Amyloid Beta Precursor Protein Binding Family B Member 2	Protein Coding				DISEASES inferred14 Novoseek inferred53 GeneCards Inferred via: (sections) Publications , Summaries	2 Publications
103	GAPDH	Glyceraldehyde-3-Phosphate Dehydrogenase	Protein Coding				DISEASES inferred14 Novoseek inferred53 GeneCards Inferred via: (sections) Publications , Pathways & Interactions	16 Publications
104	ACHE	Acetylcholinesterase (Yt Blood Group)	Protein Coding				DISEASES inferred14 Novoseek inferred53 GeneCards Inferred via: (sections) Publications	99 Publications
105	GRIN2B	Glutamate Ionotropic Receptor NMDA Type Subunit 2B	Protein Coding				DISEASES inferred14 Novoseek inferred53 GeneCards Inferred via: (sections) Publications , Pathways & Interactions	3 Publications
106	MAPK8	Mitogen-Activated Protein Kinase 8	Protein Coding				DISEASES inferred14 Novoseek inferred53 GeneCards Inferred via: (sections) Publications , Pathways & Interactions	16 Publications
107	NOS2	Nitric Oxide Synthase 2	Protein Coding				DISEASES inferred14 Novoseek inferred53 GeneCards Inferred via: (sections) Publications , Pathways & Interactions	23 Publications
108	MIR132	MicroRNA 132	RNA Gene				DISEASES inferred1414 GeneCards Inferred via: (sections) Publications , Pathways & Interactions
109	ADAM17	ADAM Metallopeptidase Domain 17	Protein Coding				DISEASES inferred14 Novoseek inferred53 GeneCards Inferred via: (sections) Publications , Pathways & Interactions	2 Publications
110	NOS1	Nitric Oxide Synthase 1	Protein Coding				DISEASES inferred14 Novoseek inferred53 GeneCards Inferred via: (sections) Publications , Pathways & Interactions	10 Publications
111	MAPK1	Mitogen-Activated Protein Kinase 1	Protein Coding				DISEASES inferred14 Novoseek inferred53 GeneCards Inferred via: (sections) Publications , Pathways & Interactions	17 Publications
112	BCHE	Butyrylcholinesterase	Protein Coding				DISEASES inferred14 Novoseek inferred53 GeneCards Inferred via: (sections) Publications	93 Publications
113	BPTF	Bromodomain PHD Finger Transcription Factor	Protein Coding				DISEASES inferred14 Novoseek inferred53 GeneCards Inferred via: (sections) Publications , Summaries	5 Publications
114	TM2D1	TM2 Domain Containing 1	Protein Coding				DISEASES inferred14 Novoseek inferred53 GeneCards Inferred via: (sections) Publications , Summaries	3 Publications
115	PTGS1	Prostaglandin-Endoperoxide Synthase 1	Protein Coding				DISEASES inferred14 Novoseek inferred53 GeneCards Inferred via: (sections) Publications , Proteins	7 Publications
116	TFCP2	Transcription Factor CP2	Protein Coding				DISEASES inferred14 Novoseek inferred53 GeneCards Inferred via: (sections) Publications , Summaries	2 Publications
117	MTOR	Mechanistic Target Of Rapamycin Kinase	Protein Coding				DISEASES inferred14 Novoseek inferred53 GeneCards Inferred via: (sections) Publications , Pathways & Interactions	1 Publications
118	AKT1	AKT Serine/Threonine Kinase 1	Protein Coding				DISEASES inferred14 Novoseek inferred53 GeneCards Inferred via: (sections) Publications , Pathways & Interactions	1 Publications
119	SNAP91	Synaptosome Associated Protein 91	Protein Coding				DISEASES inferred14 Novoseek inferred53 GeneCards Inferred via: (sections) Publications , Summaries	2 Publications
120	CAST	Calpastatin	Protein Coding				DISEASES inferred14 Novoseek inferred53 GeneCards Inferred via: (sections) Publications , Pathways & Interactions	5 Publications
121	IL6	Interleukin 6	Protein Coding				DISEASES inferred14 GeneCards Inferred via: (sections) Publications , Pathways & Interactions
122	JUN	Jun Proto-Oncogene, AP-1 Transcription Factor Subunit	Protein Coding				DISEASES inferred14 Novoseek inferred53 GeneCards Inferred via: (sections) Publications , Pathways & Interactions	10 Publications
123	INSR	Insulin Receptor	Protein Coding				DISEASES inferred14 Novoseek inferred53 GeneCards Inferred via: (sections) Publications , Pathways & Interactions	7 Publications
124	SOD2	Superoxide Dismutase 2	Protein Coding				DISEASES inferred14 Novoseek inferred53 GeneCards Inferred via: (sections) Publications , Pathways & Interactions	11 Publications
125	EIF2AK2	Eukaryotic Translation Initiation Factor 2 Alpha Kinase 2	Protein Coding				DISEASES inferred14 Novoseek inferred53 GeneCards Inferred via: (sections) Publications , Pathways & Interactions	9 Publications
126	CRH	Corticotropin Releasing Hormone	Protein Coding				DISEASES inferred14 Novoseek inferred53 GeneCards Inferred via: (sections) Publications , Summaries	22 Publications
127	BDNF	Brain Derived Neurotrophic Factor	Protein Coding				DISEASES inferred14 Novoseek inferred53 GeneCards Inferred via: (sections) Publications	70 Publications
128	OLR1	Oxidized Low Density Lipoprotein Receptor 1	Protein Coding				DISEASES inferred14 Novoseek inferred53 GeneCards Inferred via: (sections) Publications , Summaries	6 Publications
129	CBS	Cystathionine Beta-Synthase	Protein Coding				DISEASES inferred1414 Novoseek inferred53 GeneCards Inferred via: (sections) Publications	3 Publications
130	ACE	Angiotensin I Converting Enzyme	Protein Coding				DISEASES inferred14 GeneCards Inferred via: (sections) Publications , Summaries
131	NQO1	NAD(P)H Quinone Dehydrogenase 1	Protein Coding				DISEASES inferred14 Novoseek inferred53 GeneCards Inferred via: (sections) Publications , Summaries	3 Publications
132	GRIN1	Glutamate Ionotropic Receptor NMDA Type Subunit 1	Protein Coding				DISEASES inferred14 Novoseek inferred53 GeneCards Inferred via: (sections) Publications , Pathways & Interactions	5 Publications
133	MAPK3	Mitogen-Activated Protein Kinase 3	Protein Coding				DISEASES inferred14 Novoseek inferred53 GeneCards Inferred via: (sections) Publications , Pathways & Interactions	2 Publications
134	INS	Insulin	Protein Coding				DISEASES inferred14 GeneCards Inferred via: (sections) Publications , Pathways & Interactions
135	CAPN1	Calpain 1	Protein Coding				DISEASES inferred14 Novoseek inferred53 GeneCards Inferred via: (sections) Publications , Pathways & Interactions	4 Publications
136	VDAC1	Voltage Dependent Anion Channel 1	Protein Coding				DISEASES inferred14 Novoseek inferred53 GeneCards Inferred via: (sections) Publications , Pathways & Interactions	1 Publications
137	CR1	Complement C3b/C4b Receptor 1 (Knops Blood Group)	Protein Coding				DISEASES inferred14 Novoseek inferred53 GeneCards Inferred via: (sections) Publications , Summaries	1 Publications
138	EIF2S1	Eukaryotic Translation Initiation Factor 2 Subunit Alpha	Protein Coding				DISEASES inferred14 Novoseek inferred53 GeneCards Inferred via: (sections) Publications , Pathways & Interactions	4 Publications
139	NGF	Nerve Growth Factor	Protein Coding				DISEASES inferred14 Novoseek inferred53 GeneCards Inferred via: (sections) Publications	92 Publications
140	CAPN2	Calpain 2	Protein Coding				DISEASES inferred14 Novoseek inferred53 GeneCards Inferred via: (sections) Publications , Pathways & Interactions	2 Publications
141	CASP9	Caspase 9	Protein Coding				DISEASES inferred14 Novoseek inferred53 GeneCards Inferred via: (sections) Publications , Pathways & Interactions	2 Publications
142	CIB1	Calcium And Integrin Binding 1	Protein Coding				DISEASES inferred14 Novoseek inferred53 GeneCards Inferred via: (sections) Publications , Summaries	1 Publications
143	TNFRSF1A	TNF Receptor Superfamily Member 1A	Protein Coding				DISEASES inferred14 Novoseek inferred53 GeneCards Inferred via: (sections) Publications , Pathways & Interactions	1 Publications
144	PRNP	Prion Protein (Kanno Blood Group)	Protein Coding				DISEASES inferred14 Novoseek inferred53 GeneCards Inferred via: (sections) Publications	37 Publications
145	S100B	S100 Calcium Binding Protein B	Protein Coding				DISEASES inferred14 GeneCards Inferred via: (sections) Publications , Summaries
146	TARDBP	TAR DNA Binding Protein	Protein Coding				DISEASES inferred14 Novoseek inferred53 GeneCards Inferred via: (sections) Publications	12 Publications
147	MSR1	Macrophage Scavenger Receptor 1	Protein Coding				DISEASES inferred14 Novoseek inferred53 GeneCards Inferred via: (sections) Publications , Summaries	3 Publications
148	CYP46A1	Cytochrome P450 Family 46 Subfamily A Member 1	Protein Coding				DISEASES inferred14 Novoseek inferred53 GeneCards Inferred via: (sections) Publications	25 Publications
149	SLC2A3	Solute Carrier Family 2 Member 3	Protein Coding				DISEASES inferred14 Novoseek inferred53 GeneCards Inferred via: (sections) Publications , Summaries	2 Publications
150	MIR29C	MicroRNA 29c	RNA Gene				DISEASES inferred1414 GeneCards Inferred via: (sections) Publications , Pathways & Interactions
151	RTN4	Reticulon 4	Protein Coding				DISEASES inferred14 Novoseek inferred53 GeneCards Inferred via: (sections) Publications , Pathways & Interactions	2 Publications
152	PLD3	Phospholipase D Family Member 3	Protein Coding				DISEASES inferred14 GeneCards Inferred via: (sections) Disorders , Publications
153	APLP1	Amyloid Beta Precursor Like Protein 1	Protein Coding				DISEASES inferred14 Novoseek inferred53 GeneCards Inferred via: (sections) Publications	8 Publications
154	TUBB3	Tubulin Beta 3 Class III	Protein Coding				DISEASES inferred14 Novoseek inferred53 GeneCards Inferred via: (sections) Publications , Pathways & Interactions	2 Publications
155	CALHM1	Calcium Homeostasis Modulator 1	Protein Coding				DISEASES inferred14 GeneCards Inferred via: (sections) Publications , Summaries
156	GFAP	Glial Fibrillary Acidic Protein	Protein Coding				DISEASES inferred14 Novoseek inferred53 GeneCards Inferred via: (sections) Publications	28 Publications
157	MAP3K5	Mitogen-Activated Protein Kinase Kinase Kinase 5	Protein Coding				DISEASES inferred14 Novoseek inferred53 GeneCards Inferred via: (sections) Publications , Pathways & Interactions	2 Publications
158	CASP2	Caspase 2	Protein Coding				DISEASES inferred14 Novoseek inferred53 GeneCards Inferred via: (sections) Publications , Summaries	1 Publications
159	C5AR1	Complement C5a Receptor 1	Protein Coding				DISEASES inferred14 Novoseek inferred53 GeneCards Inferred via: (sections) Publications , Summaries	1 Publications
160	DNM1L	Dynamin 1 Like	Protein Coding				DISEASES inferred14 GeneCards Inferred via: (sections) Publications , Summaries
161	TUBA1B	Tubulin Alpha 1b	Protein Coding				DISEASES inferred14 Novoseek inferred53 GeneCards Inferred via: (sections) Publications , Pathways & Interactions	5 Publications
162	LOC106694315	MPO Proximal Enhancer And Promoter Region	Functional Element		Risk factor5			4 Publications
163	CTNNB1	Catenin Beta 1	Protein Coding				DISEASES inferred14 GeneCards Inferred via: (sections) Publications , Pathways & Interactions
164	BECN1	Beclin 1	Protein Coding				DISEASES inferred14 GeneCards Inferred via: (sections) Publications , Pathways & Interactions
165	GRIN2A	Glutamate Ionotropic Receptor NMDA Type Subunit 2A	Protein Coding				DISEASES inferred14 GeneCards Inferred via: (sections) Publications , Pathways & Interactions
166	GLRX	Glutaredoxin	Protein Coding				DISEASES inferred14 Novoseek inferred53 GeneCards Inferred via: (sections) Publications , Summaries	1 Publications
167	GRK2	G Protein-Coupled Receptor Kinase 2	Protein Coding				DISEASES inferred14 Novoseek inferred53 GeneCards Inferred via: (sections) Publications , Summaries	4 Publications
168	MEOX2	Mesenchyme Homeobox 2	Protein Coding				DISEASES inferred14 Novoseek inferred53 GeneCards Inferred via: (sections) Publications , Summaries	1 Publications
169	MAP2K1	Mitogen-Activated Protein Kinase Kinase 1	Protein Coding				DISEASES inferred14 Novoseek inferred53 GeneCards Inferred via: (sections) Publications , Pathways & Interactions	2 Publications
170	NFKB1	Nuclear Factor Kappa B Subunit 1	Protein Coding				DISEASES inferred14 GeneCards Inferred via: (sections) Publications , Pathways & Interactions
171	DHCR24	24-Dehydrocholesterol Reductase	Protein Coding				DISEASES inferred14 Novoseek inferred53 GeneCards Inferred via: (sections) Publications	13 Publications
172	SYP	Synaptophysin	Protein Coding				DISEASES inferred14 Novoseek inferred53 GeneCards Inferred via: (sections) Publications	17 Publications
173	UBQLN1	Ubiquilin 1	Protein Coding				DISEASES inferred14 Novoseek inferred53 GeneCards Inferred via: (sections) Publications	10 Publications
174	CYCS	Cytochrome C, Somatic	Protein Coding				DISEASES inferred14 GeneCards Inferred via: (sections) Publications , Pathways & Interactions
175	TUBB	Tubulin Beta Class I	Protein Coding				DISEASES inferred14 Novoseek inferred53 GeneCards Inferred via: (sections) Publications , Pathways & Interactions	2 Publications
176	ITM2B	Integral Membrane Protein 2B	Protein Coding				DISEASES inferred14 Novoseek inferred53 GeneCards Inferred via: (sections) Publications	3 Publications
177	MAP2	Microtubule Associated Protein 2	Protein Coding				DISEASES inferred14 Novoseek inferred53 GeneCards Inferred via: (sections) Publications	11 Publications
178	RAF1	Raf-1 Proto-Oncogene, Serine/Threonine Kinase	Protein Coding				DISEASES inferred14 Novoseek inferred53 GeneCards Inferred via: (sections) Publications , Pathways & Interactions	1 Publications
179	CASP8	Caspase 8	Protein Coding				DISEASES inferred14 GeneCards Inferred via: (sections) Publications , Pathways & Interactions
180	PIK3R1	Phosphoinositide-3-Kinase Regulatory Subunit 1	Protein Coding				DISEASES inferred14 Novoseek inferred53 GeneCards Inferred via: (sections) Publications , Pathways & Interactions	2 Publications
181	MAOB	Monoamine Oxidase B	Protein Coding				DISEASES inferred14 Novoseek inferred53 GeneCards Inferred via: (sections) Publications	22 Publications
182	PIK3CA	Phosphatidylinositol-4,5-Bisphosphate 3-Kinase Catalytic Subunit Alpha	Protein Coding				DISEASES inferred14 GeneCards Inferred via: (sections) Publications , Pathways & Interactions
183	CSNK2A1	Casein Kinase 2 Alpha 1	Protein Coding				DISEASES inferred14 Novoseek inferred53 GeneCards Inferred via: (sections) Publications , Pathways & Interactions	1 Publications
184	IRS1	Insulin Receptor Substrate 1	Protein Coding				DISEASES inferred14 GeneCards Inferred via: (sections) Publications , Pathways & Interactions
185	HRAS	HRas Proto-Oncogene, GTPase	Protein Coding				DISEASES inferred14 Novoseek inferred53 GeneCards Inferred via: (sections) Publications , Pathways & Interactions	4 Publications
186	PLAU	Plasminogen Activator, Urokinase	Protein Coding				DISEASES inferred14 GeneCards Inferred via: (sections) Publications , Summaries
187	SNCB	Synuclein Beta	Protein Coding				DISEASES inferred14 Novoseek inferred53 GeneCards Inferred via: (sections) Publications	1 Publications
188	WNT1	Wnt Family Member 1	Protein Coding				DISEASES inferred14 Novoseek inferred53 GeneCards Inferred via: (sections) Publications , Pathways & Interactions	1 Publications
189	LPL	Lipoprotein Lipase	Protein Coding				DISEASES inferred14 GeneCards Inferred via: (sections) Publications , Pathways & Interactions
190	CSNK1A1L	Casein Kinase 1 Alpha 1 Like	Protein Coding				Novoseek inferred53 GeneCards Inferred via: (sections) Publications , Pathways & Interactions	2 Publications
191	HMGB1	High Mobility Group Box 1	Protein Coding				DISEASES inferred14 GeneCards Inferred via: (sections) Publications , Proteins
192	KLC1	Kinesin Light Chain 1	Protein Coding				DISEASES inferred14 GeneCards Inferred via: (sections) Publications , Pathways & Interactions
193	APH1B	Aph-1 Homolog B, Gamma-Secretase Subunit	Protein Coding				DISEASES inferred14 GeneCards Inferred via: (sections) Publications , Pathways & Interactions
194	PIK3C3	Phosphatidylinositol 3-Kinase Catalytic Subunit Type 3	Protein Coding				DISEASES inferred14 GeneCards Inferred via: (sections) Publications , Pathways & Interactions
195	EIF2AK3	Eukaryotic Translation Initiation Factor 2 Alpha Kinase 3	Protein Coding				DISEASES inferred14 GeneCards Inferred via: (sections) Publications , Pathways & Interactions
196	MARK4	Microtubule Affinity Regulating Kinase 4	Protein Coding				DISEASES inferred14 GeneCards Inferred via: (sections) Publications , Summaries
197	FAS	Fas Cell Surface Death Receptor	Protein Coding				DISEASES inferred14 GeneCards Inferred via: (sections) Publications , Pathways & Interactions
198	NGFR	Nerve Growth Factor Receptor	Protein Coding				DISEASES inferred14 Novoseek inferred53 GeneCards Inferred via: (sections) Publications	28 Publications
199	FIS1	Fission, Mitochondrial 1	Protein Coding				DISEASES inferred14 GeneCards Inferred via: (sections) Publications , Summaries
200	SOD1	Superoxide Dismutase 1	Protein Coding				DISEASES inferred14 Novoseek inferred53 GeneCards Inferred via: (sections) Publications	30 Publications
201	CASP7	Caspase 7	Protein Coding				DISEASES inferred14 GeneCards Inferred via: (sections) Publications , Pathways & Interactions
202	CSF1	Colony Stimulating Factor 1	Protein Coding				DISEASES inferred14 GeneCards Inferred via: (sections) Publications , Pathways & Interactions
203	CAT	Catalase	Protein Coding				DISEASES inferred14 Novoseek inferred53 GeneCards Inferred via: (sections) Publications , Summaries	14 Publications
204	CLSTN1	Calsyntenin 1	Protein Coding				DISEASES inferred14 GeneCards Inferred via: (sections) Publications , Summaries
205	CALM3	Calmodulin 3	Protein Coding				DISEASES inferred14 GeneCards Inferred via: (sections) Publications , Pathways & Interactions
206	DKK1	Dickkopf WNT Signaling Pathway Inhibitor 1	Protein Coding				DISEASES inferred14 GeneCards Inferred via: (sections) Publications , Pathways & Interactions
207	BAD	BCL2 Associated Agonist Of Cell Death	Protein Coding				DISEASES inferred14 Novoseek inferred53 GeneCards Inferred via: (sections) Publications , Pathways & Interactions	1 Publications
208	TTBK1	Tau Tubulin Kinase 1	Protein Coding				DISEASES inferred14 GeneCards Inferred via: (sections) Publications , Summaries
209	PPIF	Peptidylprolyl Isomerase F	Protein Coding				DISEASES inferred14 GeneCards Inferred via: (sections) Publications , Pathways & Interactions
210	CALML5	Calmodulin Like 5	Protein Coding				DISEASES inferred14 GeneCards Inferred via: (sections) Publications , Pathways & Interactions
211	FOXO3	Forkhead Box O3	Protein Coding				DISEASES inferred14 GeneCards Inferred via: (sections) Publications , Pathways & Interactions
212	PTPN5	Protein Tyrosine Phosphatase Non-Receptor Type 5	Protein Coding				DISEASES inferred14 GeneCards Inferred via: (sections) Publications , Summaries
213	ERN1	Endoplasmic Reticulum To Nucleus Signaling 1	Protein Coding				DISEASES inferred14 GeneCards Inferred via: (sections) Publications , Pathways & Interactions
214	EXOC3L2	Exocyst Complex Component 3 Like 2	Protein Coding				DISEASES inferred14 GeneCards Inferred via: (sections) Publications , Summaries
215	TMED10	Transmembrane P24 Trafficking Protein 10	Protein Coding				DISEASES inferred14 GeneCards Inferred via: (sections) Publications , Summaries
216	XBP1	X-Box Binding Protein 1	Protein Coding				DISEASES inferred14 GeneCards Inferred via: (sections) Publications , Pathways & Interactions
217	ITPR1	Inositol 1,4,5-Trisphosphate Receptor Type 1	Protein Coding				DISEASES inferred14 GeneCards Inferred via: (sections) Publications , Pathways & Interactions
218	STMN2	Stathmin 2	Protein Coding				DISEASES inferred14 GeneCards Inferred via: (sections) Publications , Summaries
219	CST3	Cystatin C	Protein Coding				DISEASES inferred14 Novoseek inferred53 GeneCards Inferred via: (sections) Publications	34 Publications
220	RTN3	Reticulon 3	Protein Coding				DISEASES inferred14 GeneCards Inferred via: (sections) Publications , Pathways & Interactions
221	PITRM1	Pitrilysin Metallopeptidase 1	Protein Coding				DISEASES inferred14 GeneCards Inferred via: (sections) Publications , Summaries
222	TTR	Transthyretin	Protein Coding				DISEASES inferred14 Novoseek inferred53 GeneCards Inferred via: (sections) Publications	32 Publications
223	ATF6	Activating Transcription Factor 6	Protein Coding				DISEASES inferred14 GeneCards Inferred via: (sections) Publications , Pathways & Interactions
224	SEMA3A	Semaphorin 3A	Protein Coding				DISEASES inferred14 GeneCards Inferred via: (sections) Publications , Summaries
225	IKBKB	Inhibitor Of Nuclear Factor Kappa B Kinase Subunit Beta	Protein Coding				DISEASES inferred14 GeneCards Inferred via: (sections) Publications , Pathways & Interactions
226	VDAC2	Voltage Dependent Anion Channel 2	Protein Coding				DISEASES inferred14 GeneCards Inferred via: (sections) Publications , Pathways & Interactions
227	LRP6	LDL Receptor Related Protein 6	Protein Coding				DISEASES inferred14 GeneCards Inferred via: (sections) Publications , Pathways & Interactions
228	RPS27A	Ribosomal Protein S27a	Protein Coding				DISEASES inferred14 Novoseek inferred53 GeneCards Inferred via: (sections) Publications	71 Publications
229	UQCRC1	Ubiquinol-Cytochrome C Reductase Core Protein 1	Protein Coding				DISEASES inferred14 GeneCards Inferred via: (sections) Publications , Summaries
230	DDIT3	DNA Damage Inducible Transcript 3	Protein Coding				DISEASES inferred14 GeneCards Inferred via: (sections) Publications , Pathways & Interactions
231	APBB3	Amyloid Beta Precursor Protein Binding Family B Member 3	Protein Coding				DISEASES inferred14 GeneCards Inferred via: (sections) Publications , Summaries
232	ITPR3	Inositol 1,4,5-Trisphosphate Receptor Type 3	Protein Coding				DISEASES inferred14 GeneCards Inferred via: (sections) Publications , Pathways & Interactions
233	IRS2	Insulin Receptor Substrate 2	Protein Coding				DISEASES inferred14 GeneCards Inferred via: (sections) Publications , Pathways & Interactions
234	CHUK	Component Of Inhibitor Of Nuclear Factor Kappa B Kinase Complex	Protein Coding				DISEASES inferred14 GeneCards Inferred via: (sections) Publications , Pathways & Interactions
235	PPP3CA	Protein Phosphatase 3 Catalytic Subunit Alpha	Protein Coding				DISEASES inferred14 GeneCards Inferred via: (sections) Publications , Pathways & Interactions
236	IAPP	Islet Amyloid Polypeptide	Protein Coding				DISEASES inferred14 Novoseek inferred53 GeneCards Inferred via: (sections) Publications	12 Publications
237	HMOX1	Heme Oxygenase 1	Protein Coding				DISEASES inferred14 Novoseek inferred53 GeneCards Inferred via: (sections) Publications	22 Publications
238	VLDLR	Very Low Density Lipoprotein Receptor	Protein Coding				DISEASES inferred14 Novoseek inferred53 GeneCards Inferred via: (sections) Publications	9 Publications
239	PRDX2	Peroxiredoxin 2	Protein Coding				DISEASES inferred14 GeneCards Inferred via: (sections) Publications , Pathways & Interactions
240	APBA3	Amyloid Beta Precursor Protein Binding Family A Member 3	Protein Coding				DISEASES inferred14 GeneCards Inferred via: (sections) Publications , Summaries
241	RELA	RELA Proto-Oncogene, NF-KB Subunit	Protein Coding				DISEASES inferred14 GeneCards Inferred via: (sections) Publications , Pathways & Interactions
242	SLC1A2	Solute Carrier Family 1 Member 2	Protein Coding				DISEASES inferred14 Novoseek inferred53 GeneCards Inferred via: (sections) Publications	5 Publications
243	SAA1	Serum Amyloid A1	Protein Coding				DISEASES inferred14 GeneCards Inferred via: (sections) Publications , Summaries
244	ATF4	Activating Transcription Factor 4	Protein Coding				DISEASES inferred14 GeneCards Inferred via: (sections) Publications , Pathways & Interactions
245	LIPC	Lipase C, Hepatic Type	Protein Coding				DISEASES inferred14 GeneCards Inferred via: (sections) Publications , Summaries
246	SNRNP70	Small Nuclear Ribonucleoprotein U1 Subunit 70	Protein Coding				DISEASES inferred14 GeneCards Inferred via: (sections) Publications , Summaries
247	DNMBP	Dynamin Binding Protein	Protein Coding				DISEASES inferred14 GeneCards Inferred via: (sections) Publications , Summaries
248	APAF1	Apoptotic Peptidase Activating Factor 1	Protein Coding				DISEASES inferred14 GeneCards Inferred via: (sections) Publications , Pathways & Interactions
249	FRMD4A	FERM Domain Containing 4A	Protein Coding				DISEASES inferred14 GeneCards Inferred via: (sections) Publications , Summaries
250	MT-ND4	Mitochondrially Encoded NADH:Ubiquinone Oxidoreductase Core Subunit 4	Protein Coding				DISEASES inferred14 GeneCards Inferred via: (sections) Publications , Summaries
251	MAPK9	Mitogen-Activated Protein Kinase 9	Protein Coding				DISEASES inferred14 GeneCards Inferred via: (sections) Publications , Pathways & Interactions
252	RYR3	Ryanodine Receptor 3	Protein Coding				DISEASES inferred14 GeneCards Inferred via: (sections) Publications , Pathways & Interactions
253	SLC30A6	Solute Carrier Family 30 Member 6	Protein Coding				DISEASES inferred14 GeneCards Inferred via: (sections) Publications , Summaries
254	ABCA1	ATP Binding Cassette Subfamily A Member 1	Protein Coding				DISEASES inferred14 Novoseek inferred53 GeneCards Inferred via: (sections) Publications	15 Publications
255	PRDX1	Peroxiredoxin 1	Protein Coding				DISEASES inferred14 GeneCards Inferred via: (sections) Publications , Pathways & Interactions
256	NTRK1	Neurotrophic Receptor Tyrosine Kinase 1	Protein Coding				DISEASES inferred14 Novoseek inferred53 GeneCards Inferred via: (sections) Publications	17 Publications
257	STH	Saitohin	Protein Coding				DISEASES inferred14 Novoseek inferred53 GeneCards Inferred via: (sections) Publications	6 Publications
258	TUBB2A	Tubulin Beta 2A Class IIa	Protein Coding				DISEASES inferred14 GeneCards Inferred via: (sections) Publications , Pathways & Interactions
259	GRIN2D	Glutamate Ionotropic Receptor NMDA Type Subunit 2D	Protein Coding				DISEASES inferred14 GeneCards Inferred via: (sections) Publications , Pathways & Interactions
260	FASLG	Fas Ligand	Protein Coding				DISEASES inferred14 GeneCards Inferred via: (sections) Publications , Pathways & Interactions
261	SNCG	Synuclein Gamma	Protein Coding				DISEASES inferred14 Novoseek inferred53 GeneCards Inferred via: (sections) Publications	9 Publications
262	APOC1	Apolipoprotein C1	Protein Coding				DISEASES inferred14 Novoseek inferred53 GeneCards Inferred via: (sections) Publications	6 Publications
263	NOX1	NADPH Oxidase 1	Protein Coding				DISEASES inferred14 GeneCards Inferred via: (sections) Publications , Pathways & Interactions
264	PPID	Peptidylprolyl Isomerase D	Protein Coding				DISEASES inferred14 GeneCards Inferred via: (sections) Publications , Pathways & Interactions
265	RELN	Reelin	Protein Coding				DISEASES inferred14 Novoseek inferred53 GeneCards Inferred via: (sections) Publications	11 Publications
266	LRRK2	Leucine Rich Repeat Kinase 2	Protein Coding				DISEASES inferred14 Novoseek inferred53 GeneCards Inferred via: (sections) Publications	8 Publications
267	ANKS1B	Ankyrin Repeat And Sterile Alpha Motif Domain Containing 1B	Protein Coding				DISEASES inferred14 GeneCards Inferred via: (sections) Publications , Summaries
268	CSNK2A2	Casein Kinase 2 Alpha 2	Protein Coding				DISEASES inferred14 GeneCards Inferred via: (sections) Publications , Pathways & Interactions
269	PPP3CB	Protein Phosphatase 3 Catalytic Subunit Beta	Protein Coding				DISEASES inferred14 GeneCards Inferred via: (sections) Publications , Pathways & Interactions
270	LRP5	LDL Receptor Related Protein 5	Protein Coding				DISEASES inferred14 GeneCards Inferred via: (sections) Publications , Pathways & Interactions
271	LRP8	LDL Receptor Related Protein 8	Protein Coding				DISEASES inferred14 Novoseek inferred53 GeneCards Inferred via: (sections) Publications	2 Publications
272	SAA2	Serum Amyloid A2	Protein Coding				DISEASES inferred14 GeneCards Inferred via: (sections) Publications , Summaries
273	DLST	Dihydrolipoamide S-Succinyltransferase	Protein Coding				DISEASES inferred14 Novoseek inferred53 GeneCards Inferred via: (sections) Publications	8 Publications
274	TUBA4A	Tubulin Alpha 4a	Protein Coding				DISEASES inferred14 GeneCards Inferred via: (sections) Publications , Pathways & Interactions
275	PCMT1	Protein-L-Isoaspartate (D-Aspartate) O-Methyltransferase	Protein Coding				DISEASES inferred14 GeneCards Inferred via: (sections) Publications , Summaries
276	LMNA	Lamin A/C	Protein Coding				DISEASES inferred14 GeneCards Inferred via: (sections) Publications , Pathways & Interactions
277	GAP43	Growth Associated Protein 43	Protein Coding				DISEASES inferred14 Novoseek inferred53 GeneCards Inferred via: (sections) Publications	7 Publications
278	DVL1	Dishevelled Segment Polarity Protein 1	Protein Coding				DISEASES inferred14 GeneCards Inferred via: (sections) Publications , Pathways & Interactions
279	CTNNA3	Catenin Alpha 3	Protein Coding				DISEASES inferred14 Novoseek inferred53 GeneCards Inferred via: (sections) Publications	5 Publications
280	KIF5A	Kinesin Family Member 5A	Protein Coding				DISEASES inferred14 GeneCards Inferred via: (sections) Publications , Pathways & Interactions
281	GAL	Galanin And GMAP Prepropeptide	Protein Coding				DISEASES inferred14 Novoseek inferred53 GeneCards Inferred via: (sections) Publications	30 Publications
282	MIR101-1	MicroRNA 101-1	RNA Gene				DISEASES inferred14 GeneCards Inferred via: (sections) Publications , Pathways & Interactions
283	PZP	PZP Alpha-2-Macroglobulin Like	Protein Coding				DISEASES inferred14 GeneCards Inferred via: (sections) Publications , Summaries
284	PIK3R4	Phosphoinositide-3-Kinase Regulatory Subunit 4	Protein Coding				DISEASES inferred14 GeneCards Inferred via: (sections) Publications , Pathways & Interactions
285	NEFL	Neurofilament Light Chain	Protein Coding				DISEASES inferred14 Novoseek inferred53 GeneCards Inferred via: (sections) Publications	2 Publications
286	NTRK2	Neurotrophic Receptor Tyrosine Kinase 2	Protein Coding				DISEASES inferred14 Novoseek inferred53 GeneCards Inferred via: (sections) Publications	8 Publications
287	CHRM1	Cholinergic Receptor Muscarinic 1	Protein Coding				DISEASES inferred14 Novoseek inferred53 GeneCards Inferred via: (sections) Publications	5 Publications
288	CALM1	Calmodulin 1	Protein Coding				DISEASES inferred14 GeneCards Inferred via: (sections) Publications , Pathways & Interactions
289	TRAF2	TNF Receptor Associated Factor 2	Protein Coding				DISEASES inferred14 GeneCards Inferred via: (sections) Publications , Pathways & Interactions
290	HTT	Huntingtin	Protein Coding				DISEASES inferred14 Novoseek inferred53 GeneCards Inferred via: (sections) Publications	6 Publications
291	MAPK10	Mitogen-Activated Protein Kinase 10	Protein Coding				Novoseek inferred53 GeneCards Inferred via: (sections) Publications , Pathways & Interactions	8 Publications
292	MAP1B	Microtubule Associated Protein 1B	Protein Coding				DISEASES inferred14 Novoseek inferred53 GeneCards Inferred via: (sections) Publications	4 Publications
293	DLG4	Discs Large MAGUK Scaffold Protein 4	Protein Coding				DISEASES inferred14 Novoseek inferred53 GeneCards Inferred via: (sections) Publications	1 Publications
294	STOX1	Storkhead Box 1	Protein Coding				DISEASES inferred14 GeneCards Inferred via: (sections) Publications , Summaries
295	SLC39A1	Solute Carrier Family 39 Member 1	Protein Coding				DISEASES inferred14 GeneCards Inferred via: (sections) Publications , Summaries
296	PPARG	Peroxisome Proliferator Activated Receptor Gamma	Protein Coding				DISEASES inferred14 Novoseek inferred53 GeneCards Inferred via: (sections) Publications	36 Publications
297	PRKN	Parkin RBR E3 Ubiquitin Protein Ligase	Protein Coding				DISEASES inferred14 Novoseek inferred53 GeneCards Inferred via: (sections) Publications	3 Publications
298	KIF5C	Kinesin Family Member 5C	Protein Coding				DISEASES inferred14 GeneCards Inferred via: (sections) Publications , Pathways & Interactions
299	PSMC4	Proteasome 26S Subunit, ATPase 4	Protein Coding				DISEASES inferred14 GeneCards Inferred via: (sections) Publications , Pathways & Interactions
300	PM20D1	Peptidase M20 Domain Containing 1	Protein Coding				DISEASES inferred14 GeneCards Inferred via: (sections) Publications , Proteins
301	ATP2A2	ATPase Sarcoplasmic/Endoplasmic Reticulum Ca2+ Transporting 2	Protein Coding				DISEASES inferred14 GeneCards Inferred via: (sections) Publications , Pathways & Interactions
302	VSNL1	Visinin Like 1	Protein Coding				DISEASES inferred14 Novoseek inferred53 GeneCards Inferred via: (sections) Publications	2 Publications
303	PSMD4	Proteasome 26S Subunit Ubiquitin Receptor, Non-ATPase 4	Protein Coding				DISEASES inferred14 GeneCards Inferred via: (sections) Publications , Pathways & Interactions
304	KRAS	KRAS Proto-Oncogene, GTPase	Protein Coding				DISEASES inferred14 GeneCards Inferred via: (sections) Publications , Pathways & Interactions
305	BLMH	Bleomycin Hydrolase	Protein Coding				DISEASES inferred14 Novoseek inferred53 GeneCards Inferred via: (sections) Publications	8 Publications
306	CREB1	CAMP Responsive Element Binding Protein 1	Protein Coding				DISEASES inferred14 Novoseek inferred53 GeneCards Inferred via: (sections) Publications	8 Publications
307	AZIN2	Antizyme Inhibitor 2	Protein Coding				DISEASES inferred14 GeneCards Inferred via: (sections) Publications , Summaries
308	UCHL1	Ubiquitin C-Terminal Hydrolase L1	Protein Coding				DISEASES inferred14 Novoseek inferred53 GeneCards Inferred via: (sections) Publications	5 Publications
309	ADAM19	ADAM Metallopeptidase Domain 19	Protein Coding				DISEASES inferred14 GeneCards Inferred via: (sections) Publications , Summaries
310	SLC8A2	Solute Carrier Family 8 Member A2	Protein Coding				DISEASES inferred14 GeneCards Inferred via: (sections) Publications , Summaries
311	KIDINS220	Kinase D Interacting Substrate 220	Protein Coding				DISEASES inferred14 GeneCards Inferred via: (sections) Publications , Summaries
312	TUBA1C	Tubulin Alpha 1c	Protein Coding				DISEASES inferred14 GeneCards Inferred via: (sections) Publications , Pathways & Interactions
313	PLA2G3	Phospholipase A2 Group III	Protein Coding				DISEASES inferred14 GeneCards Inferred via: (sections) Publications , Summaries
314	SLC25A4	Solute Carrier Family 25 Member 4	Protein Coding				DISEASES inferred14 GeneCards Inferred via: (sections) Publications , Pathways & Interactions
315	CALM2	Calmodulin 2	Protein Coding				DISEASES inferred14 GeneCards Inferred via: (sections) Publications , Pathways & Interactions
316	GRIA1	Glutamate Ionotropic Receptor AMPA Type Subunit 1	Protein Coding				DISEASES inferred14 Novoseek inferred53 GeneCards Inferred via: (sections) Publications	5 Publications
317	TUBB4A	Tubulin Beta 4A Class IVa	Protein Coding				DISEASES inferred14 GeneCards Inferred via: (sections) Publications , Pathways & Interactions
318	CDK5RAP2	CDK5 Regulatory Subunit Associated Protein 2	Protein Coding				DISEASES inferred14 GeneCards Inferred via: (sections) Publications , Summaries
319	YWHAE	Tyrosine 3-Monooxygenase/Tryptophan 5-Monooxygenase Activation Protein Epsilon	Protein Coding				DISEASES inferred14 GeneCards Inferred via: (sections) Publications , Pathways & Interactions
320	SLC18A3	Solute Carrier Family 18 Member A3	Protein Coding				DISEASES inferred14 Novoseek inferred53 GeneCards Inferred via: (sections) Publications	5 Publications
321	PSMC1	Proteasome 26S Subunit, ATPase 1	Protein Coding				DISEASES inferred14 GeneCards Inferred via: (sections) Publications , Pathways & Interactions
322	TUBB4B	Tubulin Beta 4B Class IVb	Protein Coding				DISEASES inferred14 GeneCards Inferred via: (sections) Publications , Pathways & Interactions
323	DERL1	Derlin 1	Protein Coding				DISEASES inferred14 GeneCards Inferred via: (sections) Publications , Summaries
324	CSNK2B	Casein Kinase 2 Beta	Protein Coding				DISEASES inferred14 GeneCards Inferred via: (sections) Publications , Pathways & Interactions
325	PARK7	Parkinsonism Associated Deglycase	Protein Coding				DISEASES inferred14 Novoseek inferred53 GeneCards Inferred via: (sections) Publications	7 Publications
326	MAP2K7	Mitogen-Activated Protein Kinase Kinase 7	Protein Coding				DISEASES inferred14 GeneCards Inferred via: (sections) Publications , Pathways & Interactions
327	LDLR	Low Density Lipoprotein Receptor	Protein Coding				DISEASES inferred14 Novoseek inferred53 GeneCards Inferred via: (sections) Publications	16 Publications
328	TUBB2B	Tubulin Beta 2B Class IIb	Protein Coding				DISEASES inferred14 GeneCards Inferred via: (sections) Publications , Pathways & Interactions
329	APOD	Apolipoprotein D	Protein Coding				DISEASES inferred14 Novoseek inferred53 GeneCards Inferred via: (sections) Publications	11 Publications
330	SEPTIN1	Septin 1	Protein Coding				DISEASES inferred14 GeneCards Inferred via: (sections) Publications , Summaries
331	APC	APC Regulator Of WNT Signaling Pathway	Protein Coding				DISEASES inferred14 GeneCards Inferred via: (sections) Publications , Pathways & Interactions
332	RCAN1	Regulator Of Calcineurin 1	Protein Coding				DISEASES inferred14 Novoseek inferred53 GeneCards Inferred via: (sections) Publications	4 Publications
333	COX5A	Cytochrome C Oxidase Subunit 5A	Protein Coding				DISEASES inferred14 Novoseek inferred53 GeneCards Inferred via: (sections) Publications	17 Publications
334	PSMA7	Proteasome 20S Subunit Alpha 7	Protein Coding				DISEASES inferred14 GeneCards Inferred via: (sections) Publications , Pathways & Interactions
335	PSMD2	Proteasome 26S Subunit Ubiquitin Receptor, Non-ATPase 2	Protein Coding				DISEASES inferred14 GeneCards Inferred via: (sections) Publications , Pathways & Interactions
336	TUBB6	Tubulin Beta 6 Class V	Protein Coding				DISEASES inferred14 GeneCards Inferred via: (sections) Publications , Pathways & Interactions
337	CSNK1E	Casein Kinase 1 Epsilon	Protein Coding				DISEASES inferred14 GeneCards Inferred via: (sections) Publications , Pathways & Interactions
338	ATP2A1	ATPase Sarcoplasmic/Endoplasmic Reticulum Ca2+ Transporting 1	Protein Coding				DISEASES inferred14 GeneCards Inferred via: (sections) Publications , Pathways & Interactions
339	CAPNS1	Calpain Small Subunit 1	Protein Coding				DISEASES inferred14 GeneCards Inferred via: (sections) Publications , Pathways & Interactions
340	CH25H	Cholesterol 25-Hydroxylase	Protein Coding				DISEASES inferred14 Novoseek inferred53 GeneCards Inferred via: (sections) Publications	2 Publications
341	TSPO	Translocator Protein	Protein Coding				DISEASES inferred14 Novoseek inferred53 GeneCards Inferred via: (sections) Publications	11 Publications
342	HSPA5	Heat Shock Protein Family A (Hsp70) Member 5	Protein Coding				DISEASES inferred14 Novoseek inferred53 GeneCards Inferred via: (sections) Publications	5 Publications
343	PSMA5	Proteasome 20S Subunit Alpha 5	Protein Coding				DISEASES inferred14 GeneCards Inferred via: (sections) Publications , Pathways & Interactions
344	GLUL	Glutamate-Ammonia Ligase	Protein Coding				DISEASES inferred14 Novoseek inferred53 GeneCards Inferred via: (sections) Publications	12 Publications
345	SLC25A5	Solute Carrier Family 25 Member 5	Protein Coding				DISEASES inferred14 GeneCards Inferred via: (sections) Publications , Pathways & Interactions
346	TUBA8	Tubulin Alpha 8	Protein Coding				DISEASES inferred14 GeneCards Inferred via: (sections) Publications , Pathways & Interactions
347	CASP6	Caspase 6	Protein Coding				DISEASES inferred14 Novoseek inferred53 GeneCards Inferred via: (sections) Publications	10 Publications
348	PSMA1	Proteasome 20S Subunit Alpha 1	Protein Coding				DISEASES inferred14 GeneCards Inferred via: (sections) Publications , Pathways & Interactions
349	PLCB4	Phospholipase C Beta 4	Protein Coding				DISEASES inferred14 GeneCards Inferred via: (sections) Publications , Pathways & Interactions
350	FPR2	Formyl Peptide Receptor 2	Protein Coding				DISEASES inferred14 Novoseek inferred53 GeneCards Inferred via: (sections) Publications	11 Publications
351	PSMB4	Proteasome 20S Subunit Beta 4	Protein Coding				DISEASES inferred14 GeneCards Inferred via: (sections) Publications , Pathways & Interactions
352	SNAP25	Synaptosome Associated Protein 25	Protein Coding				DISEASES inferred14 Novoseek inferred53 GeneCards Inferred via: (sections) Publications	4 Publications
353	TUBAL3	Tubulin Alpha Like 3	Protein Coding				DISEASES inferred14 GeneCards Inferred via: (sections) Publications , Pathways & Interactions
354	PVALB	Parvalbumin	Protein Coding				DISEASES inferred14 Novoseek inferred53 GeneCards Inferred via: (sections) Publications	12 Publications
355	PSMC3	Proteasome 26S Subunit, ATPase 3	Protein Coding				DISEASES inferred14 GeneCards Inferred via: (sections) Publications , Pathways & Interactions
356	NEFH	Neurofilament Heavy Chain	Protein Coding				DISEASES inferred14 Novoseek inferred53 GeneCards Inferred via: (sections) Publications	1 Publications
357	DCHS2	Dachsous Cadherin-Related 2	Protein Coding				DISEASES inferred14 GeneCards Inferred via: (sections) Publications , Summaries
358	HMGCR	3-Hydroxy-3-Methylglutaryl-CoA Reductase	Protein Coding				DISEASES inferred14 Novoseek inferred53 GeneCards Inferred via: (sections) Publications	13 Publications
359	PSMD9	Proteasome 26S Subunit, Non-ATPase 9	Protein Coding				DISEASES inferred14 GeneCards Inferred via: (sections) Publications , Pathways & Interactions
360	DVL3	Dishevelled Segment Polarity Protein 3	Protein Coding				DISEASES inferred14 GeneCards Inferred via: (sections) Publications , Pathways & Interactions
361	PSMD3	Proteasome 26S Subunit, Non-ATPase 3	Protein Coding				DISEASES inferred14 GeneCards Inferred via: (sections) Publications , Pathways & Interactions
362	MAP2K2	Mitogen-Activated Protein Kinase Kinase 2	Protein Coding				DISEASES inferred14 GeneCards Inferred via: (sections) Publications , Pathways & Interactions
363	PSMD8	Proteasome 26S Subunit, Non-ATPase 8	Protein Coding				DISEASES inferred14 GeneCards Inferred via: (sections) Publications , Pathways & Interactions
364	PSMA3	Proteasome 20S Subunit Alpha 3	Protein Coding				DISEASES inferred14 GeneCards Inferred via: (sections) Publications , Pathways & Interactions
365	MALRD1	MAM And LDL Receptor Class A Domain Containing 1	Protein Coding				DISEASES inferred14 GeneCards Inferred via: (sections) Publications , Summaries
366	PSMC2	Proteasome 26S Subunit, ATPase 2	Protein Coding				DISEASES inferred14 GeneCards Inferred via: (sections) Publications , Pathways & Interactions
367	NTF3	Neurotrophin 3	Protein Coding				DISEASES inferred14 Novoseek inferred53 GeneCards Inferred via: (sections) Publications	8 Publications
368	SLC1A3	Solute Carrier Family 1 Member 3	Protein Coding				DISEASES inferred14 Novoseek inferred53 GeneCards Inferred via: (sections) Publications	6 Publications
369	PSMA6	Proteasome 20S Subunit Alpha 6	Protein Coding				DISEASES inferred14 GeneCards Inferred via: (sections) Publications , Pathways & Interactions
370	SLC25A6	Solute Carrier Family 25 Member 6	Protein Coding				DISEASES inferred14 GeneCards Inferred via: (sections) Publications , Pathways & Interactions
371	PSMB1	Proteasome 20S Subunit Beta 1	Protein Coding				DISEASES inferred14 GeneCards Inferred via: (sections) Publications , Pathways & Interactions
372	CASP1	Caspase 1	Protein Coding				DISEASES inferred14 Novoseek inferred53 GeneCards Inferred via: (sections) Publications	3 Publications
373	WNT2B	Wnt Family Member 2B	Protein Coding				DISEASES inferred14 GeneCards Inferred via: (sections) Publications , Pathways & Interactions
374	PSMD7	Proteasome 26S Subunit, Non-ATPase 7	Protein Coding				DISEASES inferred14 GeneCards Inferred via: (sections) Publications , Pathways & Interactions
375	SLC6A3	Solute Carrier Family 6 Member 3	Protein Coding				DISEASES inferred14 Novoseek inferred53 GeneCards Inferred via: (sections) Publications	8 Publications
376	PSMC6	Proteasome 26S Subunit, ATPase 6	Protein Coding				DISEASES inferred14 GeneCards Inferred via: (sections) Publications , Pathways & Interactions
377	IRS4	Insulin Receptor Substrate 4	Protein Coding				DISEASES inferred14 GeneCards Inferred via: (sections) Publications , Pathways & Interactions
378	FLOT1	Flotillin 1	Protein Coding				DISEASES inferred14 Novoseek inferred53 GeneCards Inferred via: (sections) Publications	3 Publications
379	PSMC5	Proteasome 26S Subunit, ATPase 5	Protein Coding				DISEASES inferred14 GeneCards Inferred via: (sections) Publications , Pathways & Interactions
380	PSMD1	Proteasome 26S Subunit, Non-ATPase 1	Protein Coding				DISEASES inferred14 GeneCards Inferred via: (sections) Publications , Pathways & Interactions
381	GDNF	Glial Cell Derived Neurotrophic Factor	Protein Coding				DISEASES inferred14 Novoseek inferred53 GeneCards Inferred via: (sections) Publications	2 Publications
382	MAOA	Monoamine Oxidase A	Protein Coding				DISEASES inferred14 Novoseek inferred53 GeneCards Inferred via: (sections) Publications	6 Publications
383	PTPA	Protein Phosphatase 2 Phosphatase Activator	Protein Coding				DISEASES inferred14 Novoseek inferred53 GeneCards Inferred via: (sections) Publications	16 Publications
384	TH	Tyrosine Hydroxylase	Protein Coding				DISEASES inferred14 Novoseek inferred53 GeneCards Inferred via: (sections) Publications	7 Publications
385	MROH8	Maestro Heat Like Repeat Family Member 8	Protein Coding				DISEASES inferred14 GeneCards Inferred via: (sections) Publications , Summaries
386	PSMD13	Proteasome 26S Subunit, Non-ATPase 13	Protein Coding				DISEASES inferred14 GeneCards Inferred via: (sections) Publications , Pathways & Interactions
387	FYN	FYN Proto-Oncogene, Src Family Tyrosine Kinase	Protein Coding				DISEASES inferred14 Novoseek inferred53 GeneCards Inferred via: (sections) Publications	6 Publications
388	HTR2A	5-Hydroxytryptamine Receptor 2A	Protein Coding				DISEASES inferred14 Novoseek inferred53 GeneCards Inferred via: (sections) Publications	11 Publications
389	CALB1	Calbindin 1	Protein Coding				DISEASES inferred14 Novoseek inferred53 GeneCards Inferred via: (sections) Publications	4 Publications
390	SLC5A7	Solute Carrier Family 5 Member 7	Protein Coding				DISEASES inferred14 Novoseek inferred53 GeneCards Inferred via: (sections) Publications	4 Publications
391	HTR6	5-Hydroxytryptamine Receptor 6	Protein Coding				DISEASES inferred14 Novoseek inferred53 GeneCards Inferred via: (sections) Publications	4 Publications
392	KCNIP3	Potassium Voltage-Gated Channel Interacting Protein 3	Protein Coding				DISEASES inferred14 Novoseek inferred53 GeneCards Inferred via: (sections) Publications	3 Publications
393	PEBP1	Phosphatidylethanolamine Binding Protein 1	Protein Coding				DISEASES inferred14 Novoseek inferred53 GeneCards Inferred via: (sections) Publications	5 Publications
394	OGDH	Oxoglutarate Dehydrogenase	Protein Coding				DISEASES inferred14 Novoseek inferred53 GeneCards Inferred via: (sections) Publications	3 Publications
395	CAMK2G	Calcium/Calmodulin Dependent Protein Kinase II Gamma	Protein Coding				DISEASES inferred14 Novoseek inferred53 GeneCards Inferred via: (sections) Publications	5 Publications
396	KLK6	Kallikrein Related Peptidase 6	Protein Coding				DISEASES inferred14 Novoseek inferred53 GeneCards Inferred via: (sections) Publications	7 Publications
397	MAPK8IP1	Mitogen-Activated Protein Kinase 8 Interacting Protein 1	Protein Coding				DISEASES inferred14 Novoseek inferred53 GeneCards Inferred via: (sections) Publications	1 Publications
398	CP	Ceruloplasmin	Protein Coding				DISEASES inferred14 Novoseek inferred53 GeneCards Inferred via: (sections) Publications	16 Publications
399	CHRNB2	Cholinergic Receptor Nicotinic Beta 2 Subunit	Protein Coding				DISEASES inferred14 Novoseek inferred53 GeneCards Inferred via: (sections) Publications	1 Publications
400	PINK1	PTEN Induced Kinase 1	Protein Coding				DISEASES inferred14 Novoseek inferred53 GeneCards Inferred via: (sections) Publications	1 Publications
401	SLC6A4	Solute Carrier Family 6 Member 4	Protein Coding				DISEASES inferred14 Novoseek inferred53 GeneCards Inferred via: (sections) Publications	16 Publications
402	NEFM	Neurofilament Medium Chain	Protein Coding				DISEASES inferred14 Novoseek inferred53 GeneCards Inferred via: (sections) Publications	3 Publications
403	NOS3	Nitric Oxide Synthase 3	Protein Coding				DISEASES inferred14 Novoseek inferred53 GeneCards Inferred via: (sections) Publications	16 Publications
404	PON1	Paraoxonase 1	Protein Coding				DISEASES inferred14 Novoseek inferred53 GeneCards Inferred via: (sections) Publications	15 Publications
405	MIR21	MicroRNA 21	RNA Gene				DISEASES inferred1414 GeneCards Inferred via: (sections) Publications
406	NOTCH1	Notch Receptor 1	Protein Coding				DISEASES inferred14 Novoseek inferred53 GeneCards Inferred via: (sections) Publications	6 Publications
407	CDKN3	Cyclin Dependent Kinase Inhibitor 3	Protein Coding				DISEASES inferred14 Novoseek inferred53 GeneCards Inferred via: (sections) Publications	17 Publications
408	SERPINE2	Serpin Family E Member 2	Protein Coding				DISEASES inferred14 Novoseek inferred53 GeneCards Inferred via: (sections) Publications	8 Publications
409	MAPK14	Mitogen-Activated Protein Kinase 14	Protein Coding				DISEASES inferred14 Novoseek inferred53 GeneCards Inferred via: (sections) Publications	6 Publications
410	GSTO1	Glutathione S-Transferase Omega 1	Protein Coding				DISEASES inferred14 Novoseek inferred53 GeneCards Inferred via: (sections) Publications	5 Publications
411	CRYAB	Crystallin Alpha B	Protein Coding				DISEASES inferred14 Novoseek inferred53 GeneCards Inferred via: (sections) Publications	3 Publications
412	SQSTM1	Sequestosome 1	Protein Coding				DISEASES inferred14 Novoseek inferred53 GeneCards Inferred via: (sections) Publications	4 Publications
413	LRPAP1	LDL Receptor Related Protein Associated Protein 1	Protein Coding				DISEASES inferred14 Novoseek inferred53 GeneCards Inferred via: (sections) Publications	2 Publications
414	TREM2	Triggering Receptor Expressed On Myeloid Cells 2	Protein Coding				DISEASES inferred14 GeneCards Inferred via: (sections) Publications
415	NPC1	NPC Intracellular Cholesterol Transporter 1	Protein Coding				DISEASES inferred14 Novoseek inferred53 GeneCards Inferred via: (sections) Publications	1 Publications
416	MIR142	MicroRNA 142	RNA Gene				DISEASES inferred1414 GeneCards Inferred via: (sections) Publications
417	ECE1	Endothelin Converting Enzyme 1	Protein Coding				DISEASES inferred14 Novoseek inferred53 GeneCards Inferred via: (sections) Publications	4 Publications
418	COMT	Catechol-O-Methyltransferase	Protein Coding				DISEASES inferred14 Novoseek inferred53 GeneCards Inferred via: (sections) Publications	6 Publications
419	HSPA8	Heat Shock Protein Family A (Hsp70) Member 8	Protein Coding				DISEASES inferred14 Novoseek inferred53 GeneCards Inferred via: (sections) Publications	5 Publications
420	ESR2	Estrogen Receptor 2	Protein Coding				DISEASES inferred14 Novoseek inferred53 GeneCards Inferred via: (sections) Publications	4 Publications
421	MIR155	MicroRNA 155	RNA Gene				DISEASES inferred1414 GeneCards Inferred via: (sections) Publications
422	NPY	Neuropeptide Y	Protein Coding				DISEASES inferred14 Novoseek inferred53 GeneCards Inferred via: (sections) Publications	15 Publications
423	CSNK1D	Casein Kinase 1 Delta	Protein Coding				DISEASES inferred14 Novoseek inferred53 GeneCards Inferred via: (sections) Publications	3 Publications
424	QPCT	Glutaminyl-Peptide Cyclotransferase	Protein Coding				DISEASES inferred14 Novoseek inferred53 GeneCards Inferred via: (sections) Publications	1 Publications
425	LRP2	LDL Receptor Related Protein 2	Protein Coding				DISEASES inferred14 Novoseek inferred53 GeneCards Inferred via: (sections) Publications	5 Publications
426	HTR1A	5-Hydroxytryptamine Receptor 1A	Protein Coding				DISEASES inferred14 Novoseek inferred53 GeneCards Inferred via: (sections) Publications	6 Publications
427	SERPINI1	Serpin Family I Member 1	Protein Coding				DISEASES inferred14 Novoseek inferred53 GeneCards Inferred via: (sections) Publications	4 Publications
428	CFH	Complement Factor H	Protein Coding				DISEASES inferred14 Novoseek inferred53 GeneCards Inferred via: (sections) Publications	1 Publications
429	MIR212	MicroRNA 212	RNA Gene				DISEASES inferred1414 GeneCards Inferred via: (sections) Publications
430	DOCK3	Dedicator Of Cytokinesis 3	Protein Coding				DISEASES inferred14 Novoseek inferred53 GeneCards Inferred via: (sections) Publications	1 Publications
431	GSN	Gelsolin	Protein Coding				DISEASES inferred14 Novoseek inferred53 GeneCards Inferred via: (sections) Publications	3 Publications
432	MIR125A	MicroRNA 125a	RNA Gene				DISEASES inferred1414 GeneCards Inferred via: (sections) Publications
433	GSR	Glutathione-Disulfide Reductase	Protein Coding				DISEASES inferred14 Novoseek inferred53 GeneCards Inferred via: (sections) Publications	2 Publications
434	GRIA2	Glutamate Ionotropic Receptor AMPA Type Subunit 2	Protein Coding				DISEASES inferred14 Novoseek inferred53 GeneCards Inferred via: (sections) Publications	2 Publications
435	MIRLET7G	MicroRNA Let-7g	RNA Gene				DISEASES inferred1414 GeneCards Inferred via: (sections) Publications
436	CNTF	Ciliary Neurotrophic Factor	Protein Coding				DISEASES inferred14 Novoseek inferred53 GeneCards Inferred via: (sections) Publications	4 Publications
437	MIR17	MicroRNA 17	RNA Gene				DISEASES inferred1414 GeneCards Inferred via: (sections) Publications
438	TLR2	Toll Like Receptor 2	Protein Coding				DISEASES inferred14 Novoseek inferred53 GeneCards Inferred via: (sections) Publications	2 Publications
439	PICALM	Phosphatidylinositol Binding Clathrin Assembly Protein	Protein Coding				DISEASES inferred14 GeneCards Inferred via: (sections) Publications
440	DRD2	Dopamine Receptor D2	Protein Coding				DISEASES inferred14 Novoseek inferred53 GeneCards Inferred via: (sections) Publications	6 Publications
441	MIR15B	MicroRNA 15b	RNA Gene				DISEASES inferred1414 GeneCards Inferred via: (sections) Publications
442	PLA2G6	Phospholipase A2 Group VI	Protein Coding				DISEASES inferred14 Novoseek inferred53 GeneCards Inferred via: (sections) Publications	10 Publications
443	CHRNA4	Cholinergic Receptor Nicotinic Alpha 4 Subunit	Protein Coding				DISEASES inferred14 Novoseek inferred53 GeneCards Inferred via: (sections) Publications	3 Publications
444	MIRLET7D	MicroRNA Let-7d	RNA Gene				DISEASES inferred1414 GeneCards Inferred via: (sections) Publications
445	DNAH8	Dynein Axonemal Heavy Chain 8	Protein Coding				DISEASES inferred14 Novoseek inferred53 GeneCards Inferred via: (sections) Publications	2 Publications
446	MIR223	MicroRNA 223	RNA Gene				DISEASES inferred1414 GeneCards Inferred via: (sections) Publications
447	PPARA	Peroxisome Proliferator Activated Receptor Alpha	Protein Coding				DISEASES inferred14 Novoseek inferred53 GeneCards Inferred via: (sections) Publications	5 Publications
448	MIR485	MicroRNA 485	RNA Gene				DISEASES inferred1414 GeneCards Inferred via: (sections) Publications
449	NTF4	Neurotrophin 4	Protein Coding				DISEASES inferred14 Novoseek inferred53 GeneCards Inferred via: (sections) Publications	2 Publications
450	ABCA7	ATP Binding Cassette Subfamily A Member 7	Protein Coding				DISEASES inferred14 GeneCards Inferred via: (sections) Publications
451	CD40	CD40 Molecule	Protein Coding				DISEASES inferred14 Novoseek inferred53 GeneCards Inferred via: (sections) Publications	10 Publications
452	RAB3A	RAB3A, Member RAS Oncogene Family	Protein Coding				DISEASES inferred14 Novoseek inferred53 GeneCards Inferred via: (sections) Publications	1 Publications
453	INA	Internexin Neuronal Intermediate Filament Protein Alpha	Protein Coding				DISEASES inferred14 Novoseek inferred53 GeneCards Inferred via: (sections) Publications	2 Publications
454	CCL3	C-C Motif Chemokine Ligand 3	Protein Coding				DISEASES inferred14 Novoseek inferred53 GeneCards Inferred via: (sections) Publications	1 Publications
455	APOB	Apolipoprotein B	Protein Coding				DISEASES inferred14 Novoseek inferred53 GeneCards Inferred via: (sections) Publications	5 Publications
456	CHRM2	Cholinergic Receptor Muscarinic 2	Protein Coding				DISEASES inferred14 Novoseek inferred53 GeneCards Inferred via: (sections) Publications	2 Publications
457	GLP1R	Glucagon Like Peptide 1 Receptor	Protein Coding				DISEASES inferred14 Novoseek inferred53 GeneCards Inferred via: (sections) Publications	3 Publications
458	MIR335	MicroRNA 335	RNA Gene				DISEASES inferred1414 GeneCards Inferred via: (sections) Publications
459	MIR27A	MicroRNA 27a	RNA Gene				DISEASES inferred1414 GeneCards Inferred via: (sections) Publications
460	RHOA	Ras Homolog Family Member A	Protein Coding				DISEASES inferred14 Novoseek inferred53 GeneCards Inferred via: (sections) Publications	2 Publications
461	MIRLET7B	MicroRNA Let-7b	RNA Gene				DISEASES inferred1414 GeneCards Inferred via: (sections) Publications
462	CYP2D6	Cytochrome P450 Family 2 Subfamily D Member 6	Protein Coding				DISEASES inferred14 Novoseek inferred53 GeneCards Inferred via: (sections) Publications	9 Publications
463	TXN	Thioredoxin	Protein Coding				DISEASES inferred14 Novoseek inferred53 GeneCards Inferred via: (sections) Publications	3 Publications
464	CNR1	Cannabinoid Receptor 1	Protein Coding				DISEASES inferred14 Novoseek inferred53 GeneCards Inferred via: (sections) Publications	4 Publications
465	IL10	Interleukin 10	Protein Coding				DISEASES inferred14 GeneCards Inferred via: (sections) Publications
466	GCG	Glucagon	Protein Coding				DISEASES inferred14 Novoseek inferred53 GeneCards Inferred via: (sections) Publications	5 Publications
467	RAB5A	RAB5A, Member RAS Oncogene Family	Protein Coding				DISEASES inferred14 Novoseek inferred53 GeneCards Inferred via: (sections) Publications	1 Publications
468	MIR151A	MicroRNA 151a	RNA Gene				DISEASES inferred1414 GeneCards Inferred via: (sections) Publications
469	MIR30A	MicroRNA 30a	RNA Gene				DISEASES inferred1414 GeneCards Inferred via: (sections) Publications
470	BIN1	Bridging Integrator 1	Protein Coding				DISEASES inferred14 GeneCards Inferred via: (sections) Publications
471	NCKAP1	NCK Associated Protein 1	Protein Coding				DISEASES inferred14 Novoseek inferred53 GeneCards Inferred via: (sections) Publications	2 Publications
472	TOMM40	Translocase Of Outer Mitochondrial Membrane 40	Protein Coding				DISEASES inferred14 GeneCards Inferred via: (sections) Publications
473	SOAT1	Sterol O-Acyltransferase 1	Protein Coding				DISEASES inferred14 Novoseek inferred53 GeneCards Inferred via: (sections) Publications	9 Publications
474	ABCA2	ATP Binding Cassette Subfamily A Member 2	Protein Coding				DISEASES inferred14 Novoseek inferred53 GeneCards Inferred via: (sections) Publications	2 Publications
475	AGRN	Agrin	Protein Coding				DISEASES inferred14 Novoseek inferred53 GeneCards Inferred via: (sections) Publications	8 Publications
476	HCRT	Hypocretin Neuropeptide Precursor	Protein Coding				DISEASES inferred14 Novoseek inferred53 GeneCards Inferred via: (sections) Publications	3 Publications
477	CCK	Cholecystokinin	Protein Coding				DISEASES inferred14 Novoseek inferred53 GeneCards Inferred via: (sections) Publications	3 Publications
478	NRG1	Neuregulin 1	Protein Coding				DISEASES inferred14 Novoseek inferred53 GeneCards Inferred via: (sections) Publications	6 Publications
479	C1R	Complement C1r	Protein Coding				DISEASES inferred14 Novoseek inferred53 GeneCards Inferred via: (sections) Publications	1 Publications
480	ALOX5	Arachidonate 5-Lipoxygenase	Protein Coding				DISEASES inferred14 Novoseek inferred53 GeneCards Inferred via: (sections) Publications	4 Publications
481	DRD1	Dopamine Receptor D1	Protein Coding				DISEASES inferred14 Novoseek inferred53 GeneCards Inferred via: (sections) Publications	1 Publications
482	SIRT1	Sirtuin 1	Protein Coding				DISEASES inferred14 GeneCards Inferred via: (sections) Publications
483	STUB1	STIP1 Homology And U-Box Containing Protein 1	Protein Coding				DISEASES inferred14 Novoseek inferred53 GeneCards Inferred via: (sections) Publications	1 Publications
484	CAV1	Caveolin 1	Protein Coding				DISEASES inferred14 Novoseek inferred53 GeneCards Inferred via: (sections) Publications	3 Publications
485	CDK1	Cyclin Dependent Kinase 1	Protein Coding				DISEASES inferred14 Novoseek inferred53 GeneCards Inferred via: (sections) Publications	8 Publications
486	SYT1	Synaptotagmin 1	Protein Coding				DISEASES inferred14 Novoseek inferred53 GeneCards Inferred via: (sections) Publications	1 Publications
487	DNTT	DNA Nucleotidylexotransferase	Protein Coding				DISEASES inferred14 Novoseek inferred53 GeneCards Inferred via: (sections) Publications	2 Publications
488	CXCL12	C-X-C Motif Chemokine Ligand 12	Protein Coding				DISEASES inferred14 Novoseek inferred53 GeneCards Inferred via: (sections) Publications	3 Publications
489	ADORA2A	Adenosine A2a Receptor	Protein Coding				DISEASES inferred14 Novoseek inferred53 GeneCards Inferred via: (sections) Publications	1 Publications
490	DBH	Dopamine Beta-Hydroxylase	Protein Coding				DISEASES inferred14 Novoseek inferred53 GeneCards Inferred via: (sections) Publications	2 Publications
491	ALB	Albumin	Protein Coding				DISEASES inferred14 GeneCards Inferred via: (sections) Publications
492	PRND	Prion Like Protein Doppel	Protein Coding				DISEASES inferred14 Novoseek inferred53 GeneCards Inferred via: (sections) Publications	3 Publications
493	EGR1	Early Growth Response 1	Protein Coding				DISEASES inferred14 Novoseek inferred53 GeneCards Inferred via: (sections) Publications	2 Publications
494	ALDH2	Aldehyde Dehydrogenase 2 Family Member	Protein Coding				DISEASES inferred14 Novoseek inferred53 GeneCards Inferred via: (sections) Publications	4 Publications
495	RPS6KB1	Ribosomal Protein S6 Kinase B1	Protein Coding				DISEASES inferred14 Novoseek inferred53 GeneCards Inferred via: (sections) Publications	5 Publications
496	NOTCH3	Notch Receptor 3	Protein Coding				DISEASES inferred14 Novoseek inferred53 GeneCards Inferred via: (sections) Publications	1 Publications
497	TGFB1	Transforming Growth Factor Beta 1	Protein Coding				DISEASES inferred14 GeneCards Inferred via: (sections) Publications
498	IFNG	Interferon Gamma	Protein Coding				DISEASES inferred14 GeneCards Inferred via: (sections) Publications
499	C9orf72	C9orf72-SMCR8 Complex Subunit	Protein Coding				DISEASES inferred14 GeneCards Inferred via: (sections) Publications
500	PLA2G4A	Phospholipase A2 Group IVA	Protein Coding				DISEASES inferred14 Novoseek inferred53 GeneCards Inferred via: (sections) Publications	2 Publications
501	HTR2C	5-Hydroxytryptamine Receptor 2C	Protein Coding				DISEASES inferred14 Novoseek inferred53 GeneCards Inferred via: (sections) Publications	1 Publications
502	MTR	5-Methyltetrahydrofolate-Homocysteine Methyltransferase	Protein Coding				DISEASES inferred14 Novoseek inferred53 GeneCards Inferred via: (sections) Publications	3 Publications
503	BCL2	BCL2 Apoptosis Regulator	Protein Coding				DISEASES inferred14 GeneCards Inferred via: (sections) Publications
504	CCL2	C-C Motif Chemokine Ligand 2	Protein Coding				DISEASES inferred14 GeneCards Inferred via: (sections) Publications
505	OGT	O-Linked N-Acetylglucosamine (GlcNAc) Transferase	Protein Coding				DISEASES inferred14 Novoseek inferred53 GeneCards Inferred via: (sections) Publications	2 Publications
506	LOC111258525	NOS1 1f And 1g Alternate Promoter Region	Functional Element				GeneCards Inferred via: (sections) Publications , Summaries
507	TP53	Tumor Protein P53	Protein Coding				DISEASES inferred14 GeneCards Inferred via: (sections) Publications
508	AOC3	Amine Oxidase Copper Containing 3	Protein Coding				DISEASES inferred14 Novoseek inferred53 GeneCards Inferred via: (sections) Publications	6 Publications
509	TLR4	Toll Like Receptor 4	Protein Coding				DISEASES inferred14 GeneCards Inferred via: (sections) Publications
510	OGG1	8-Oxoguanine DNA Glycosylase	Protein Coding				DISEASES inferred14 Novoseek inferred53 GeneCards Inferred via: (sections) Publications	4 Publications
511	MIR195	MicroRNA 195	RNA Gene				DISEASES inferred1414 GeneCards Inferred via: (sections) Publications
512	MYOCD	Myocardin	Protein Coding				DISEASES inferred14 Novoseek inferred53 GeneCards Inferred via: (sections) Publications	1 Publications
513	CETP	Cholesteryl Ester Transfer Protein	Protein Coding				DISEASES inferred14 Novoseek inferred53 GeneCards Inferred via: (sections) Publications	10 Publications
514	MIR185	MicroRNA 185	RNA Gene				DISEASES inferred1414 GeneCards Inferred via: (sections) Publications
515	GSTP1	Glutathione S-Transferase Pi 1	Protein Coding				DISEASES inferred14 Novoseek inferred53 GeneCards Inferred via: (sections) Publications	3 Publications
516	DRD3	Dopamine Receptor D3	Protein Coding				DISEASES inferred14 Novoseek inferred53 GeneCards Inferred via: (sections) Publications	2 Publications
517	MIR532	MicroRNA 532	RNA Gene				DISEASES inferred1414 GeneCards Inferred via: (sections) Publications
518	YWHAQ	Tyrosine 3-Monooxygenase/Tryptophan 5-Monooxygenase Activation Protein Theta	Protein Coding				DISEASES inferred14 GeneCards Inferred via: (sections) Publications
519	HMOX2	Heme Oxygenase 2	Protein Coding				DISEASES inferred14 Novoseek inferred53 GeneCards Inferred via: (sections) Publications	1 Publications
520	HSPG2	Heparan Sulfate Proteoglycan 2	Protein Coding				DISEASES inferred14 Novoseek inferred53 GeneCards Inferred via: (sections) Publications	12 Publications
521	IGF1	Insulin Like Growth Factor 1	Protein Coding				DISEASES inferred14 GeneCards Inferred via: (sections) Publications
522	NPY4R	Neuropeptide Y Receptor Y4	Protein Coding				DISEASES inferred14 Novoseek inferred53 GeneCards Inferred via: (sections) Publications	2 Publications
523	MIR98	MicroRNA 98	RNA Gene				DISEASES inferred1414 GeneCards Inferred via: (sections) Publications
524	NRGN	Neurogranin	Protein Coding				DISEASES inferred14 GeneCards Inferred via: (sections) Publications
525	GSTM1	Glutathione S-Transferase Mu 1	Protein Coding				DISEASES inferred14 Novoseek inferred53 GeneCards Inferred via: (sections) Publications	2 Publications
526	PPARD	Peroxisome Proliferator Activated Receptor Delta	Protein Coding				DISEASES inferred14 Novoseek inferred53 GeneCards Inferred via: (sections) Publications	2 Publications
527	PHACTR2	Phosphatase And Actin Regulator 2	Protein Coding				GeneCards Inferred via: (sections) Publications , Summaries
528	PDYN	Prodynorphin	Protein Coding				DISEASES inferred14 Novoseek inferred53 GeneCards Inferred via: (sections) Publications	1 Publications
529	MIR425	MicroRNA 425	RNA Gene				DISEASES inferred1414 GeneCards Inferred via: (sections) Publications
530	ESR1	Estrogen Receptor 1	Protein Coding				DISEASES inferred14 GeneCards Inferred via: (sections) Publications
531	CS	Citrate Synthase	Protein Coding				DISEASES inferred14 Novoseek inferred53 GeneCards Inferred via: (sections) Publications	1 Publications
532	HLA-DRB1	Major Histocompatibility Complex, Class II, DR Beta 1	Protein Coding				DISEASES inferred14 Novoseek inferred53 GeneCards Inferred via: (sections) Publications	1 Publications
533	REG1A	Regenerating Family Member 1 Alpha	Protein Coding				DISEASES inferred14 Novoseek inferred53 GeneCards Inferred via: (sections) Publications	3 Publications
534	PPARGC1A	PPARG Coactivator 1 Alpha	Protein Coding				DISEASES inferred14 GeneCards Inferred via: (sections) Publications
535	NFE2L2	NFE2 Like BZIP Transcription Factor 2	Protein Coding				DISEASES inferred14 GeneCards Inferred via: (sections) Publications
536	IL18	Interleukin 18	Protein Coding				DISEASES inferred14 GeneCards Inferred via: (sections) Publications
537	P2RX7	Purinergic Receptor P2X 7	Protein Coding				DISEASES inferred14 Novoseek inferred53 GeneCards Inferred via: (sections) Publications	2 Publications
538	NTS	Neurotensin	Protein Coding				DISEASES inferred14 Novoseek inferred53 GeneCards Inferred via: (sections) Publications	5 Publications
539	DRD4	Dopamine Receptor D4	Protein Coding				DISEASES inferred14 Novoseek inferred53 GeneCards Inferred via: (sections) Publications	1 Publications
540	BAX	BCL2 Associated X, Apoptosis Regulator	Protein Coding				DISEASES inferred14 GeneCards Inferred via: (sections) Publications
541	ADCYAP1	Adenylate Cyclase Activating Polypeptide 1	Protein Coding				DISEASES inferred14 Novoseek inferred53 GeneCards Inferred via: (sections) Publications	1 Publications
542	MFGE8	Milk Fat Globule EGF And Factor V/VIII Domain Containing	Protein Coding				DISEASES inferred14 Novoseek inferred53 GeneCards Inferred via: (sections) Publications	3 Publications
543	DLG1	Discs Large MAGUK Scaffold Protein 1	Protein Coding				DISEASES inferred14 Novoseek inferred53 GeneCards Inferred via: (sections) Publications	1 Publications
544	PLA2G2A	Phospholipase A2 Group IIA	Protein Coding				DISEASES inferred14 Novoseek inferred53 GeneCards Inferred via: (sections) Publications	6 Publications
Copyright LifeMap Sciences Inc. and the Weizmann Institute of Sciences. May not be used for any non-academic research purpose without explicit written permission from LifeMap Sciences.

## Sheet: Supplementary Data 4
Supplementary Data 4. Biomarkers associated with HIV
#	Biomarker symbol	Description	Category	Uniprot ID	Gifts	GC Id	Relevance score	GeneCards Link
1	CCR5	C-C Motif Chemokine Receptor 5	Protein Coding	P51681	56	GC03P057395	58.1798	https://www.genecards.org/cgi-bin/carddisp.pl?gene=CCR5
2	CD4	CD4 Molecule	Protein Coding	P01730	59	GC12P006786	55.3455	https://www.genecards.org/cgi-bin/carddisp.pl?gene=CD4
3	LINC02605	Long Intergenic Non-Protein Coding RNA 2605	RNA Gene		18	GC08P078838	47.2369	https://www.genecards.org/cgi-bin/carddisp.pl?gene=LINC02605
4	CXCR4	C-X-C Motif Chemokine Receptor 4	Protein Coding	P61073	61	GC02M136114	42.5608	https://www.genecards.org/cgi-bin/carddisp.pl?gene=CXCR4
5	TNF	Tumor Necrosis Factor	Protein Coding	P01375	61	GC06P134820	40.3039	https://www.genecards.org/cgi-bin/carddisp.pl?gene=TNF
6	LINC01672	Long Intergenic Non-Protein Coding RNA 1672	RNA Gene		19	GC01P020797	36.3618	https://www.genecards.org/cgi-bin/carddisp.pl?gene=LINC01672
7	IFNG	Interferon Gamma	Protein Coding	P01579	59	GC12M068154	36.353	https://www.genecards.org/cgi-bin/carddisp.pl?gene=IFNG
8	IL10	Interleukin 10	Protein Coding	P22301	56	GC01M206767	33.1868	https://www.genecards.org/cgi-bin/carddisp.pl?gene=IL10
9	IL6	Interleukin 6	Protein Coding	P05231	60	GC07P022725	32.6237	https://www.genecards.org/cgi-bin/carddisp.pl?gene=IL6
10	CERNA3	Competing Endogenous LncRNA 3 For MiR-645	RNA Gene		19	GC08P056323	32.4446	https://www.genecards.org/cgi-bin/carddisp.pl?gene=CERNA3
11	HLA-B	Major Histocompatibility Complex, Class I, B	Protein Coding	P01889	54	GC06M093738	31.3083	https://www.genecards.org/cgi-bin/carddisp.pl?gene=HLA-B
12	VTRNA1-1	Vault RNA 1-1	RNA Gene		17	GC05P153507	31.1828	https://www.genecards.org/cgi-bin/carddisp.pl?gene=VTRNA1-1
13	APOBEC3G	Apolipoprotein B MRNA Editing Enzyme Catalytic Subunit 3G	Protein Coding	Q9HC16	50	GC22P070605	29.2742	https://www.genecards.org/cgi-bin/carddisp.pl?gene=APOBEC3G
14	CCL5	C-C Motif Chemokine Ligand 5	Protein Coding	P13501	52	GC17M035871	28.9751	https://www.genecards.org/cgi-bin/carddisp.pl?gene=CCL5
15	CXCL12	C-X-C Motif Chemokine Ligand 12	Protein Coding	P48061	54	GC10M044370	28.359	https://www.genecards.org/cgi-bin/carddisp.pl?gene=CXCL12
16	ITIH4	Inter-Alpha-Trypsin Inhibitor Heavy Chain 4	Protein Coding	Q14624	51	GC03M052812	28.0981	https://www.genecards.org/cgi-bin/carddisp.pl?gene=ITIH4
17	CXCL8	C-X-C Motif Chemokine Ligand 8	Protein Coding	P10145	53	GC04P073740	26.6769	https://www.genecards.org/cgi-bin/carddisp.pl?gene=CXCL8
18	IL1B	Interleukin 1 Beta	Protein Coding	P01584	56	GC02M112829	26.5936	https://www.genecards.org/cgi-bin/carddisp.pl?gene=IL1B
19	HLA-A	Major Histocompatibility Complex, Class I, A	Protein Coding	P04439	54	GC06P134779	26.1665	https://www.genecards.org/cgi-bin/carddisp.pl?gene=HLA-A
20	IL2	Interleukin 2	Protein Coding	P60568	55	GC04M122451	26.1243	https://www.genecards.org/cgi-bin/carddisp.pl?gene=IL2
21	CD209	CD209 Molecule	Protein Coding	Q9NNX6	53	GC19M007739	26.0619	https://www.genecards.org/cgi-bin/carddisp.pl?gene=CD209
22	MIR7-3HG	MIR7-3 Host Gene	RNA Gene	Q8N6C7	34	GC19P112015	26.0056	https://www.genecards.org/cgi-bin/carddisp.pl?gene=MIR7-3HG
23	IFNA1	Interferon Alpha 1	Protein Coding	P01562	48	GC09P021770	25.2551	https://www.genecards.org/cgi-bin/carddisp.pl?gene=IFNA1
24	TMX2-CTNND1	TMX2-CTNND1 Readthrough (NMD Candidate)	RNA Gene		23	GC11P057712	24.8324	https://www.genecards.org/cgi-bin/carddisp.pl?gene=TMX2-CTNND1
25	CCL3	C-C Motif Chemokine Ligand 3	Protein Coding	P10147	50	GC17M036088	24.4602	https://www.genecards.org/cgi-bin/carddisp.pl?gene=CCL3
26	CCL4	C-C Motif Chemokine Ligand 4	Protein Coding	P13236	50	GC17P036103	24.1217	https://www.genecards.org/cgi-bin/carddisp.pl?gene=CCL4
27	CCL2	C-C Motif Chemokine Ligand 2	Protein Coding	P13500	58	GC17P034255	23.9068	https://www.genecards.org/cgi-bin/carddisp.pl?gene=CCL2
28	TLR4	Toll Like Receptor 4	Protein Coding	O00206	60	GC09P117704	23.7173	https://www.genecards.org/cgi-bin/carddisp.pl?gene=TLR4
29	MBL2	Mannose Binding Lectin 2	Protein Coding	P11226	55	GC10M052760	23.0205	https://www.genecards.org/cgi-bin/carddisp.pl?gene=MBL2
30	IL4	Interleukin 4	Protein Coding	P05112	55	GC05P132673	23.0069	https://www.genecards.org/cgi-bin/carddisp.pl?gene=IL4
31	HLA-C	Major Histocompatibility Complex, Class I, C	Protein Coding	P10321	53	GC06M093737	22.771	https://www.genecards.org/cgi-bin/carddisp.pl?gene=HLA-C
32	CCR2	C-C Motif Chemokine Receptor 2	Protein Coding	P41597	53	GC03P057394	22.268	https://www.genecards.org/cgi-bin/carddisp.pl?gene=CCR2
33	HLA-DRB1	Major Histocompatibility Complex, Class II, DR Beta 1	Protein Coding	P01911	55	GC06M093834	22.2537	https://www.genecards.org/cgi-bin/carddisp.pl?gene=HLA-DRB1
34	TP53	Tumor Protein P53	Protein Coding	P04637	62	GC17M007661	22.0767	https://www.genecards.org/cgi-bin/carddisp.pl?gene=TP53
35	NFKB1	Nuclear Factor Kappa B Subunit 1	Protein Coding	P19838	61	GC04P102501	21.4331	https://www.genecards.org/cgi-bin/carddisp.pl?gene=NFKB1
36	CYP2B6	Cytochrome P450 Family 2 Subfamily B Member 6	Protein Coding	P20813	54	GC19P040991	20.8567	https://www.genecards.org/cgi-bin/carddisp.pl?gene=CYP2B6
37	SMAD5-AS1	SMAD5 Antisense RNA 1	RNA Gene	Q9Y6J3	29	GC05M136129	20.0319	https://www.genecards.org/cgi-bin/carddisp.pl?gene=SMAD5-AS1
38	TLR2	Toll Like Receptor 2	Protein Coding	O60603	61	GC04P153684	19.9977	https://www.genecards.org/cgi-bin/carddisp.pl?gene=TLR2
39	CCNT1	Cyclin T1	Protein Coding	O60563	49	GC12M048688	19.732	https://www.genecards.org/cgi-bin/carddisp.pl?gene=CCNT1
40	TAT	Tyrosine Aminotransferase	Protein Coding	P17735	54	GC16M071565	19.5708	https://www.genecards.org/cgi-bin/carddisp.pl?gene=TAT
41	BST2	Bone Marrow Stromal Cell Antigen 2	Protein Coding	Q10589	48	GC19M092362	19.568	https://www.genecards.org/cgi-bin/carddisp.pl?gene=BST2
42	ABCB1	ATP Binding Cassette Subfamily B Member 1	Protein Coding	P08183	60	GC07M087504	19.5581	https://www.genecards.org/cgi-bin/carddisp.pl?gene=ABCB1
43	CD9	CD9 Molecule	Protein Coding	P21926	52	GC12P038938	19.3602	https://www.genecards.org/cgi-bin/carddisp.pl?gene=CD9
44	ICAM1	Intercellular Adhesion Molecule 1	Protein Coding	P05362	59	GC19P112296	18.7822	https://www.genecards.org/cgi-bin/carddisp.pl?gene=ICAM1
45	CCR3	C-C Motif Chemokine Receptor 3	Protein Coding	P51677	54	GC03P057390	18.5166	https://www.genecards.org/cgi-bin/carddisp.pl?gene=CCR3
46	CXCL10	C-X-C Motif Chemokine Ligand 10	Protein Coding	P02778	53	GC04M076021	18.3355	https://www.genecards.org/cgi-bin/carddisp.pl?gene=CXCL10
47	TRIM5	Tripartite Motif Containing 5	Protein Coding	Q9C035	51	GC11M012059	18.3118	https://www.genecards.org/cgi-bin/carddisp.pl?gene=TRIM5
48	ERVK-6	Endogenous Retrovirus Group K Member 6, Envelope	Protein Coding	Q69384	22	GC07U903184	17.863	https://www.genecards.org/cgi-bin/carddisp.pl?gene=ERVK-6
49	IFNL3	Interferon Lambda 3	Protein Coding	Q8IZI9	44	GC19M039243	17.8288	https://www.genecards.org/cgi-bin/carddisp.pl?gene=IFNL3
50	PGR-AS1	PGR Antisense RNA 1	RNA Gene		18	GC11P101131	17.7359	https://www.genecards.org/cgi-bin/carddisp.pl?gene=PGR-AS1
51	SCARNA5	Small Cajal Body-Specific RNA 5	RNA Gene		23	GC02P233275	17.6674	https://www.genecards.org/cgi-bin/carddisp.pl?gene=SCARNA5
52	CDK9	Cyclin Dependent Kinase 9	Protein Coding	P50750	54	GC09P141379	17.5985	https://www.genecards.org/cgi-bin/carddisp.pl?gene=CDK9
53	PPIA	Peptidylprolyl Isomerase A	Protein Coding	P62937	54	GC07P044817	17.2809	https://www.genecards.org/cgi-bin/carddisp.pl?gene=PPIA
54	HLA-DQB1	Major Histocompatibility Complex, Class II, DQ Beta 1	Protein Coding	P01920	52	GC06M093843	17.2749	https://www.genecards.org/cgi-bin/carddisp.pl?gene=HLA-DQB1
55	TGFB1	Transforming Growth Factor Beta 1	Protein Coding	P01137	61	GC19M041301	17.1168	https://www.genecards.org/cgi-bin/carddisp.pl?gene=TGFB1
56	CRP	C-Reactive Protein	Protein Coding	P02741	54	GC01M161311	16.8956	https://www.genecards.org/cgi-bin/carddisp.pl?gene=CRP
57	APOBEC3F	Apolipoprotein B MRNA Editing Enzyme Catalytic Subunit 3F	Protein Coding	Q8IUX4	41	GC22P039040	16.7322	https://www.genecards.org/cgi-bin/carddisp.pl?gene=APOBEC3F
58	CASP3	Caspase 3	Protein Coding	P42574	58	GC04M184627	16.5472	https://www.genecards.org/cgi-bin/carddisp.pl?gene=CASP3
59	MAPK1	Mitogen-Activated Protein Kinase 1	Protein Coding	P28482	61	GC22M021759	16.5367	https://www.genecards.org/cgi-bin/carddisp.pl?gene=MAPK1
60	LACTB	Lactamase Beta	Protein Coding	P83111	47	GC15P159154	16.388	https://www.genecards.org/cgi-bin/carddisp.pl?gene=LACTB
61	STAT1	Signal Transducer And Activator Of Transcription 1	Protein Coding	P42224	61	GC02M190908	16.3592	https://www.genecards.org/cgi-bin/carddisp.pl?gene=STAT1
62	B2M	Beta-2-Microglobulin	Protein Coding	P61769	59	GC15P044711	16.3551	https://www.genecards.org/cgi-bin/carddisp.pl?gene=B2M
63	BDNF-AS	BDNF Antisense RNA	RNA Gene		29	GC11P027466	16.2499	https://www.genecards.org/cgi-bin/carddisp.pl?gene=BDNF-AS
64	IL7	Interleukin 7	Protein Coding	P13232	52	GC08M078689	16.1938	https://www.genecards.org/cgi-bin/carddisp.pl?gene=IL7
65	IL18	Interleukin 18	Protein Coding	Q14116	53	GC11M112143	16.0148	https://www.genecards.org/cgi-bin/carddisp.pl?gene=IL18
66	PSIP1	PC4 And SRSF1 Interacting Protein 1	Protein Coding	O75475	48	GC09M015464	15.9984	https://www.genecards.org/cgi-bin/carddisp.pl?gene=PSIP1
67	PDCD1	Programmed Cell Death 1	Protein Coding	Q15116	56	GC02M241849	15.8855	https://www.genecards.org/cgi-bin/carddisp.pl?gene=PDCD1
68	HLA-G	Major Histocompatibility Complex, Class I, G	Protein Coding	P17693	53	GC06P134763	15.8389	https://www.genecards.org/cgi-bin/carddisp.pl?gene=HLA-G
69	TLR9	Toll Like Receptor 9	Protein Coding	Q9NR96	54	GC03M053878	15.8362	https://www.genecards.org/cgi-bin/carddisp.pl?gene=TLR9
70	SAMHD1	SAM And HD Domain Containing Deoxynucleoside Triphosphate Triphosphohydrolase 1	Protein Coding	Q9Y3Z3	52	GC20M036890	15.734	https://www.genecards.org/cgi-bin/carddisp.pl?gene=SAMHD1
71	ALB	Albumin	Protein Coding	P02768	58	GC04P073397	15.5375	https://www.genecards.org/cgi-bin/carddisp.pl?gene=ALB
72	FAS	Fas Cell Surface Death Receptor	Protein Coding	P25445	59	GC10P109381	15.4909	https://www.genecards.org/cgi-bin/carddisp.pl?gene=FAS
73	IFNB1	Interferon Beta 1	Protein Coding	P01574	52	GC09M021077	15.3895	https://www.genecards.org/cgi-bin/carddisp.pl?gene=IFNB1
74	IL2RA	Interleukin 2 Receptor Subunit Alpha	Protein Coding	P01589	59	GC10M006010	15.191	https://www.genecards.org/cgi-bin/carddisp.pl?gene=IL2RA
75	IL1A	Interleukin 1 Alpha	Protein Coding	P01583	54	GC02M112773	15.011	https://www.genecards.org/cgi-bin/carddisp.pl?gene=IL1A
76	RELA	RELA Proto-Oncogene, NF-KB Subunit	Protein Coding	Q04206	60	GC11M065653	15.0059	https://www.genecards.org/cgi-bin/carddisp.pl?gene=RELA
77	ERVW-1	Endogenous Retrovirus Group W Member 1, Envelope	Protein Coding	Q9UQF0	45	GC07M092468	14.8911	https://www.genecards.org/cgi-bin/carddisp.pl?gene=ERVW-1
78	SNORD15A	Small Nucleolar RNA, C/D Box 15A	RNA Gene		23	GC11P075400	14.8854	https://www.genecards.org/cgi-bin/carddisp.pl?gene=SNORD15A
79	CD40LG	CD40 Ligand	Protein Coding	P29965	59	GC0XP136649	14.7949	https://www.genecards.org/cgi-bin/carddisp.pl?gene=CD40LG
80	CDKN2A	Cyclin Dependent Kinase Inhibitor 2A	Protein Coding	Q8N726	60	GC09M021967	14.7895	https://www.genecards.org/cgi-bin/carddisp.pl?gene=CDKN2A
81	TLR3	Toll Like Receptor 3	Protein Coding	O15455	60	GC04P186059	14.6521	https://www.genecards.org/cgi-bin/carddisp.pl?gene=TLR3
82	EMSLR	E2F1 MRNA Stabilizing LncRNA	RNA Gene		19	GC07P106459	14.6018	https://www.genecards.org/cgi-bin/carddisp.pl?gene=EMSLR
83	CLEC4M	C-Type Lectin Domain Family 4 Member M	Protein Coding	Q9H2X3	49	GC19P007763	14.5602	https://www.genecards.org/cgi-bin/carddisp.pl?gene=CLEC4M
84	IL15	Interleukin 15	Protein Coding	P40933	52	GC04P141636	14.4621	https://www.genecards.org/cgi-bin/carddisp.pl?gene=IL15
85	MAPK14	Mitogen-Activated Protein Kinase 14	Protein Coding	Q16539	60	GC06P134977	14.4399	https://www.genecards.org/cgi-bin/carddisp.pl?gene=MAPK14
86	IL12B	Interleukin 12B	Protein Coding	P29460	54	GC05M159314	14.4321	https://www.genecards.org/cgi-bin/carddisp.pl?gene=IL12B
87	IL7R	Interleukin 7 Receptor	Protein Coding	P16871	55	GC05P035852	14.3553	https://www.genecards.org/cgi-bin/carddisp.pl?gene=IL7R
88	CSF2	Colony Stimulating Factor 2	Protein Coding	P04141	54	GC05P132073	14.2865	https://www.genecards.org/cgi-bin/carddisp.pl?gene=CSF2
89	IFNA2	Interferon Alpha 2	Protein Coding	P01563	52	GC09M021384	14.1934	https://www.genecards.org/cgi-bin/carddisp.pl?gene=IFNA2
90	SOD2-OT1	SOD2 Overlapping Transcript 1	RNA Gene		18	GC06M159772	14.0464	https://www.genecards.org/cgi-bin/carddisp.pl?gene=SOD2-OT1
91	CX3CR1	C-X3-C Motif Chemokine Receptor 1	Protein Coding	P49238	53	GC03M039279	14.0247	https://www.genecards.org/cgi-bin/carddisp.pl?gene=CX3CR1
92	IL13	Interleukin 13	Protein Coding	P35225	53	GC05P132656	13.9995	https://www.genecards.org/cgi-bin/carddisp.pl?gene=IL13
93	H19	H19 Imprinted Maternally Expressed Transcript	RNA Gene		34	GC11M001995	13.9853	https://www.genecards.org/cgi-bin/carddisp.pl?gene=H19
94	CD28	CD28 Molecule	Protein Coding	P10747	56	GC02P203706	13.9392	https://www.genecards.org/cgi-bin/carddisp.pl?gene=CD28
95	CYP3A4	Cytochrome P450 Family 3 Subfamily A Member 4	Protein Coding	P08684	56	GC07M100029	13.9251	https://www.genecards.org/cgi-bin/carddisp.pl?gene=CYP3A4
96	ACE2	Angiotensin Converting Enzyme 2	Protein Coding	Q9BYF1	58	GC0XM015494	13.8663	https://www.genecards.org/cgi-bin/carddisp.pl?gene=ACE2
97	TLR7	Toll Like Receptor 7	Protein Coding	Q9NYK1	57	GC0XP012867	13.8499	https://www.genecards.org/cgi-bin/carddisp.pl?gene=TLR7
98	EIF2AK2	Eukaryotic Translation Initiation Factor 2 Alpha Kinase 2	Protein Coding	P19525	59	GC02M037099	13.8474	https://www.genecards.org/cgi-bin/carddisp.pl?gene=EIF2AK2
99	IRF3	Interferon Regulatory Factor 3	Protein Coding	Q14653	54	GC19M049659	13.8039	https://www.genecards.org/cgi-bin/carddisp.pl?gene=IRF3
100	BCL2	BCL2 Apoptosis Regulator	Protein Coding	P10415	59	GC18M063123	13.7936	https://www.genecards.org/cgi-bin/carddisp.pl?gene=BCL2
101	CSF3	Colony Stimulating Factor 3	Protein Coding	P09919	50	GC17P040015	13.7055	https://www.genecards.org/cgi-bin/carddisp.pl?gene=CSF3
102	CD14	CD14 Molecule	Protein Coding	P08571	54	GC05M140631	13.5595	https://www.genecards.org/cgi-bin/carddisp.pl?gene=CD14
103	STAT3	Signal Transducer And Activator Of Transcription 3	Protein Coding	P40763	62	GC17M042313	13.5073	https://www.genecards.org/cgi-bin/carddisp.pl?gene=STAT3
104	MAPK3	Mitogen-Activated Protein Kinase 3	Protein Coding	P27361	58	GC16M044057	13.4782	https://www.genecards.org/cgi-bin/carddisp.pl?gene=MAPK3
105	LCK	LCK Proto-Oncogene, Src Family Tyrosine Kinase	Protein Coding	P06239	60	GC01P032251	13.4716	https://www.genecards.org/cgi-bin/carddisp.pl?gene=LCK
106	TNFSF10	TNF Superfamily Member 10	Protein Coding	P50591	53	GC03M172505	13.2247	https://www.genecards.org/cgi-bin/carddisp.pl?gene=TNFSF10
107	TRA-TGC7-1	TRNA-Ala (Anticodon TGC) 7-1	RNA Gene		14	GC06M093612	13.2072	https://www.genecards.org/cgi-bin/carddisp.pl?gene=TRA-TGC7-1
108	JUN	Jun Proto-Oncogene, AP-1 Transcription Factor Subunit	Protein Coding	P05412	58	GC01M058780	13.1646	https://www.genecards.org/cgi-bin/carddisp.pl?gene=JUN
109	TSG101	Tumor Susceptibility 101	Protein Coding	Q99816	53	GC11M018468	12.9808	https://www.genecards.org/cgi-bin/carddisp.pl?gene=TSG101
110	GPT	Glutamic--Pyruvic Transaminase	Protein Coding	P24298	51	GC08P144502	12.9325	https://www.genecards.org/cgi-bin/carddisp.pl?gene=GPT
111	CD81	CD81 Molecule	Protein Coding	P60033	54	GC11P010694	12.7575	https://www.genecards.org/cgi-bin/carddisp.pl?gene=CD81
112	FASLG	Fas Ligand	Protein Coding	P48023	57	GC01P172659	12.6123	https://www.genecards.org/cgi-bin/carddisp.pl?gene=FASLG
113	LTA	Lymphotoxin Alpha	Protein Coding	P01374	52	GC06P134818	12.6105	https://www.genecards.org/cgi-bin/carddisp.pl?gene=LTA
114	MAPK8	Mitogen-Activated Protein Kinase 8	Protein Coding	P45983	58	GC10P048306	12.481	https://www.genecards.org/cgi-bin/carddisp.pl?gene=MAPK8
115	MMP9	Matrix Metallopeptidase 9	Protein Coding	P14780	62	GC20P046008	12.4594	https://www.genecards.org/cgi-bin/carddisp.pl?gene=MMP9
116	CTLA4	Cytotoxic T-Lymphocyte Associated Protein 4	Protein Coding	P16410	57	GC02P203866	12.456	https://www.genecards.org/cgi-bin/carddisp.pl?gene=CTLA4
117	APOE	Apolipoprotein E	Protein Coding	P02649	59	GC19P113251	12.3139	https://www.genecards.org/cgi-bin/carddisp.pl?gene=APOE
118	HLA-E	Major Histocompatibility Complex, Class I, E	Protein Coding	P13747	50	GC06P134793	12.3011	https://www.genecards.org/cgi-bin/carddisp.pl?gene=HLA-E
119	INS	Insulin	Protein Coding	P01308	56	GC11M002159	12.2039	https://www.genecards.org/cgi-bin/carddisp.pl?gene=INS
120	AKT1	AKT Serine/Threonine Kinase 1	Protein Coding	P31749	62	GC14M104769	12.1983	https://www.genecards.org/cgi-bin/carddisp.pl?gene=AKT1
121	DCAF1	DDB1 And CUL4 Associated Factor 1	Protein Coding	Q9Y4B6	46	GC03M051395	12.1452	https://www.genecards.org/cgi-bin/carddisp.pl?gene=DCAF1
122	LTF	Lactotransferrin	Protein Coding	P02788	54	GC03M046435	12.127	https://www.genecards.org/cgi-bin/carddisp.pl?gene=LTF
123	IL17A	Interleukin 17A	Protein Coding	Q16552	52	GC06P052186	12.1114	https://www.genecards.org/cgi-bin/carddisp.pl?gene=IL17A
124	NOS2	Nitric Oxide Synthase 2	Protein Coding	P35228	58	GC17M027756	12.0619	https://www.genecards.org/cgi-bin/carddisp.pl?gene=NOS2
125	NFKBIA	NFKB Inhibitor Alpha	Protein Coding	P25963	59	GC14M035401	12.0475	https://www.genecards.org/cgi-bin/carddisp.pl?gene=NFKBIA
126	S100B	S100 Calcium Binding Protein B	Protein Coding	P04271	53	GC21M053599	12.0437	https://www.genecards.org/cgi-bin/carddisp.pl?gene=S100B
127	HCK	HCK Proto-Oncogene, Src Family Tyrosine Kinase	Protein Coding	P08631	56	GC20P032052	11.996	https://www.genecards.org/cgi-bin/carddisp.pl?gene=HCK
128	IL1RN	Interleukin 1 Receptor Antagonist	Protein Coding	P18510	59	GC02P143688	11.9828	https://www.genecards.org/cgi-bin/carddisp.pl?gene=IL1RN
129	CD79A	CD79a Molecule	Protein Coding	P11912	56	GC19P041877	11.9496	https://www.genecards.org/cgi-bin/carddisp.pl?gene=CD79A
130	ADIPOQ	Adiponectin, C1Q And Collagen Domain Containing	Protein Coding	Q15848	55	GC03P186842	11.9392	https://www.genecards.org/cgi-bin/carddisp.pl?gene=ADIPOQ
131	SP1	Sp1 Transcription Factor	Protein Coding	P08047	55	GC12P053380	11.9147	https://www.genecards.org/cgi-bin/carddisp.pl?gene=SP1
132	POLR2L	RNA Polymerase II, I And III Subunit L	Protein Coding	P62875	48	GC11M011841	11.8944	https://www.genecards.org/cgi-bin/carddisp.pl?gene=POLR2L
133	HLA-DQA1	Major Histocompatibility Complex, Class II, DQ Alpha 1	Protein Coding	P01909	51	GC06P134852	11.7037	https://www.genecards.org/cgi-bin/carddisp.pl?gene=HLA-DQA1
134	PTGS2	Prostaglandin-Endoperoxide Synthase 2	Protein Coding	P35354	58	GC01M186671	11.6203	https://www.genecards.org/cgi-bin/carddisp.pl?gene=PTGS2
135	IDO1	Indoleamine 2,3-Dioxygenase 1	Protein Coding	P14902	55	GC08P040225	11.6039	https://www.genecards.org/cgi-bin/carddisp.pl?gene=IDO1
136	LINC01554	Long Intergenic Non-Protein Coding RNA 1554	RNA Gene	Q52M75	27	GC05P095838	11.5389	https://www.genecards.org/cgi-bin/carddisp.pl?gene=LINC01554
137	HCCAT5	Hepatocellular Carcinoma Associated Transcript 5	RNA Gene		23	GC16P073092	11.4326	https://www.genecards.org/cgi-bin/carddisp.pl?gene=HCCAT5
138	CD40	CD40 Molecule	Protein Coding	P25942	59	GC20P046118	11.3931	https://www.genecards.org/cgi-bin/carddisp.pl?gene=CD40
139	RIGI	RNA Sensor RIG-I	Protein Coding	O95786	56	GC09M032525	11.3575	https://www.genecards.org/cgi-bin/carddisp.pl?gene=RIGI
140	CCR1	C-C Motif Chemokine Receptor 1	Protein Coding	P32246	52	GC03M046218	11.3273	https://www.genecards.org/cgi-bin/carddisp.pl?gene=CCR1
141	MX1	MX Dynamin Like GTPase 1	Protein Coding	P20591	50	GC21P041420	11.2416	https://www.genecards.org/cgi-bin/carddisp.pl?gene=MX1
142	CASP1	Caspase 1	Protein Coding	P29466	58	GC11M105025	11.2391	https://www.genecards.org/cgi-bin/carddisp.pl?gene=CASP1
143	ITGB2	Integrin Subunit Beta 2	Protein Coding	P05107	59	GC21M044885	11.2321	https://www.genecards.org/cgi-bin/carddisp.pl?gene=ITGB2
144	CD274	CD274 Molecule	Protein Coding	Q9NZQ7	54	GC09P005450	11.2251	https://www.genecards.org/cgi-bin/carddisp.pl?gene=CD274
145	CD80	CD80 Molecule	Protein Coding	P33681	52	GC03M119524	11.2209	https://www.genecards.org/cgi-bin/carddisp.pl?gene=CD80
146	ITGA4	Integrin Subunit Alpha 4	Protein Coding	P13612	57	GC02P181467	11.2045	https://www.genecards.org/cgi-bin/carddisp.pl?gene=ITGA4
147	ITGAL	Integrin Subunit Alpha L	Protein Coding	P20701	55	GC16P030472	11.2018	https://www.genecards.org/cgi-bin/carddisp.pl?gene=ITGAL
148	KIR3DL1	Killer Cell Immunoglobulin Like Receptor, Three Ig Domains And Long Cytoplasmic Tail 1	Protein Coding	P43629	48	GC19P113697	11.1715	https://www.genecards.org/cgi-bin/carddisp.pl?gene=KIR3DL1
149	FCGR2A	Fc Gamma Receptor IIa	Protein Coding	P12318	56	GC01P161505	11.1638	https://www.genecards.org/cgi-bin/carddisp.pl?gene=FCGR2A
150	CASP8	Caspase 8	Protein Coding	Q14790	61	GC02P201233	11.1149	https://www.genecards.org/cgi-bin/carddisp.pl?gene=CASP8
151	CCL3L1	C-C Motif Chemokine Ligand 3 Like 1	Protein Coding	P16619	35	GC17Mj00250	11.0944	https://www.genecards.org/cgi-bin/carddisp.pl?gene=CCL3L1
152	SLX1A-SULT1A3	SLX1A-SULT1A3 Readthrough (NMD Candidate)	RNA Gene		18	GC16P081596	11.0313	https://www.genecards.org/cgi-bin/carddisp.pl?gene=SLX1A-SULT1A3
153	IRF1	Interferon Regulatory Factor 1	Protein Coding	P10914	55	GC05M132440	10.9797	https://www.genecards.org/cgi-bin/carddisp.pl?gene=IRF1
154	IL2RB	Interleukin 2 Receptor Subunit Beta	Protein Coding	P14784	59	GC22M077093	10.9441	https://www.genecards.org/cgi-bin/carddisp.pl?gene=IL2RB
155	EP300	E1A Binding Protein P300	Protein Coding	Q09472	61	GC22P070686	10.9124	https://www.genecards.org/cgi-bin/carddisp.pl?gene=EP300
156	KPNA2	Karyopherin Subunit Alpha 2	Protein Coding	P52292	53	GC17P068035	10.885	https://www.genecards.org/cgi-bin/carddisp.pl?gene=KPNA2
157	IL5	Interleukin 5	Protein Coding	P05113	54	GC05M132541	10.8681	https://www.genecards.org/cgi-bin/carddisp.pl?gene=IL5
158	PPARG	Peroxisome Proliferator Activated Receptor Gamma	Protein Coding	P37231	61	GC03P012287	10.7709	https://www.genecards.org/cgi-bin/carddisp.pl?gene=PPARG
159	NLRP3	NLR Family Pyrin Domain Containing 3	Protein Coding	Q96P20	57	GC01P247416	10.6873	https://www.genecards.org/cgi-bin/carddisp.pl?gene=NLRP3
160	TLR8	Toll Like Receptor 8	Protein Coding	Q9NR97	58	GC0XP012924	10.6418	https://www.genecards.org/cgi-bin/carddisp.pl?gene=TLR8
161	HLA-DRA	Major Histocompatibility Complex, Class II, DR Alpha	Protein Coding	P01903	53	GC06P032439	10.6121	https://www.genecards.org/cgi-bin/carddisp.pl?gene=HLA-DRA
162	HLA-DPB1	Major Histocompatibility Complex, Class II, DP Beta 1	Protein Coding	P04440	53	GC06P134859	10.5725	https://www.genecards.org/cgi-bin/carddisp.pl?gene=HLA-DPB1
163	DEFB1	Defensin Beta 1	Protein Coding	P60022	47	GC08M006870	10.5497	https://www.genecards.org/cgi-bin/carddisp.pl?gene=DEFB1
164	CD63	CD63 Molecule	Protein Coding	P08962	52	GC12M056016	10.5276	https://www.genecards.org/cgi-bin/carddisp.pl?gene=CD63
165	TNPO3	Transportin 3	Protein Coding	Q9Y5L0	50	GC07M128954	10.5235	https://www.genecards.org/cgi-bin/carddisp.pl?gene=TNPO3
166	VDR	Vitamin D Receptor	Protein Coding	P11473	57	GC12M047841	10.486	https://www.genecards.org/cgi-bin/carddisp.pl?gene=VDR
167	DPP4	Dipeptidyl Peptidase 4	Protein Coding	P27487	58	GC02M161992	10.4828	https://www.genecards.org/cgi-bin/carddisp.pl?gene=DPP4
168	VCAM1	Vascular Cell Adhesion Molecule 1	Protein Coding	P19320	55	GC01P100719	10.4623	https://www.genecards.org/cgi-bin/carddisp.pl?gene=VCAM1
169	BAX	BCL2 Associated X, Apoptosis Regulator	Protein Coding	Q07812	60	GC19P048954	10.4299	https://www.genecards.org/cgi-bin/carddisp.pl?gene=BAX
170	HP	Haptoglobin	Protein Coding	P00738	54	GC16P083106	10.4221	https://www.genecards.org/cgi-bin/carddisp.pl?gene=HP
171	CXCR3	C-X-C Motif Chemokine Receptor 3	Protein Coding	P49682	53	GC0XM071615	10.4184	https://www.genecards.org/cgi-bin/carddisp.pl?gene=CXCR3
172	MIR155	MicroRNA 155	RNA Gene		29	GC21P025573	10.3753	https://www.genecards.org/cgi-bin/carddisp.pl?gene=MIR155
173	PDCD6IP	Programmed Cell Death 6 Interacting Protein	Protein Coding	Q8WUM4	50	GC03P033798	10.3752	https://www.genecards.org/cgi-bin/carddisp.pl?gene=PDCD6IP
174	FCGR3A	Fc Gamma Receptor IIIa	Protein Coding	P08637	55	GC01M161541	10.3658	https://www.genecards.org/cgi-bin/carddisp.pl?gene=FCGR3A
175	HMGB1	High Mobility Group Box 1	Protein Coding	P09429	57	GC13M030456	10.3407	https://www.genecards.org/cgi-bin/carddisp.pl?gene=HMGB1
176	CXCR6	C-X-C Motif Chemokine Receptor 6	Protein Coding	O00574	47	GC03P057385	10.3269	https://www.genecards.org/cgi-bin/carddisp.pl?gene=CXCR6
177	SELL	Selectin L	Protein Coding	P14151	52	GC01M169690	10.2262	https://www.genecards.org/cgi-bin/carddisp.pl?gene=SELL
178	IL12A	Interleukin 12A	Protein Coding	P29459	52	GC03P159988	10.2208	https://www.genecards.org/cgi-bin/carddisp.pl?gene=IL12A
179	CCR7	C-C Motif Chemokine Receptor 7	Protein Coding	P32248	53	GC17M077631	10.143	https://www.genecards.org/cgi-bin/carddisp.pl?gene=CCR7
180	IGHE	Immunoglobulin Heavy Constant Epsilon	Protein Coding	P01854	40	GC14M119997	10.1247	https://www.genecards.org/cgi-bin/carddisp.pl?gene=IGHE
181	POLR2A	RNA Polymerase II Subunit A	Protein Coding	P24928	53	GC17P111182	10.0634	https://www.genecards.org/cgi-bin/carddisp.pl?gene=POLR2A
182	KPNA1	Karyopherin Subunit Alpha 1	Protein Coding	P52294	51	GC03M122421	10.0223	https://www.genecards.org/cgi-bin/carddisp.pl?gene=KPNA1
183	PIK3CG	Phosphatidylinositol-4,5-Bisphosphate 3-Kinase Catalytic Subunit Gamma	Protein Coding	P48736	58	GC07P106865	10.0189	https://www.genecards.org/cgi-bin/carddisp.pl?gene=PIK3CG
184	FURIN	Furin, Paired Basic Amino Acid Cleaving Enzyme	Protein Coding	P09958	56	GC15P090868	10.0152	https://www.genecards.org/cgi-bin/carddisp.pl?gene=FURIN
185	TRE-TTC3-1	TRNA-Glu (Anticodon TTC) 3-1	RNA Gene		17	GC01P041019	10.0018	https://www.genecards.org/cgi-bin/carddisp.pl?gene=TRE-TTC3-1
186	CUL5	Cullin 5	Protein Coding	Q93034	51	GC11P108008	9.98514	https://www.genecards.org/cgi-bin/carddisp.pl?gene=CUL5
187	IL16	Interleukin 16	Protein Coding	Q14005	50	GC15P081159	9.98408	https://www.genecards.org/cgi-bin/carddisp.pl?gene=IL16
188	IFNL4	Interferon Lambda 4 (Gene/Pseudogene)	Protein Coding	K9M1U5	24	GC19M039246	9.98108	https://www.genecards.org/cgi-bin/carddisp.pl?gene=IFNL4
189	TRV-AAC1-4	TRNA-Val (Anticodon AAC) 1-4	RNA Gene		9	GC05M181218	9.97873	https://www.genecards.org/cgi-bin/carddisp.pl?gene=TRV-AAC1-4
190	DDB1	Damage Specific DNA Binding Protein 1	Protein Coding	Q16531	53	GC11M125190	9.96841	https://www.genecards.org/cgi-bin/carddisp.pl?gene=DDB1
191	MPO	Myeloperoxidase	Protein Coding	P05164	61	GC17M058269	9.96447	https://www.genecards.org/cgi-bin/carddisp.pl?gene=MPO
192	XPO1	Exportin 1	Protein Coding	O14980	56	GC02M061445	9.9387	https://www.genecards.org/cgi-bin/carddisp.pl?gene=XPO1
193	IFNGR1	Interferon Gamma Receptor 1	Protein Coding	P15260	60	GC06M137197	9.89349	https://www.genecards.org/cgi-bin/carddisp.pl?gene=IFNGR1
194	CYP2C19	Cytochrome P450 Family 2 Subfamily C Member 19	Protein Coding	P33261	53	GC10P094762	9.88727	https://www.genecards.org/cgi-bin/carddisp.pl?gene=CYP2C19
195	DEFB4A	Defensin Beta 4A	Protein Coding	O15263	44	GC08P009676	9.88498	https://www.genecards.org/cgi-bin/carddisp.pl?gene=DEFB4A
196	CPSF6	Cleavage And Polyadenylation Specific Factor 6	Protein Coding	Q16630	46	GC12P069239	9.88472	https://www.genecards.org/cgi-bin/carddisp.pl?gene=CPSF6
197	CCL11	C-C Motif Chemokine Ligand 11	Protein Coding	P51671	54	GC17P034285	9.8672	https://www.genecards.org/cgi-bin/carddisp.pl?gene=CCL11
198	EPO	Erythropoietin	Protein Coding	P01588	52	GC07P100720	9.78133	https://www.genecards.org/cgi-bin/carddisp.pl?gene=EPO
199	CD38	CD38 Molecule	Protein Coding	P28907	55	GC04P024672	9.76584	https://www.genecards.org/cgi-bin/carddisp.pl?gene=CD38
200	CFTR	CF Transmembrane Conductance Regulator	Protein Coding	P13569	61	GC07P117287	9.75542	https://www.genecards.org/cgi-bin/carddisp.pl?gene=CFTR
201	CDK1	Cyclin Dependent Kinase 1	Protein Coding	P06493	56	GC10P060772	9.75416	https://www.genecards.org/cgi-bin/carddisp.pl?gene=CDK1
202	FOXP3	Forkhead Box P3	Protein Coding	Q9BZS1	56	GC0XM049250	9.71994	https://www.genecards.org/cgi-bin/carddisp.pl?gene=FOXP3
203	CD86	CD86 Molecule	Protein Coding	P42081	53	GC03P122055	9.70965	https://www.genecards.org/cgi-bin/carddisp.pl?gene=CD86
204	MX2	MX Dynamin Like GTPase 2	Protein Coding	P20592	46	GC21P041361	9.6831	https://www.genecards.org/cgi-bin/carddisp.pl?gene=MX2
205	CASP9	Caspase 9	Protein Coding	P55211	56	GC01M015491	9.67048	https://www.genecards.org/cgi-bin/carddisp.pl?gene=CASP9
206	IL21	Interleukin 21	Protein Coding	Q9HBE4	53	GC04M122612	9.66204	https://www.genecards.org/cgi-bin/carddisp.pl?gene=IL21
207	ACTB	Actin Beta	Protein Coding	P60709	58	GC07M005527	9.64822	https://www.genecards.org/cgi-bin/carddisp.pl?gene=ACTB
208	TNFRSF1A	TNF Receptor Superfamily Member 1A	Protein Coding	P19438	59	GC12M006328	9.6365	https://www.genecards.org/cgi-bin/carddisp.pl?gene=TNFRSF1A
209	ISG15	ISG15 Ubiquitin Like Modifier	Protein Coding	P05161	55	GC01P001001	9.62897	https://www.genecards.org/cgi-bin/carddisp.pl?gene=ISG15
210	CSF1	Colony Stimulating Factor 1	Protein Coding	P09603	53	GC01P109911	9.62016	https://www.genecards.org/cgi-bin/carddisp.pl?gene=CSF1
211	DSCAM-AS1	DSCAM Antisense RNA 1	RNA Gene		23	GC21P040383	9.60962	https://www.genecards.org/cgi-bin/carddisp.pl?gene=DSCAM-AS1
212	MIR146A	MicroRNA 146a	RNA Gene		29	GC05P160485	9.60542	https://www.genecards.org/cgi-bin/carddisp.pl?gene=MIR146A
213	UNG	Uracil DNA Glycosylase	Protein Coding	P13051	55	GC12P109097	9.5818	https://www.genecards.org/cgi-bin/carddisp.pl?gene=UNG
214	IFITM3	Interferon Induced Transmembrane Protein 3	Protein Coding	Q01628	50	GC11M000319	9.56025	https://www.genecards.org/cgi-bin/carddisp.pl?gene=IFITM3
215	HAVCR2	Hepatitis A Virus Cellular Receptor 2	Protein Coding	Q8TDQ0	54	GC05M157063	9.54153	https://www.genecards.org/cgi-bin/carddisp.pl?gene=HAVCR2
216	SOD1	Superoxide Dismutase 1	Protein Coding	P00441	61	GC21P031659	9.53447	https://www.genecards.org/cgi-bin/carddisp.pl?gene=SOD1
217	SLPI	Secretory Leukocyte Peptidase Inhibitor	Protein Coding	P03973	50	GC20M045252	9.52917	https://www.genecards.org/cgi-bin/carddisp.pl?gene=SLPI
218	APOBEC3H	Apolipoprotein B MRNA Editing Enzyme Catalytic Subunit 3H	Protein Coding	Q6NTF7	38	GC22P039097	9.52417	https://www.genecards.org/cgi-bin/carddisp.pl?gene=APOBEC3H
219	CD69	CD69 Molecule	Protein Coding	Q07108	51	GC12M029488	9.50308	https://www.genecards.org/cgi-bin/carddisp.pl?gene=CD69
220	LEP	Leptin	Protein Coding	P41159	55	GC07P128241	9.49776	https://www.genecards.org/cgi-bin/carddisp.pl?gene=LEP
221	TF	Transferrin	Protein Coding	P02787	59	GC03P139072	9.48526	https://www.genecards.org/cgi-bin/carddisp.pl?gene=TF
222	EGFR	Epidermal Growth Factor Receptor	Protein Coding	P00533	63	GC07P055019	9.48384	https://www.genecards.org/cgi-bin/carddisp.pl?gene=EGFR
223	HLA-F	Major Histocompatibility Complex, Class I, F	Protein Coding	P30511	46	GC06P134757	9.46686	https://www.genecards.org/cgi-bin/carddisp.pl?gene=HLA-F
224	CD44	CD44 Molecule (IN Blood Group)	Protein Coding	P16070	57	GC11P035139	9.46308	https://www.genecards.org/cgi-bin/carddisp.pl?gene=CD44
225	IRF7	Interferon Regulatory Factor 7	Protein Coding	Q92985	56	GC11M000612	9.4469	https://www.genecards.org/cgi-bin/carddisp.pl?gene=IRF7
226	APOBEC3B	Apolipoprotein B MRNA Editing Enzyme Catalytic Subunit 3B	Protein Coding	Q9UH17	47	GC22P038982	9.44387	https://www.genecards.org/cgi-bin/carddisp.pl?gene=APOBEC3B
227	VEGFA	Vascular Endothelial Growth Factor A	Protein Coding	P15692	57	GC06P043770	9.44179	https://www.genecards.org/cgi-bin/carddisp.pl?gene=VEGFA
228	SERINC5	Serine Incorporator 5	Protein Coding	Q86VE9	38	GC05M080111	9.43052	https://www.genecards.org/cgi-bin/carddisp.pl?gene=SERINC5
229	IRX2-DT	IRX2 Divergent Transcript	RNA Gene	Q86SI9	34	GC05P002751	9.4229	https://www.genecards.org/cgi-bin/carddisp.pl?gene=IRX2-DT
230	SRC	SRC Proto-Oncogene, Non-Receptor Tyrosine Kinase	Protein Coding	P12931	60	GC20P037344	9.41886	https://www.genecards.org/cgi-bin/carddisp.pl?gene=SRC
231	DDX3X	DEAD-Box Helicase 3 X-Linked	Protein Coding	O00571	56	GC0XP041333	9.41146	https://www.genecards.org/cgi-bin/carddisp.pl?gene=DDX3X
232	KLRK1	Killer Cell Lectin Like Receptor K1	Protein Coding	P26718	50	GC12M029496	9.40149	https://www.genecards.org/cgi-bin/carddisp.pl?gene=KLRK1
233	CCR8	C-C Motif Chemokine Receptor 8	Protein Coding	P51685	51	GC03P040802	9.38837	https://www.genecards.org/cgi-bin/carddisp.pl?gene=CCR8
234	CDKN1A	Cyclin Dependent Kinase Inhibitor 1A	Protein Coding	P38936	58	GC06P134985	9.38737	https://www.genecards.org/cgi-bin/carddisp.pl?gene=CDKN1A
235	ELANE	Elastase, Neutrophil Expressed	Protein Coding	P08246	60	GC19P111819	9.38673	https://www.genecards.org/cgi-bin/carddisp.pl?gene=ELANE
236	GZMB	Granzyme B	Protein Coding	P10144	56	GC14M024630	9.38666	https://www.genecards.org/cgi-bin/carddisp.pl?gene=GZMB
237	S100A8	S100 Calcium Binding Protein A8	Protein Coding	P05109	51	GC01M160881	9.36477	https://www.genecards.org/cgi-bin/carddisp.pl?gene=S100A8
238	ACTA1	Actin Alpha 1, Skeletal Muscle	Protein Coding	P68133	56	GC01M230217	9.32372	https://www.genecards.org/cgi-bin/carddisp.pl?gene=ACTA1
239	PAK2	P21 (RAC1) Activated Kinase 2	Protein Coding	Q13177	56	GC03P196739	9.27526	https://www.genecards.org/cgi-bin/carddisp.pl?gene=PAK2
240	CCR5AS	CCR5 Antisense RNA	RNA Gene		17	GC03M046365	9.1865	https://www.genecards.org/cgi-bin/carddisp.pl?gene=CCR5AS
241	CYP3A5	Cytochrome P450 Family 3 Subfamily A Member 5	Protein Coding	P20815	53	GC07M099648	9.18141	https://www.genecards.org/cgi-bin/carddisp.pl?gene=CYP3A5
242	PARP1	Poly(ADP-Ribose) Polymerase 1	Protein Coding	P09874	59	GC01M226360	9.15032	https://www.genecards.org/cgi-bin/carddisp.pl?gene=PARP1
243	PIK3R1	Phosphoinositide-3-Kinase Regulatory Subunit 1	Protein Coding	P27986	60	GC05P068215	9.14767	https://www.genecards.org/cgi-bin/carddisp.pl?gene=PIK3R1
244	HLA-DRB3	Major Histocompatibility Complex, Class II, DR Beta 3	Protein Coding	P79483	33	GC06Mn03715	9.13499	https://www.genecards.org/cgi-bin/carddisp.pl?gene=HLA-DRB3
245	CAT	Catalase	Protein Coding	P04040	60	GC11P034460	9.10618	https://www.genecards.org/cgi-bin/carddisp.pl?gene=CAT
246	KPNA4	Karyopherin Subunit Alpha 4	Protein Coding	O00629	47	GC03M160494	9.10203	https://www.genecards.org/cgi-bin/carddisp.pl?gene=KPNA4
247	PIK3CA	Phosphatidylinositol-4,5-Bisphosphate 3-Kinase Catalytic Subunit Alpha	Protein Coding	P42336	61	GC03P179148	9.08981	https://www.genecards.org/cgi-bin/carddisp.pl?gene=PIK3CA
248	HDAC1	Histone Deacetylase 1	Protein Coding	Q13547	59	GC01P032292	9.08939	https://www.genecards.org/cgi-bin/carddisp.pl?gene=HDAC1
249	ITGB7	Integrin Subunit Beta 7	Protein Coding	P26010	50	GC12M053191	9.0747	https://www.genecards.org/cgi-bin/carddisp.pl?gene=ITGB7
250	MIRLET7C	MicroRNA Let-7c	RNA Gene		29	GC21P018103	9.06597	https://www.genecards.org/cgi-bin/carddisp.pl?gene=MIRLET7C
251	ADA	Adenosine Deaminase	Protein Coding	P00813	60	GC20M044620	9.06096	https://www.genecards.org/cgi-bin/carddisp.pl?gene=ADA
252	XIST	X Inactive Specific Transcript	RNA Gene		31	GC0XM073820	9.02642	https://www.genecards.org/cgi-bin/carddisp.pl?gene=XIST
253	NR3C1	Nuclear Receptor Subfamily 3 Group C Member 1	Protein Coding	P04150	58	GC05M143277	8.95385	https://www.genecards.org/cgi-bin/carddisp.pl?gene=NR3C1
254	KIR3DS1	Killer Cell Immunoglobulin Like Receptor, Three Ig Domains And Short Cytoplasmic Tail 1	Protein Coding	Q14943	25	GC19MR00058	8.93841	https://www.genecards.org/cgi-bin/carddisp.pl?gene=KIR3DS1
255	CCL7	C-C Motif Chemokine Ligand 7	Protein Coding	P80098	52	GC17P034270	8.92256	https://www.genecards.org/cgi-bin/carddisp.pl?gene=CCL7
256	KPNA3	Karyopherin Subunit Alpha 3	Protein Coding	O00505	51	GC13M049699	8.91756	https://www.genecards.org/cgi-bin/carddisp.pl?gene=KPNA3
257	HMOX1	Heme Oxygenase 1	Protein Coding	P09601	61	GC22P035380	8.90785	https://www.genecards.org/cgi-bin/carddisp.pl?gene=HMOX1
258	CTNNB1	Catenin Beta 1	Protein Coding	P35222	62	GC03P041194	8.90208	https://www.genecards.org/cgi-bin/carddisp.pl?gene=CTNNB1
259	HLA-DRB4	Major Histocompatibility Complex, Class II, DR Beta 4	Protein Coding	P13762	36	GC06Mo03851	8.89717	https://www.genecards.org/cgi-bin/carddisp.pl?gene=HLA-DRB4
260	RAC1	Rac Family Small GTPase 1	Protein Coding	P63000	58	GC07P011586	8.84044	https://www.genecards.org/cgi-bin/carddisp.pl?gene=RAC1
261	HLA-DRB5	Major Histocompatibility Complex, Class II, DR Beta 5	Protein Coding	Q30154	48	GC06M093829	8.83763	https://www.genecards.org/cgi-bin/carddisp.pl?gene=HLA-DRB5
262	TRC-GCA24-1	TRNA-Cys (GCA) 24-1	RNA Gene		11	GC17M077502	8.8348	https://www.genecards.org/cgi-bin/carddisp.pl?gene=TRC-GCA24-1
263	IL3	Interleukin 3	Protein Coding	P08700	54	GC05P132060	8.79776	https://www.genecards.org/cgi-bin/carddisp.pl?gene=IL3
264	CGAS	Cyclic GMP-AMP Synthase	Protein Coding	Q8N884	44	GC06M094311	8.78281	https://www.genecards.org/cgi-bin/carddisp.pl?gene=CGAS
265	KAT5	Lysine Acetyltransferase 5	Protein Coding	Q92993	58	GC11P065711	8.78241	https://www.genecards.org/cgi-bin/carddisp.pl?gene=KAT5
266	NFKB2	Nuclear Factor Kappa B Subunit 2	Protein Coding	Q00653	60	GC10P102394	8.78237	https://www.genecards.org/cgi-bin/carddisp.pl?gene=NFKB2
267	MIR21	MicroRNA 21	RNA Gene		31	GC17P112757	8.74861	https://www.genecards.org/cgi-bin/carddisp.pl?gene=MIR21
268	PTPRC	Protein Tyrosine Phosphatase Receptor Type C	Protein Coding	P08575	61	GC01P198607	8.72631	https://www.genecards.org/cgi-bin/carddisp.pl?gene=PTPRC
269	IFNA8	Interferon Alpha 8	Protein Coding	P32881	44	GC09P021409	8.69876	https://www.genecards.org/cgi-bin/carddisp.pl?gene=IFNA8
270	HSPA4	Heat Shock Protein Family A (Hsp70) Member 4	Protein Coding	P34932	52	GC05P133062	8.69718	https://www.genecards.org/cgi-bin/carddisp.pl?gene=HSPA4
271	MIR146B	MicroRNA 146b	RNA Gene		29	GC10P102436	8.68438	https://www.genecards.org/cgi-bin/carddisp.pl?gene=MIR146B
272	PIK3CD	Phosphatidylinositol-4,5-Bisphosphate 3-Kinase Catalytic Subunit Delta	Protein Coding	O00329	61	GC01P039534	8.67923	https://www.genecards.org/cgi-bin/carddisp.pl?gene=PIK3CD
273	NUP153	Nucleoporin 153	Protein Coding	P49790	48	GC06M017615	8.67702	https://www.genecards.org/cgi-bin/carddisp.pl?gene=NUP153
274	IFNA14	Interferon Alpha 14	Protein Coding	P01570	44	GC09M021239	8.66942	https://www.genecards.org/cgi-bin/carddisp.pl?gene=IFNA14
275	SELE	Selectin E	Protein Coding	P16581	53	GC01M169722	8.66893	https://www.genecards.org/cgi-bin/carddisp.pl?gene=SELE
276	MIR125A	MicroRNA 125a	RNA Gene		29	GC19P113552	8.64619	https://www.genecards.org/cgi-bin/carddisp.pl?gene=MIR125A
277	CALCA	Calcitonin Related Polypeptide Alpha	Protein Coding	P06881	52	GC11M014966	8.61299	https://www.genecards.org/cgi-bin/carddisp.pl?gene=CALCA
278	FOS	Fos Proto-Oncogene, AP-1 Transcription Factor Subunit	Protein Coding	P01100	59	GC14P075278	8.61204	https://www.genecards.org/cgi-bin/carddisp.pl?gene=FOS
279	POLR2E	RNA Polymerase II, I And III Subunit E	Protein Coding	P19388	50	GC19M001086	8.59656	https://www.genecards.org/cgi-bin/carddisp.pl?gene=POLR2E
280	ITGB1	Integrin Subunit Beta 1	Protein Coding	P05556	58	GC10M035774	8.56893	https://www.genecards.org/cgi-bin/carddisp.pl?gene=ITGB1
281	FCGR1A	Fc Gamma Receptor Ia	Protein Coding	P12314	50	GC01P164197	8.56854	https://www.genecards.org/cgi-bin/carddisp.pl?gene=FCGR1A
282	CD3G	CD3 Gamma Subunit Of T-Cell Receptor Complex	Protein Coding	P09693	54	GC11P118344	8.55201	https://www.genecards.org/cgi-bin/carddisp.pl?gene=CD3G
283	PRF1	Perforin 1	Protein Coding	P14222	55	GC10M070597	8.53546	https://www.genecards.org/cgi-bin/carddisp.pl?gene=PRF1
284	IFNA6	Interferon Alpha 6	Protein Coding	P05013	45	GC09M022130	8.53227	https://www.genecards.org/cgi-bin/carddisp.pl?gene=IFNA6
285	IFNA13	Interferon Alpha 13	Protein Coding	P01562	41	GC09M021367	8.53227	https://www.genecards.org/cgi-bin/carddisp.pl?gene=IFNA13
286	POLG	DNA Polymerase Gamma, Catalytic Subunit	Protein Coding	P54098	56	GC15M148631	8.51214	https://www.genecards.org/cgi-bin/carddisp.pl?gene=POLG
287	CLEC12A	C-Type Lectin Domain Family 12 Member A	Protein Coding	Q5QGZ9	47	GC12P009951	8.50005	https://www.genecards.org/cgi-bin/carddisp.pl?gene=CLEC12A
288	ELOC	Elongin C	Protein Coding	Q15369	51	GC08M073939	8.49261	https://www.genecards.org/cgi-bin/carddisp.pl?gene=ELOC
289	CDK2	Cyclin Dependent Kinase 2	Protein Coding	P24941	60	GC12P055966	8.49194	https://www.genecards.org/cgi-bin/carddisp.pl?gene=CDK2
290	IFNA5	Interferon Alpha 5	Protein Coding	P01569	47	GC09M021304	8.48862	https://www.genecards.org/cgi-bin/carddisp.pl?gene=IFNA5
291	CXCL1	C-X-C Motif Chemokine Ligand 1	Protein Coding	P09341	52	GC04P073869	8.47806	https://www.genecards.org/cgi-bin/carddisp.pl?gene=CXCL1
292	PWAR1	Prader Willi/Angelman Region RNA 1	RNA Gene		22	GC15P025135	8.47758	https://www.genecards.org/cgi-bin/carddisp.pl?gene=PWAR1
293	IGF1	Insulin Like Growth Factor 1	Protein Coding	P05019	57	GC12M102395	8.4685	https://www.genecards.org/cgi-bin/carddisp.pl?gene=IGF1
294	IFIH1	Interferon Induced With Helicase C Domain 1	Protein Coding	Q9BYX4	57	GC02M162267	8.46527	https://www.genecards.org/cgi-bin/carddisp.pl?gene=IFIH1
295	SLC17A5	Solute Carrier Family 17 Member 5	Protein Coding	Q9NRA2	54	GC06M073593	8.46447	https://www.genecards.org/cgi-bin/carddisp.pl?gene=SLC17A5
296	KPNA5	Karyopherin Subunit Alpha 5	Protein Coding	O15131	45	GC06P116681	8.45163	https://www.genecards.org/cgi-bin/carddisp.pl?gene=KPNA5
297	POLR2H	RNA Polymerase II, I And III Subunit H	Protein Coding	P52434	44	GC03P184361	8.44734	https://www.genecards.org/cgi-bin/carddisp.pl?gene=POLR2H
298	DEFA1	Defensin Alpha 1	Protein Coding	P59665	46	GC08M006977	8.44372	https://www.genecards.org/cgi-bin/carddisp.pl?gene=DEFA1
299	TKT	Transketolase	Protein Coding	P29401	55	GC03M053224	8.44046	https://www.genecards.org/cgi-bin/carddisp.pl?gene=TKT
300	HLA-DPA1	Major Histocompatibility Complex, Class II, DP Alpha 1	Protein Coding	P20036	49	GC06M033064	8.43992	https://www.genecards.org/cgi-bin/carddisp.pl?gene=HLA-DPA1
301	CXCR2	C-X-C Motif Chemokine Receptor 2	Protein Coding	P25025	59	GC02P218125	8.42468	https://www.genecards.org/cgi-bin/carddisp.pl?gene=CXCR2
302	ATM	ATM Serine/Threonine Kinase	Protein Coding	Q13315	61	GC11P108223	8.3959	https://www.genecards.org/cgi-bin/carddisp.pl?gene=ATM
303	IL12RB1	Interleukin 12 Receptor Subunit Beta 1	Protein Coding	P42701	54	GC19M018058	8.39317	https://www.genecards.org/cgi-bin/carddisp.pl?gene=IL12RB1
304	MYC	MYC Proto-Oncogene, BHLH Transcription Factor	Protein Coding	P01106	61	GC08P127735	8.38817	https://www.genecards.org/cgi-bin/carddisp.pl?gene=MYC
305	CARMN	Cardiac Mesoderm Enhancer-Associated Non-Coding RNA	RNA Gene		24	GC05P149397	8.3652	https://www.genecards.org/cgi-bin/carddisp.pl?gene=CARMN
306	SERPINE1	Serpin Family E Member 1	Protein Coding	P05121	59	GC07P101127	8.35882	https://www.genecards.org/cgi-bin/carddisp.pl?gene=SERPINE1
307	NCL	Nucleolin	Protein Coding	P19338	53	GC02M231453	8.35514	https://www.genecards.org/cgi-bin/carddisp.pl?gene=NCL
308	CXCL9	C-X-C Motif Chemokine Ligand 9	Protein Coding	Q07325	48	GC04M076001	8.34909	https://www.genecards.org/cgi-bin/carddisp.pl?gene=CXCL9
309	ACTG1	Actin Gamma 1	Protein Coding	P63261	55	GC17M081509	8.33221	https://www.genecards.org/cgi-bin/carddisp.pl?gene=ACTG1
310	ELOB	Elongin B	Protein Coding	Q15370	48	GC16M020391	8.30166	https://www.genecards.org/cgi-bin/carddisp.pl?gene=ELOB
311	CR2	Complement C3d Receptor 2	Protein Coding	P20023	54	GC01P207454	8.29508	https://www.genecards.org/cgi-bin/carddisp.pl?gene=CR2
312	IFNA21	Interferon Alpha 21	Protein Coding	P01568	44	GC09M021165	8.29213	https://www.genecards.org/cgi-bin/carddisp.pl?gene=IFNA21
313	IFNA10	Interferon Alpha 10	Protein Coding	P01566	43	GC09M022127	8.28321	https://www.genecards.org/cgi-bin/carddisp.pl?gene=IFNA10
314	F2	Coagulation Factor II, Thrombin	Protein Coding	P00734	59	GC11P047736	8.27418	https://www.genecards.org/cgi-bin/carddisp.pl?gene=F2
315	CD27	CD27 Molecule	Protein Coding	P26842	55	GC12P038949	8.26692	https://www.genecards.org/cgi-bin/carddisp.pl?gene=CD27
316	FYN	FYN Proto-Oncogene, Src Family Tyrosine Kinase	Protein Coding	P06241	56	GC06M111660	8.26502	https://www.genecards.org/cgi-bin/carddisp.pl?gene=FYN
317	MIR29A	MicroRNA 29a	RNA Gene		29	GC07M130876	8.26085	https://www.genecards.org/cgi-bin/carddisp.pl?gene=MIR29A
318	TTR	Transthyretin	Protein Coding	P02766	57	GC18P031557	8.26029	https://www.genecards.org/cgi-bin/carddisp.pl?gene=TTR
319	CXCR1	C-X-C Motif Chemokine Receptor 1	Protein Coding	P25024	52	GC02M218162	8.24284	https://www.genecards.org/cgi-bin/carddisp.pl?gene=CXCR1
320	TFRC	Transferrin Receptor	Protein Coding	P02786	59	GC03M196303	8.2302	https://www.genecards.org/cgi-bin/carddisp.pl?gene=TFRC
321	CD55	CD55 Molecule (Cromer Blood Group)	Protein Coding	P08174	58	GC01P207321	8.22445	https://www.genecards.org/cgi-bin/carddisp.pl?gene=CD55
322	CREBBP	CREB Binding Protein	Protein Coding	Q92793	62	GC16M020489	8.22388	https://www.genecards.org/cgi-bin/carddisp.pl?gene=CREBBP
323	KPNB1	Karyopherin Subunit Beta 1	Protein Coding	Q14974	53	GC17P047649	8.21806	https://www.genecards.org/cgi-bin/carddisp.pl?gene=KPNB1
324	CD36	CD36 Molecule (CD36 Blood Group)	Protein Coding	P16671	59	GC07P080369	8.21794	https://www.genecards.org/cgi-bin/carddisp.pl?gene=CD36
325	KIR2DL3	Killer Cell Immunoglobulin Like Receptor, Two Ig Domains And Long Cytoplasmic Tail 3	Protein Coding	P43628	45	GC19P114637	8.20973	https://www.genecards.org/cgi-bin/carddisp.pl?gene=KIR2DL3
326	CAMP	Cathelicidin Antimicrobial Peptide	Protein Coding	P49913	48	GC03P057576	8.20382	https://www.genecards.org/cgi-bin/carddisp.pl?gene=CAMP
327	SIGLEC1	Sialic Acid Binding Ig Like Lectin 1	Protein Coding	Q9BZZ2	49	GC20M003686	8.19673	https://www.genecards.org/cgi-bin/carddisp.pl?gene=SIGLEC1
328	IFNA17	Interferon Alpha 17	Protein Coding	P01571	41	GC09M021227	8.19634	https://www.genecards.org/cgi-bin/carddisp.pl?gene=IFNA17
329	MMP2	Matrix Metallopeptidase 2	Protein Coding	P08253	61	GC16P082389	8.19087	https://www.genecards.org/cgi-bin/carddisp.pl?gene=MMP2
330	IFNA4	Interferon Alpha 4	Protein Coding	P05014	43	GC09M021186	8.18439	https://www.genecards.org/cgi-bin/carddisp.pl?gene=IFNA4
331	PML	PML Nuclear Body Scaffold	Protein Coding	P29590	54	GC15P073994	8.18255	https://www.genecards.org/cgi-bin/carddisp.pl?gene=PML
332	LAMP1	Lysosomal Associated Membrane Protein 1	Protein Coding	P11279	52	GC13P113297	8.16822	https://www.genecards.org/cgi-bin/carddisp.pl?gene=LAMP1
333	CCL8	C-C Motif Chemokine Ligand 8	Protein Coding	P80075	47	GC17P034319	8.16671	https://www.genecards.org/cgi-bin/carddisp.pl?gene=CCL8
334	MAVS	Mitochondrial Antiviral Signaling Protein	Protein Coding	Q7Z434	48	GC20P008170	8.16423	https://www.genecards.org/cgi-bin/carddisp.pl?gene=MAVS
335	SOCS1	Suppressor Of Cytokine Signaling 1	Protein Coding	O15524	54	GC16M020752	8.16073	https://www.genecards.org/cgi-bin/carddisp.pl?gene=SOCS1
336	RANBP2	RAN Binding Protein 2	Protein Coding	P49792	54	GC02P108719	8.15493	https://www.genecards.org/cgi-bin/carddisp.pl?gene=RANBP2
337	CD46	CD46 Molecule	Protein Coding	P15529	56	GC01P207752	8.13105	https://www.genecards.org/cgi-bin/carddisp.pl?gene=CD46
338	CD59	CD59 Molecule (CD59 Blood Group)	Protein Coding	P13987	55	GC11M033717	8.11931	https://www.genecards.org/cgi-bin/carddisp.pl?gene=CD59
339	HSPD1	Heat Shock Protein Family D (Hsp60) Member 1	Protein Coding	P10809	58	GC02M197486	8.10324	https://www.genecards.org/cgi-bin/carddisp.pl?gene=HSPD1
340	IL4R	Interleukin 4 Receptor	Protein Coding	P24394	55	GC16P081249	8.09809	https://www.genecards.org/cgi-bin/carddisp.pl?gene=IL4R
341	RELB	RELB Proto-Oncogene, NF-KB Subunit	Protein Coding	Q01201	54	GC19P113255	8.08923	https://www.genecards.org/cgi-bin/carddisp.pl?gene=RELB
342	ACKR1	Atypical Chemokine Receptor 1 (Duffy Blood Group)	Protein Coding	Q16570	51	GC01P164773	8.08221	https://www.genecards.org/cgi-bin/carddisp.pl?gene=ACKR1
343	ITGAM	Integrin Subunit Alpha M	Protein Coding	P11215	56	GC16P081706	8.0746	https://www.genecards.org/cgi-bin/carddisp.pl?gene=ITGAM
344	VIM	Vimentin	Protein Coding	P08670	60	GC10P017227	8.06674	https://www.genecards.org/cgi-bin/carddisp.pl?gene=VIM
345	CD3E	CD3 Epsilon Subunit Of T-Cell Receptor Complex	Protein Coding	P07766	54	GC11P118304	8.06505	https://www.genecards.org/cgi-bin/carddisp.pl?gene=CD3E
346	IFNA7	Interferon Alpha 7	Protein Coding	P01567	41	GC09M022126	8.06211	https://www.genecards.org/cgi-bin/carddisp.pl?gene=IFNA7
347	IFNA16	Interferon Alpha 16	Protein Coding	P05015	40	GC09M021216	8.04954	https://www.genecards.org/cgi-bin/carddisp.pl?gene=IFNA16
348	ADAR	Adenosine Deaminase RNA Specific	Protein Coding	P55265	54	GC01M160957	8.04797	https://www.genecards.org/cgi-bin/carddisp.pl?gene=ADAR
349	POLR2C	RNA Polymerase II Subunit C	Protein Coding	P19387	49	GC16P057462	8.04243	https://www.genecards.org/cgi-bin/carddisp.pl?gene=POLR2C
350	HSPA5	Heat Shock Protein Family A (Hsp70) Member 5	Protein Coding	P11021	58	GC09M125234	8.04118	https://www.genecards.org/cgi-bin/carddisp.pl?gene=HSPA5
351	MYD88	MYD88 Innate Immune Signal Transduction Adaptor	Protein Coding	Q99836	57	GC03P038290	8.03421	https://www.genecards.org/cgi-bin/carddisp.pl?gene=MYD88
352	CCR4	C-C Motif Chemokine Receptor 4	Protein Coding	P51679	54	GC03P032951	8.01745	https://www.genecards.org/cgi-bin/carddisp.pl?gene=CCR4
353	TJP1	Tight Junction Protein 1	Protein Coding	Q07157	54	GC15M029699	8.01439	https://www.genecards.org/cgi-bin/carddisp.pl?gene=TJP1
354	BMP6	Bone Morphogenetic Protein 6	Protein Coding	P22004	53	GC06P007726	8.00689	https://www.genecards.org/cgi-bin/carddisp.pl?gene=BMP6
355	MMP1	Matrix Metallopeptidase 1	Protein Coding	P03956	59	GC11M126178	8.00552	https://www.genecards.org/cgi-bin/carddisp.pl?gene=MMP1
356	APOBEC3C	Apolipoprotein B MRNA Editing Enzyme Catalytic Subunit 3C	Protein Coding	Q9NRW3	42	GC22P039014	8.00538	https://www.genecards.org/cgi-bin/carddisp.pl?gene=APOBEC3C
357	KPNA6	Karyopherin Subunit Alpha 6	Protein Coding	O60684	46	GC01P032108	7.98562	https://www.genecards.org/cgi-bin/carddisp.pl?gene=KPNA6
358	SERPINA1	Serpin Family A Member 1	Protein Coding	P01009	58	GC14M094376	7.95509	https://www.genecards.org/cgi-bin/carddisp.pl?gene=SERPINA1
359	MDM2	MDM2 Proto-Oncogene	Protein Coding	Q00987	62	GC12P068808	7.95383	https://www.genecards.org/cgi-bin/carddisp.pl?gene=MDM2
360	IL27	Interleukin 27	Protein Coding	Q8NEV9	45	GC16M043863	7.94658	https://www.genecards.org/cgi-bin/carddisp.pl?gene=IL27
361	TLR5	Toll Like Receptor 5	Protein Coding	O60602	55	GC01M223109	7.92934	https://www.genecards.org/cgi-bin/carddisp.pl?gene=TLR5
362	SLC11A1	Solute Carrier Family 11 Member 1	Protein Coding	P49279	55	GC02P218382	7.92556	https://www.genecards.org/cgi-bin/carddisp.pl?gene=SLC11A1
363	POLR2J	RNA Polymerase II Subunit J	Protein Coding	P52435	46	GC07M102473	7.87931	https://www.genecards.org/cgi-bin/carddisp.pl?gene=POLR2J
364	TNPO1	Transportin 1	Protein Coding	Q92973	50	GC05P072816	7.87848	https://www.genecards.org/cgi-bin/carddisp.pl?gene=TNPO1
365	TNFRSF1B	TNF Receptor Superfamily Member 1B	Protein Coding	P20333	57	GC01P040409	7.87844	https://www.genecards.org/cgi-bin/carddisp.pl?gene=TNFRSF1B
366	LGALS9	Galectin 9	Protein Coding	O00182	47	GC17P027629	7.86798	https://www.genecards.org/cgi-bin/carddisp.pl?gene=LGALS9
367	PIK3C2A	Phosphatidylinositol-4-Phosphate 3-Kinase Catalytic Subunit Type 2 Alpha	Protein Coding	O00443	55	GC11M017940	7.86145	https://www.genecards.org/cgi-bin/carddisp.pl?gene=PIK3C2A
368	NOS3	Nitric Oxide Synthase 3	Protein Coding	P29474	59	GC07P158097	7.83215	https://www.genecards.org/cgi-bin/carddisp.pl?gene=NOS3
369	CUL4A	Cullin 4A	Protein Coding	Q13619	51	GC13P113208	7.82793	https://www.genecards.org/cgi-bin/carddisp.pl?gene=CUL4A
370	POLR2I	RNA Polymerase II Subunit I	Protein Coding	P36954	43	GC19M036113	7.82427	https://www.genecards.org/cgi-bin/carddisp.pl?gene=POLR2I
371	MICA	MHC Class I Polypeptide-Related Sequence A	Protein Coding	Q29983	47	GC06P031399	7.82207	https://www.genecards.org/cgi-bin/carddisp.pl?gene=MICA
372	CREB1	CAMP Responsive Element Binding Protein 1	Protein Coding	P16220	59	GC02P207529	7.82132	https://www.genecards.org/cgi-bin/carddisp.pl?gene=CREB1
373	ACTA2	Actin Alpha 2, Smooth Muscle	Protein Coding	P62736	56	GC10M088935	7.82095	https://www.genecards.org/cgi-bin/carddisp.pl?gene=ACTA2
374	IL32	Interleukin 32	Protein Coding	P24001	47	GC16P080471	7.81187	https://www.genecards.org/cgi-bin/carddisp.pl?gene=IL32
375	MIF	Macrophage Migration Inhibitory Factor	Protein Coding	P14174	56	GC22P023894	7.80917	https://www.genecards.org/cgi-bin/carddisp.pl?gene=MIF
376	HFE	Homeostatic Iron Regulator	Protein Coding	Q30201	54	GC06P026087	7.80653	https://www.genecards.org/cgi-bin/carddisp.pl?gene=HFE
377	ABCC1	ATP Binding Cassette Subfamily C Member 1 (ABCC1 Blood Group)	Protein Coding	P33527	56	GC16P015949	7.79843	https://www.genecards.org/cgi-bin/carddisp.pl?gene=ABCC1
378	RMRP	RNA Component Of Mitochondrial RNA Processing Endoribonuclease	RNA Gene		31	GC09M035655	7.79159	https://www.genecards.org/cgi-bin/carddisp.pl?gene=RMRP
379	ITGB3	Integrin Subunit Beta 3	Protein Coding	P05106	61	GC17P112532	7.78435	https://www.genecards.org/cgi-bin/carddisp.pl?gene=ITGB3
380	POLR2F	RNA Polymerase II, I And III Subunit F	Protein Coding	P61218	47	GC22P037952	7.78288	https://www.genecards.org/cgi-bin/carddisp.pl?gene=POLR2F
381	POLR2G	RNA Polymerase II Subunit G	Protein Coding	P62487	41	GC11P088854	7.78288	https://www.genecards.org/cgi-bin/carddisp.pl?gene=POLR2G
382	SOCS3	Suppressor Of Cytokine Signaling 3	Protein Coding	O14543	52	GC17M078356	7.77719	https://www.genecards.org/cgi-bin/carddisp.pl?gene=SOCS3
383	IKBKB	Inhibitor Of Nuclear Factor Kappa B Kinase Subunit Beta	Protein Coding	O14920	62	GC08P042271	7.75796	https://www.genecards.org/cgi-bin/carddisp.pl?gene=IKBKB
384	IRAK4	Interleukin 1 Receptor Associated Kinase 4	Protein Coding	Q9NWZ3	58	GC12P043758	7.75794	https://www.genecards.org/cgi-bin/carddisp.pl?gene=IRAK4
385	CD247	CD247 Molecule	Protein Coding	P20963	57	GC01M167399	7.75368	https://www.genecards.org/cgi-bin/carddisp.pl?gene=CD247
386	AKT2	AKT Serine/Threonine Kinase 2	Protein Coding	P31751	62	GC19M040230	7.74822	https://www.genecards.org/cgi-bin/carddisp.pl?gene=AKT2
387	ITGAV	Integrin Subunit Alpha V	Protein Coding	P06756	56	GC02P186589	7.73182	https://www.genecards.org/cgi-bin/carddisp.pl?gene=ITGAV
388	APOL1	Apolipoprotein L1	Protein Coding	O14791	53	GC22P036253	7.7146	https://www.genecards.org/cgi-bin/carddisp.pl?gene=APOL1
389	CEBPB	CCAAT Enhancer Binding Protein Beta	Protein Coding	P17676	53	GC20P050190	7.71214	https://www.genecards.org/cgi-bin/carddisp.pl?gene=CEBPB
390	PRKCD	Protein Kinase C Delta	Protein Coding	Q05655	60	GC03P053156	7.70694	https://www.genecards.org/cgi-bin/carddisp.pl?gene=PRKCD
391	KIR2DL2	Killer Cell Immunoglobulin Like Receptor, Two Ig Domains And Long Cytoplasmic Tail 2	Protein Coding	P43627	27	GC19MR00107	7.70505	https://www.genecards.org/cgi-bin/carddisp.pl?gene=KIR2DL2
392	NALT1	NOTCH1 Associated LncRNA In T Cell Acute Lymphoblastic Leukemia 1	RNA Gene		20	GC09P141887	7.70432	https://www.genecards.org/cgi-bin/carddisp.pl?gene=NALT1
393	MALAT1	Metastasis Associated Lung Adenocarcinoma Transcript 1	RNA Gene		32	GC11P089089	7.70004	https://www.genecards.org/cgi-bin/carddisp.pl?gene=MALAT1
394	PLAUR	Plasminogen Activator, Urokinase Receptor	Protein Coding	Q03405	53	GC19M043646	7.68752	https://www.genecards.org/cgi-bin/carddisp.pl?gene=PLAUR
395	GSTM1	Glutathione S-Transferase Mu 1	Protein Coding	P09488	51	GC01P109687	7.68377	https://www.genecards.org/cgi-bin/carddisp.pl?gene=GSTM1
396	CHUK	Component Of Inhibitor Of Nuclear Factor Kappa B Kinase Complex	Protein Coding	O15111	59	GC10M100415	7.6731	https://www.genecards.org/cgi-bin/carddisp.pl?gene=CHUK
397	APP	Amyloid Beta Precursor Protein	Protein Coding	P05067	59	GC21M025880	7.67184	https://www.genecards.org/cgi-bin/carddisp.pl?gene=APP
398	POLR2K	RNA Polymerase II, I And III Subunit K	Protein Coding	P53803	45	GC08P100150	7.66803	https://www.genecards.org/cgi-bin/carddisp.pl?gene=POLR2K
399	IL1R1	Interleukin 1 Receptor Type 1	Protein Coding	P14778	56	GC02P102136	7.65206	https://www.genecards.org/cgi-bin/carddisp.pl?gene=IL1R1
400	SNORD118	Small Nucleolar RNA, C/D Box 118	RNA Gene		25	GC17M074901	7.64883	https://www.genecards.org/cgi-bin/carddisp.pl?gene=SNORD118
401	CYBB	Cytochrome B-245 Beta Chain	Protein Coding	P04839	58	GC0XP037780	7.64156	https://www.genecards.org/cgi-bin/carddisp.pl?gene=CYBB
402	MIR122	MicroRNA 122	RNA Gene		29	GC18P058451	7.63831	https://www.genecards.org/cgi-bin/carddisp.pl?gene=MIR122
403	CD3D	CD3 Delta Subunit Of T-Cell Receptor Complex	Protein Coding	P04234	54	GC11M118338	7.6382	https://www.genecards.org/cgi-bin/carddisp.pl?gene=CD3D
404	CCL20	C-C Motif Chemokine Ligand 20	Protein Coding	P78556	51	GC02P227846	7.63433	https://www.genecards.org/cgi-bin/carddisp.pl?gene=CCL20
405	ATR	ATR Serine/Threonine Kinase	Protein Coding	Q13535	62	GC03M142449	7.63417	https://www.genecards.org/cgi-bin/carddisp.pl?gene=ATR
406	LINC-ROR	Long Intergenic Non-Protein Coding RNA, Regulator Of Reprogramming	RNA Gene		23	GC18M057054	7.63272	https://www.genecards.org/cgi-bin/carddisp.pl?gene=LINC-ROR
407	PRKCA	Protein Kinase C Alpha	Protein Coding	P17252	59	GC17P066302	7.62955	https://www.genecards.org/cgi-bin/carddisp.pl?gene=PRKCA
408	RHOA	Ras Homolog Family Member A	Protein Coding	P61586	59	GC03M049359	7.62186	https://www.genecards.org/cgi-bin/carddisp.pl?gene=RHOA
409	ANXA5	Annexin A5	Protein Coding	P08758	56	GC04M121667	7.60239	https://www.genecards.org/cgi-bin/carddisp.pl?gene=ANXA5
410	STING1	Stimulator Of Interferon Response CGAMP Interactor 1	Protein Coding	Q86WV6	50	GC05M139492	7.59632	https://www.genecards.org/cgi-bin/carddisp.pl?gene=STING1
411	DEFA5	Defensin Alpha 5	Protein Coding	Q01523	46	GC08M007057	7.58786	https://www.genecards.org/cgi-bin/carddisp.pl?gene=DEFA5
412	BCL2L1	BCL2 Like 1	Protein Coding	Q07817	57	GC20M031664	7.58016	https://www.genecards.org/cgi-bin/carddisp.pl?gene=BCL2L1
413	PTK2B	Protein Tyrosine Kinase 2 Beta	Protein Coding	Q14289	58	GC08P027311	7.57769	https://www.genecards.org/cgi-bin/carddisp.pl?gene=PTK2B
414	CCR6	C-C Motif Chemokine Receptor 6	Protein Coding	P51684	52	GC06P167111	7.55608	https://www.genecards.org/cgi-bin/carddisp.pl?gene=CCR6
415	GAS5	Growth Arrest Specific 5	RNA Gene		31	GC01M173947	7.55519	https://www.genecards.org/cgi-bin/carddisp.pl?gene=GAS5
416	SFTPD	Surfactant Protein D	Protein Coding	P35247	53	GC10M079937	7.55432	https://www.genecards.org/cgi-bin/carddisp.pl?gene=SFTPD
417	CRMA	Cardiomyocyte Maturation Associated LncRNA	RNA Gene		21	GC20M062657	7.55197	https://www.genecards.org/cgi-bin/carddisp.pl?gene=CRMA
418	NOD2	Nucleotide Binding Oligomerization Domain Containing 2	Protein Coding	Q9HC29	56	GC16P050693	7.54661	https://www.genecards.org/cgi-bin/carddisp.pl?gene=NOD2
419	CYCS	Cytochrome C, Somatic	Protein Coding	P99999	57	GC07M025118	7.54632	https://www.genecards.org/cgi-bin/carddisp.pl?gene=CYCS
420	RB1	RB Transcriptional Corepressor 1	Protein Coding	P06400	57	GC13P048303	7.54559	https://www.genecards.org/cgi-bin/carddisp.pl?gene=RB1
421	HCP5	HLA Complex P5	RNA Gene	Q6MZN7	37	GC06P031400	7.54446	https://www.genecards.org/cgi-bin/carddisp.pl?gene=HCP5
422	TRIM22	Tripartite Motif Containing 22	Protein Coding	Q8IYM9	48	GC11P005689	7.54181	https://www.genecards.org/cgi-bin/carddisp.pl?gene=TRIM22
423	MRC1	Mannose Receptor C-Type 1	Protein Coding	P22897	48	GC10P017809	7.53867	https://www.genecards.org/cgi-bin/carddisp.pl?gene=MRC1
424	TERT	Telomerase Reverse Transcriptase	Protein Coding	O14746	60	GC05M001253	7.53512	https://www.genecards.org/cgi-bin/carddisp.pl?gene=TERT
425	CD163	CD163 Molecule	Protein Coding	Q86VB7	53	GC12M029352	7.52731	https://www.genecards.org/cgi-bin/carddisp.pl?gene=CD163
426	CX3CL1	C-X3-C Motif Chemokine Ligand 1	Protein Coding	P78423	53	GC16P057372	7.52355	https://www.genecards.org/cgi-bin/carddisp.pl?gene=CX3CL1
427	TBK1	TANK Binding Kinase 1	Protein Coding	Q9UHD2	58	GC12P064451	7.52136	https://www.genecards.org/cgi-bin/carddisp.pl?gene=TBK1
428	ST7-OT3	ST7 Overlapping Transcript 3	RNA Gene		21	GC07P117172	7.51681	https://www.genecards.org/cgi-bin/carddisp.pl?gene=ST7-OT3
429	POLR2D	RNA Polymerase II Subunit D	Protein Coding	O15514	48	GC02M128564	7.51179	https://www.genecards.org/cgi-bin/carddisp.pl?gene=POLR2D
430	CBFB	Core-Binding Factor Subunit Beta	Protein Coding	Q13951	55	GC16P082799	7.50924	https://www.genecards.org/cgi-bin/carddisp.pl?gene=CBFB
431	CR1	Complement C3b/C4b Receptor 1 (Knops Blood Group)	Protein Coding	P17927	53	GC01P207496	7.50448	https://www.genecards.org/cgi-bin/carddisp.pl?gene=CR1
432	ACTC1	Actin Alpha Cardiac Muscle 1	Protein Coding	P68032	53	GC15M034790	7.47967	https://www.genecards.org/cgi-bin/carddisp.pl?gene=ACTC1
433	CAV1	Caveolin 1	Protein Coding	Q03135	57	GC07P116524	7.46906	https://www.genecards.org/cgi-bin/carddisp.pl?gene=CAV1
434	MEG8	Maternally Expressed 8, Small Nucleolar RNA Host Gene	RNA Gene		26	GC14P116736	7.45682	https://www.genecards.org/cgi-bin/carddisp.pl?gene=MEG8
435	CDH1	Cadherin 1	Protein Coding	P12830	58	GC16P068737	7.45107	https://www.genecards.org/cgi-bin/carddisp.pl?gene=CDH1
436	APOBEC3A	Apolipoprotein B MRNA Editing Enzyme Catalytic Subunit 3A	Protein Coding	P31941	46	GC22P038952	7.44668	https://www.genecards.org/cgi-bin/carddisp.pl?gene=APOBEC3A
437	SNORD44	Small Nucleolar RNA, C/D Box 44	RNA Gene		18	GC01M174931	7.44278	https://www.genecards.org/cgi-bin/carddisp.pl?gene=SNORD44
438	HIF1A	Hypoxia Inducible Factor 1 Subunit Alpha	Protein Coding	Q16665	57	GC14P061695	7.4326	https://www.genecards.org/cgi-bin/carddisp.pl?gene=HIF1A
439	TNFSF13B	TNF Superfamily Member 13b	Protein Coding	Q9Y275	54	GC13P108251	7.43009	https://www.genecards.org/cgi-bin/carddisp.pl?gene=TNFSF13B
440	KARS1	Lysyl-TRNA Synthetase 1	Protein Coding	Q15046	54	GC16M076000	7.42335	https://www.genecards.org/cgi-bin/carddisp.pl?gene=KARS1
441	APOC3	Apolipoprotein C3	Protein Coding	P02656	54	GC11P116829	7.42325	https://www.genecards.org/cgi-bin/carddisp.pl?gene=APOC3
442	APOA1	Apolipoprotein A1	Protein Coding	P02647	59	GC11M116835	7.41601	https://www.genecards.org/cgi-bin/carddisp.pl?gene=APOA1
443	HSP90AA1	Heat Shock Protein 90 Alpha Family Class A Member 1	Protein Coding	P07900	60	GC14M102080	7.39175	https://www.genecards.org/cgi-bin/carddisp.pl?gene=HSP90AA1
444	HLA-DMA	Major Histocompatibility Complex, Class II, DM Alpha	Protein Coding	P28067	48	GC06M093855	7.3879	https://www.genecards.org/cgi-bin/carddisp.pl?gene=HLA-DMA
445	SOD2	Superoxide Dismutase 2	Protein Coding	P04179	56	GC06M159669	7.38632	https://www.genecards.org/cgi-bin/carddisp.pl?gene=SOD2
446	PIK3CB	Phosphatidylinositol-4,5-Bisphosphate 3-Kinase Catalytic Subunit Beta	Protein Coding	P42338	56	GC03M138652	7.38366	https://www.genecards.org/cgi-bin/carddisp.pl?gene=PIK3CB
447	LCN2	Lipocalin 2	Protein Coding	P80188	54	GC09P128149	7.38227	https://www.genecards.org/cgi-bin/carddisp.pl?gene=LCN2
448	SIRT1	Sirtuin 1	Protein Coding	Q96EB6	58	GC10P067884	7.36362	https://www.genecards.org/cgi-bin/carddisp.pl?gene=SIRT1
449	SQSTM1	Sequestosome 1	Protein Coding	Q13501	58	GC05P179806	7.35206	https://www.genecards.org/cgi-bin/carddisp.pl?gene=SQSTM1
450	TMPRSS2	Transmembrane Serine Protease 2	Protein Coding	O15393	56	GC21M041464	7.34274	https://www.genecards.org/cgi-bin/carddisp.pl?gene=TMPRSS2
451	IL22	Interleukin 22	Protein Coding	Q9GZX6	51	GC12M068248	7.30472	https://www.genecards.org/cgi-bin/carddisp.pl?gene=IL22
452	C3	Complement C3	Protein Coding	P01024	58	GC19M006677	7.28242	https://www.genecards.org/cgi-bin/carddisp.pl?gene=C3
453	G6PD	Glucose-6-Phosphate Dehydrogenase	Protein Coding	P11413	59	GC0XM154598	7.2756	https://www.genecards.org/cgi-bin/carddisp.pl?gene=G6PD
454	UGT1A1	UDP Glucuronosyltransferase Family 1 Member A1	Protein Coding	P22309	59	GC02P233760	7.24212	https://www.genecards.org/cgi-bin/carddisp.pl?gene=UGT1A1
455	GPR15	G Protein-Coupled Receptor 15	Protein Coding	P49685	42	GC03P098531	7.24141	https://www.genecards.org/cgi-bin/carddisp.pl?gene=GPR15
456	FN1	Fibronectin 1	Protein Coding	P02751	59	GC02M215360	7.23115	https://www.genecards.org/cgi-bin/carddisp.pl?gene=FN1
457	IFITM1	Interferon Induced Transmembrane Protein 1	Protein Coding	P13164	49	GC11P010558	7.2302	https://www.genecards.org/cgi-bin/carddisp.pl?gene=IFITM1
458	MTOR	Mechanistic Target Of Rapamycin Kinase	Protein Coding	P42345	64	GC01M011106	7.22961	https://www.genecards.org/cgi-bin/carddisp.pl?gene=MTOR
459	JAK1	Janus Kinase 1	Protein Coding	P23458	62	GC01M064833	7.22641	https://www.genecards.org/cgi-bin/carddisp.pl?gene=JAK1
460	CIITA	Class II Major Histocompatibility Complex Transactivator	Protein Coding	P33076	53	GC16P080655	7.21945	https://www.genecards.org/cgi-bin/carddisp.pl?gene=CIITA
461	NEU1	Neuraminidase 1	Protein Coding	Q99519	55	GC06M031857	7.21843	https://www.genecards.org/cgi-bin/carddisp.pl?gene=NEU1
462	MKI67	Marker Of Proliferation Ki-67	Protein Coding	P46013	52	GC10M128096	7.2171	https://www.genecards.org/cgi-bin/carddisp.pl?gene=MKI67
463	SMARCB1	SWI/SNF Related, Matrix Associated, Actin Dependent Regulator Of Chromatin, Subfamily B, Member 1	Protein Coding	Q12824	55	GC22P023786	7.19295	https://www.genecards.org/cgi-bin/carddisp.pl?gene=SMARCB1
464	GFAP	Glial Fibrillary Acidic Protein	Protein Coding	P14136	57	GC17M077883	7.18964	https://www.genecards.org/cgi-bin/carddisp.pl?gene=GFAP
465	ICAM3	Intercellular Adhesion Molecule 3	Protein Coding	P32942	50	GC19M092063	7.18948	https://www.genecards.org/cgi-bin/carddisp.pl?gene=ICAM3
466	HLA-DOB	Major Histocompatibility Complex, Class II, DO Beta	Protein Coding	P13765	41	GC06M093848	7.18456	https://www.genecards.org/cgi-bin/carddisp.pl?gene=HLA-DOB
467	RNASEL	Ribonuclease L	Protein Coding	Q05823	53	GC01M182573	7.18381	https://www.genecards.org/cgi-bin/carddisp.pl?gene=RNASEL
468	SFTA3	Surfactant Associated 3	RNA Gene	P0C7M3	39	GC14M036474	7.18046	https://www.genecards.org/cgi-bin/carddisp.pl?gene=SFTA3
469	ACTG2	Actin Gamma 2, Smooth Muscle	Protein Coding	P63267	51	GC02P073892	7.17674	https://www.genecards.org/cgi-bin/carddisp.pl?gene=ACTG2
470	GZMA	Granzyme A	Protein Coding	P12544	51	GC05P055102	7.16973	https://www.genecards.org/cgi-bin/carddisp.pl?gene=GZMA
471	POLR2B	RNA Polymerase II Subunit B	Protein Coding	P30876	50	GC04P056977	7.16582	https://www.genecards.org/cgi-bin/carddisp.pl?gene=POLR2B
472	DHX9	DExH-Box Helicase 9	Protein Coding	Q08211	52	GC01P182839	7.14923	https://www.genecards.org/cgi-bin/carddisp.pl?gene=DHX9
473	TIMP1	TIMP Metallopeptidase Inhibitor 1	Protein Coding	P01033	54	GC0XP057483	7.13905	https://www.genecards.org/cgi-bin/carddisp.pl?gene=TIMP1
474	LBR	Lamin B Receptor	Protein Coding	Q14739	55	GC01M225401	7.13088	https://www.genecards.org/cgi-bin/carddisp.pl?gene=LBR
475	CXCL13	C-X-C Motif Chemokine Ligand 13	Protein Coding	O43927	49	GC04P077511	7.12749	https://www.genecards.org/cgi-bin/carddisp.pl?gene=CXCL13
476	BTRC	Beta-Transducin Repeat Containing E3 Ubiquitin Protein Ligase	Protein Coding	Q9Y297	53	GC10P101354	7.12739	https://www.genecards.org/cgi-bin/carddisp.pl?gene=BTRC
477	HLA-DQB2	Major Histocompatibility Complex, Class II, DQ Beta 2	Protein Coding	P05538	45	GC06M032756	7.12197	https://www.genecards.org/cgi-bin/carddisp.pl?gene=HLA-DQB2
478	LBP	Lipopolysaccharide Binding Protein	Protein Coding	P18428	52	GC20P038346	7.10509	https://www.genecards.org/cgi-bin/carddisp.pl?gene=LBP
479	HLA-DOA	Major Histocompatibility Complex, Class II, DO Alpha	Protein Coding	P06340	45	GC06M033004	7.09114	https://www.genecards.org/cgi-bin/carddisp.pl?gene=HLA-DOA
480	HSPA8	Heat Shock Protein Family A (Hsp70) Member 8	Protein Coding	P11142	58	GC11M123057	7.08794	https://www.genecards.org/cgi-bin/carddisp.pl?gene=HSPA8
481	EIF4G1	Eukaryotic Translation Initiation Factor 4 Gamma 1	Protein Coding	Q04637	56	GC03P184314	7.08514	https://www.genecards.org/cgi-bin/carddisp.pl?gene=EIF4G1
482	HLA-DQA2	Major Histocompatibility Complex, Class II, DQ Alpha 2	Protein Coding	P01906	46	GC06P032741	7.08286	https://www.genecards.org/cgi-bin/carddisp.pl?gene=HLA-DQA2
483	YY1	YY1 Transcription Factor	Protein Coding	P25490	56	GC14P100238	7.08118	https://www.genecards.org/cgi-bin/carddisp.pl?gene=YY1
484	DHPS	Deoxyhypusine Synthase	Protein Coding	P49366	52	GC19M092167	7.07047	https://www.genecards.org/cgi-bin/carddisp.pl?gene=DHPS
485	AP1M1	Adaptor Related Protein Complex 1 Subunit Mu 1	Protein Coding	Q9BXS5	46	GC19P112589	7.06705	https://www.genecards.org/cgi-bin/carddisp.pl?gene=AP1M1
486	MCL1	MCL1 Apoptosis Regulator, BCL2 Family Member	Protein Coding	Q07820	56	GC01M160760	7.06104	https://www.genecards.org/cgi-bin/carddisp.pl?gene=MCL1
487	TARBP2	TARBP2 Subunit Of RISC Loading Complex	Protein Coding	Q15633	47	GC12P060483	7.05686	https://www.genecards.org/cgi-bin/carddisp.pl?gene=TARBP2
488	FGF2	Fibroblast Growth Factor 2	Protein Coding	P09038	54	GC04P122826	7.05605	https://www.genecards.org/cgi-bin/carddisp.pl?gene=FGF2
489	TRAF6	TNF Receptor Associated Factor 6	Protein Coding	Q9Y4K3	55	GC11M036467	7.05493	https://www.genecards.org/cgi-bin/carddisp.pl?gene=TRAF6
490	BRD4	Bromodomain Containing 4	Protein Coding	O60885	55	GC19M092256	7.03831	https://www.genecards.org/cgi-bin/carddisp.pl?gene=BRD4
491	DEFB103B	Defensin Beta 103B	Protein Coding	P81534	32	GC08M007430	7.02459	https://www.genecards.org/cgi-bin/carddisp.pl?gene=DEFB103B
492	CCL22	C-C Motif Chemokine Ligand 22	Protein Coding	O00626	46	GC16P082508	7.01802	https://www.genecards.org/cgi-bin/carddisp.pl?gene=CCL22
493	IFNAR1	Interferon Alpha And Beta Receptor Subunit 1	Protein Coding	P17181	57	GC21P033324	6.99564	https://www.genecards.org/cgi-bin/carddisp.pl?gene=IFNAR1
494	CXCL2	C-X-C Motif Chemokine Ligand 2	Protein Coding	P19875	48	GC04M074097	6.98641	https://www.genecards.org/cgi-bin/carddisp.pl?gene=CXCL2
495	TNFRSF10B	TNF Receptor Superfamily Member 10b	Protein Coding	O14763	59	GC08M023020	6.98122	https://www.genecards.org/cgi-bin/carddisp.pl?gene=TNFRSF10B
496	F3	Coagulation Factor III, Tissue Factor	Protein Coding	P13726	54	GC01M094873	6.98011	https://www.genecards.org/cgi-bin/carddisp.pl?gene=F3
497	GRIN2A	Glutamate Ionotropic Receptor NMDA Type Subunit 2A	Protein Coding	Q12879	60	GC16M009753	6.97092	https://www.genecards.org/cgi-bin/carddisp.pl?gene=GRIN2A
498	TBP	TATA-Box Binding Protein	Protein Coding	P20226	58	GC06P170554	6.96867	https://www.genecards.org/cgi-bin/carddisp.pl?gene=TBP
499	TXN	Thioredoxin	Protein Coding	P10599	55	GC09M110243	6.96031	https://www.genecards.org/cgi-bin/carddisp.pl?gene=TXN
500	CD207	CD207 Molecule	Protein Coding	Q9UJ71	47	GC02M070830	6.9563	https://www.genecards.org/cgi-bin/carddisp.pl?gene=CD207
501	HLA-DMB	Major Histocompatibility Complex, Class II, DM Beta	Protein Coding	P28068	48	GC06M032934	6.95172	https://www.genecards.org/cgi-bin/carddisp.pl?gene=HLA-DMB
502	NFE2L2	NFE2 Like BZIP Transcription Factor 2	Protein Coding	Q16236	60	GC02M177227	6.94976	https://www.genecards.org/cgi-bin/carddisp.pl?gene=NFE2L2
503	ABCC2	ATP Binding Cassette Subfamily C Member 2	Protein Coding	Q92887	57	GC10P099782	6.94937	https://www.genecards.org/cgi-bin/carddisp.pl?gene=ABCC2
504	MAP2K1	Mitogen-Activated Protein Kinase Kinase 1	Protein Coding	Q02750	63	GC15P066386	6.92349	https://www.genecards.org/cgi-bin/carddisp.pl?gene=MAP2K1
505	TLR1	Toll Like Receptor 1	Protein Coding	Q15399	57	GC04M038793	6.91062	https://www.genecards.org/cgi-bin/carddisp.pl?gene=TLR1
506	IL1RAPL2	Interleukin 1 Receptor Accessory Protein Like 2	Protein Coding	Q9NP60	48	GC0XP104566	6.88926	https://www.genecards.org/cgi-bin/carddisp.pl?gene=IL1RAPL2
507	CD8A	CD8 Subunit Alpha	Protein Coding	P01732	56	GC02M086784	6.88858	https://www.genecards.org/cgi-bin/carddisp.pl?gene=CD8A
508	CYP2D6	Cytochrome P450 Family 2 Subfamily D Member 6	Protein Coding	P10635	56	GC22M042126	6.88465	https://www.genecards.org/cgi-bin/carddisp.pl?gene=CYP2D6
509	CCNB1	Cyclin B1	Protein Coding	P14635	56	GC05P069167	6.88294	https://www.genecards.org/cgi-bin/carddisp.pl?gene=CCNB1
510	APOBEC3D	Apolipoprotein B MRNA Editing Enzyme Catalytic Subunit 3D	Protein Coding	Q96AK3	40	GC22P039021	6.86896	https://www.genecards.org/cgi-bin/carddisp.pl?gene=APOBEC3D
511	ABCC4	ATP Binding Cassette Subfamily C Member 4 (PEL Blood Group)	Protein Coding	O15439	53	GC13M095019	6.86569	https://www.genecards.org/cgi-bin/carddisp.pl?gene=ABCC4
512	LGALS1	Galectin 1	Protein Coding	P09382	52	GC22P037675	6.86487	https://www.genecards.org/cgi-bin/carddisp.pl?gene=LGALS1
513	ISG20	Interferon Stimulated Exonuclease Gene 20	Protein Coding	Q96AZ6	48	GC15P088635	6.86226	https://www.genecards.org/cgi-bin/carddisp.pl?gene=ISG20
514	IPO5	Importin 5	Protein Coding	O00410	47	GC13P097953	6.85762	https://www.genecards.org/cgi-bin/carddisp.pl?gene=IPO5
515	PSME3	Proteasome Activator Subunit 3	Protein Coding	P61289	48	GC17P042824	6.85566	https://www.genecards.org/cgi-bin/carddisp.pl?gene=PSME3
516	LILRB1	Leukocyte Immunoglobulin Like Receptor B1	Protein Coding	Q8NHL6	51	GC19P113689	6.85554	https://www.genecards.org/cgi-bin/carddisp.pl?gene=LILRB1
517	MIR373	MicroRNA 373	RNA Gene		27	GC19P113661	6.84156	https://www.genecards.org/cgi-bin/carddisp.pl?gene=MIR373
518	FOXO3	Forkhead Box O3	Protein Coding	O43524	56	GC06P108559	6.82283	https://www.genecards.org/cgi-bin/carddisp.pl?gene=FOXO3
519	PRKCE	Protein Kinase C Epsilon	Protein Coding	Q02156	56	GC02P045651	6.82204	https://www.genecards.org/cgi-bin/carddisp.pl?gene=PRKCE
520	PTK2	Protein Tyrosine Kinase 2	Protein Coding	Q05397	56	GC08M140657	6.81186	https://www.genecards.org/cgi-bin/carddisp.pl?gene=PTK2
521	TNFSF11	TNF Superfamily Member 11	Protein Coding	O14788	58	GC13P042562	6.81181	https://www.genecards.org/cgi-bin/carddisp.pl?gene=TNFSF11
522	FAS-AS1	FAS Antisense RNA 1	RNA Gene		21	GC10M088991	6.80845	https://www.genecards.org/cgi-bin/carddisp.pl?gene=FAS-AS1
523	MSN	Moesin	Protein Coding	P26038	56	GC0XP065588	6.80344	https://www.genecards.org/cgi-bin/carddisp.pl?gene=MSN
524	GSTT1	Glutathione S-Transferase Theta 1	Protein Coding	P30711	41	GC22Mi00270	6.79745	https://www.genecards.org/cgi-bin/carddisp.pl?gene=GSTT1
525	PRKCZ	Protein Kinase C Zeta	Protein Coding	Q05513	57	GC01P020522	6.78613	https://www.genecards.org/cgi-bin/carddisp.pl?gene=PRKCZ
526	NMT1	N-Myristoyltransferase 1	Protein Coding	P30419	50	GC17P112400	6.78406	https://www.genecards.org/cgi-bin/carddisp.pl?gene=NMT1
527	PTPN11	Protein Tyrosine Phosphatase Non-Receptor Type 11	Protein Coding	Q06124	62	GC12P112418	6.76591	https://www.genecards.org/cgi-bin/carddisp.pl?gene=PTPN11
528	PRNP	Prion Protein (Kanno Blood Group)	Protein Coding	F7VJQ1	57	GC20P004686	6.75484	https://www.genecards.org/cgi-bin/carddisp.pl?gene=PRNP
529	IL2RG	Interleukin 2 Receptor Subunit Gamma	Protein Coding	P31785	56	GC0XM071108	6.73338	https://www.genecards.org/cgi-bin/carddisp.pl?gene=IL2RG
530	P4HB	Prolyl 4-Hydroxylase Subunit Beta	Protein Coding	P07237	58	GC17M081843	6.71993	https://www.genecards.org/cgi-bin/carddisp.pl?gene=P4HB
531	CRAT	Carnitine O-Acetyltransferase	Protein Coding	P43155	53	GC09M129094	6.71395	https://www.genecards.org/cgi-bin/carddisp.pl?gene=CRAT
532	ACE	Angiotensin I Converting Enzyme	Protein Coding	P12821	60	GC17P063477	6.71192	https://www.genecards.org/cgi-bin/carddisp.pl?gene=ACE
533	OCLN	Occludin	Protein Coding	Q16625	52	GC05P069492	6.7041	https://www.genecards.org/cgi-bin/carddisp.pl?gene=OCLN
534	LGALS3	Galectin 3	Protein Coding	P17931	53	GC14P055124	6.70137	https://www.genecards.org/cgi-bin/carddisp.pl?gene=LGALS3
535	AKT3	AKT Serine/Threonine Kinase 3	Protein Coding	Q9Y243	63	GC01M243488	6.6946	https://www.genecards.org/cgi-bin/carddisp.pl?gene=AKT3
536	DHFR	Dihydrofolate Reductase	Protein Coding	P00374	58	GC05M080626	6.68276	https://www.genecards.org/cgi-bin/carddisp.pl?gene=DHFR
537	HSPA1A	Heat Shock Protein Family A (Hsp70) Member 1A	Protein Coding	P0DMV8	55	GC06P134838	6.67666	https://www.genecards.org/cgi-bin/carddisp.pl?gene=HSPA1A
538	GSTP1	Glutathione S-Transferase Pi 1	Protein Coding	P09211	59	GC11P067583	6.66952	https://www.genecards.org/cgi-bin/carddisp.pl?gene=GSTP1
539	APOB	Apolipoprotein B	Protein Coding	P04114	55	GC02M020956	6.6694	https://www.genecards.org/cgi-bin/carddisp.pl?gene=APOB
540	EZR	Ezrin	Protein Coding	P15311	54	GC06M158765	6.66695	https://www.genecards.org/cgi-bin/carddisp.pl?gene=EZR
541	KHDRBS1	KH RNA Binding Domain Containing, Signal Transduction Associated 1	Protein Coding	Q07666	51	GC01P032013	6.66305	https://www.genecards.org/cgi-bin/carddisp.pl?gene=KHDRBS1
542	KAT2B	Lysine Acetyltransferase 2B	Protein Coding	Q92831	56	GC03P021766	6.66026	https://www.genecards.org/cgi-bin/carddisp.pl?gene=KAT2B
543	FCER2	Fc Epsilon Receptor II	Protein Coding	P06734	52	GC19M091948	6.65588	https://www.genecards.org/cgi-bin/carddisp.pl?gene=FCER2
544	SDC1	Syndecan 1	Protein Coding	P18827	51	GC02M020200	6.65324	https://www.genecards.org/cgi-bin/carddisp.pl?gene=SDC1
545	CD70	CD70 Molecule	Protein Coding	P32970	51	GC19M091904	6.65108	https://www.genecards.org/cgi-bin/carddisp.pl?gene=CD70
546	RBP4	Retinol Binding Protein 4	Protein Coding	P02753	54	GC10M093591	6.65005	https://www.genecards.org/cgi-bin/carddisp.pl?gene=RBP4
547	AP2M1	Adaptor Related Protein Complex 2 Subunit Mu 1	Protein Coding	Q96CW1	52	GC03P184174	6.64917	https://www.genecards.org/cgi-bin/carddisp.pl?gene=AP2M1
548	MEG3	Maternally Expressed 3	RNA Gene		34	GC14P116735	6.64862	https://www.genecards.org/cgi-bin/carddisp.pl?gene=MEG3
549	PTEN	Phosphatase And Tensin Homolog	Protein Coding	P60484	61	GC10P109367	6.64014	https://www.genecards.org/cgi-bin/carddisp.pl?gene=PTEN
550	TAP2	Transporter 2, ATP Binding Cassette Subfamily B Member	Protein Coding	Q03519	53	GC06M032821	6.6376	https://www.genecards.org/cgi-bin/carddisp.pl?gene=TAP2
551	CFH	Complement Factor H	Protein Coding	P08603	56	GC01P196621	6.63744	https://www.genecards.org/cgi-bin/carddisp.pl?gene=CFH
552	FUT2	Fucosyltransferase 2 (H Blood Group)	Protein Coding	Q10981	54	GC19P048695	6.63647	https://www.genecards.org/cgi-bin/carddisp.pl?gene=FUT2
553	CD1D	CD1d Molecule	Protein Coding	P15813	51	GC01P158178	6.63124	https://www.genecards.org/cgi-bin/carddisp.pl?gene=CD1D
554	PSMC3	Proteasome 26S Subunit, ATPase 3	Protein Coding	P17980	53	GC11M125007	6.62067	https://www.genecards.org/cgi-bin/carddisp.pl?gene=PSMC3
555	TUBA1B	Tubulin Alpha 1b	Protein Coding	P68363	53	GC12M049127	6.61843	https://www.genecards.org/cgi-bin/carddisp.pl?gene=TUBA1B
556	PAK1	P21 (RAC1) Activated Kinase 1	Protein Coding	Q13153	60	GC11M125835	6.6172	https://www.genecards.org/cgi-bin/carddisp.pl?gene=PAK1
557	IFI16	Interferon Gamma Inducible Protein 16	Protein Coding	Q16666	52	GC01P158999	6.61307	https://www.genecards.org/cgi-bin/carddisp.pl?gene=IFI16
558	DNM2	Dynamin 2	Protein Coding	P50570	58	GC19P010718	6.6098	https://www.genecards.org/cgi-bin/carddisp.pl?gene=DNM2
559	KIR2DL1	Killer Cell Immunoglobulin Like Receptor, Two Ig Domains And Long Cytoplasmic Tail 1	Protein Coding	P43626	44	GC19P113694	6.60645	https://www.genecards.org/cgi-bin/carddisp.pl?gene=KIR2DL1
560	PCNA	Proliferating Cell Nuclear Antigen	Protein Coding	P12004	59	GC20M005114	6.60473	https://www.genecards.org/cgi-bin/carddisp.pl?gene=PCNA
561	SELPLG	Selectin P Ligand	Protein Coding	Q14242	53	GC12M108621	6.5987	https://www.genecards.org/cgi-bin/carddisp.pl?gene=SELPLG
562	PIK3R2	Phosphoinositide-3-Kinase Regulatory Subunit 2	Protein Coding	O00459	59	GC19P018153	6.59787	https://www.genecards.org/cgi-bin/carddisp.pl?gene=PIK3R2
563	GGT1	Gamma-Glutamyltransferase 1	Protein Coding	P19440	58	GC22P024583	6.58191	https://www.genecards.org/cgi-bin/carddisp.pl?gene=GGT1
564	GANAB	Glucosidase II Alpha Subunit	Protein Coding	Q14697	54	GC11M125242	6.57043	https://www.genecards.org/cgi-bin/carddisp.pl?gene=GANAB
565	GRIN2B	Glutamate Ionotropic Receptor NMDA Type Subunit 2B	Protein Coding	Q13224	61	GC12M013437	6.56759	https://www.genecards.org/cgi-bin/carddisp.pl?gene=GRIN2B
566	TRP-AGG2-5	TRNA-Pro (Anticodon AGG) 2-5	RNA Gene		17	GC14M026908	6.56425	https://www.genecards.org/cgi-bin/carddisp.pl?gene=TRP-AGG2-5
567	GAA	Alpha Glucosidase	Protein Coding	P10253	59	GC17P080101	6.55672	https://www.genecards.org/cgi-bin/carddisp.pl?gene=GAA
568	CDC42	Cell Division Cycle 42	Protein Coding	P60953	59	GC01P022052	6.55205	https://www.genecards.org/cgi-bin/carddisp.pl?gene=CDC42
569	PSMC2	Proteasome 26S Subunit, ATPase 2	Protein Coding	P35998	50	GC07P103328	6.55046	https://www.genecards.org/cgi-bin/carddisp.pl?gene=PSMC2
570	CCND1	Cyclin D1	Protein Coding	P24385	62	GC11P069641	6.54406	https://www.genecards.org/cgi-bin/carddisp.pl?gene=CCND1
571	PABPC1	Poly(A) Binding Protein Cytoplasmic 1	Protein Coding	P11940	51	GC08M100685	6.54395	https://www.genecards.org/cgi-bin/carddisp.pl?gene=PABPC1
572	CST3	Cystatin C	Protein Coding	P01034	53	GC20M023930	6.5338	https://www.genecards.org/cgi-bin/carddisp.pl?gene=CST3
573	CTSB	Cathepsin B	Protein Coding	P07858	60	GC08M011842	6.53371	https://www.genecards.org/cgi-bin/carddisp.pl?gene=CTSB
574	PSMC4	Proteasome 26S Subunit, ATPase 4	Protein Coding	P43686	51	GC19P113047	6.53129	https://www.genecards.org/cgi-bin/carddisp.pl?gene=PSMC4
575	STAT5A	Signal Transducer And Activator Of Transcription 5A	Protein Coding	P42229	56	GC17P042287	6.51924	https://www.genecards.org/cgi-bin/carddisp.pl?gene=STAT5A
576	LMNA	Lamin A/C	Protein Coding	P02545	58	GC01P156082	6.50788	https://www.genecards.org/cgi-bin/carddisp.pl?gene=LMNA
577	CD74	CD74 Molecule	Protein Coding	P04233	48	GC05M150378	6.50239	https://www.genecards.org/cgi-bin/carddisp.pl?gene=CD74
578	PRKCQ	Protein Kinase C Theta	Protein Coding	Q04759	57	GC10M006940	6.49648	https://www.genecards.org/cgi-bin/carddisp.pl?gene=PRKCQ
579	PRL	Prolactin	Protein Coding	P01236	53	GC06M022287	6.49323	https://www.genecards.org/cgi-bin/carddisp.pl?gene=PRL
580	GATA2	GATA Binding Protein 2	Protein Coding	P23769	57	GC03M128479	6.49272	https://www.genecards.org/cgi-bin/carddisp.pl?gene=GATA2
581	CANX	Calnexin	Protein Coding	P27824	54	GC05P179678	6.48961	https://www.genecards.org/cgi-bin/carddisp.pl?gene=CANX
582	DMBT1	Deleted In Malignant Brain Tumors 1	Protein Coding	Q9UGM3	48	GC10P122560	6.48563	https://www.genecards.org/cgi-bin/carddisp.pl?gene=DMBT1
583	MAPK10	Mitogen-Activated Protein Kinase 10	Protein Coding	P53779	55	GC04M085990	6.48009	https://www.genecards.org/cgi-bin/carddisp.pl?gene=MAPK10
584	HNRNPA1	Heterogeneous Nuclear Ribonucleoprotein A1	Protein Coding	P09651	56	GC12P054280	6.47707	https://www.genecards.org/cgi-bin/carddisp.pl?gene=HNRNPA1
585	LINC01191	Long Intergenic Non-Protein Coding RNA 1191	RNA Gene		20	GC02P143694	6.47698	https://www.genecards.org/cgi-bin/carddisp.pl?gene=LINC01191
586	PIK3C2B	Phosphatidylinositol-4-Phosphate 3-Kinase Catalytic Subunit Type 2 Beta	Protein Coding	O00750	53	GC01M204422	6.47343	https://www.genecards.org/cgi-bin/carddisp.pl?gene=PIK3C2B
587	IFITM2	Interferon Induced Transmembrane Protein 2	Protein Coding	Q01629	44	GC11P010555	6.46844	https://www.genecards.org/cgi-bin/carddisp.pl?gene=IFITM2
588	CCL19	C-C Motif Chemokine Ligand 19	Protein Coding	Q99731	48	GC09M035082	6.45841	https://www.genecards.org/cgi-bin/carddisp.pl?gene=CCL19
589	ABCE1	ATP Binding Cassette Subfamily E Member 1	Protein Coding	P61221	45	GC04P145097	6.4466	https://www.genecards.org/cgi-bin/carddisp.pl?gene=ABCE1
590	NPM1	Nucleophosmin 1	Protein Coding	P06748	59	GC05P171387	6.42319	https://www.genecards.org/cgi-bin/carddisp.pl?gene=NPM1
591	SH2D1A	SH2 Domain Containing 1A	Protein Coding	O60880	55	GC0XP124227	6.42066	https://www.genecards.org/cgi-bin/carddisp.pl?gene=SH2D1A
592	MIR34C	MicroRNA 34c	RNA Gene		29	GC11P112480	6.39358	https://www.genecards.org/cgi-bin/carddisp.pl?gene=MIR34C
593	LIF	LIF Interleukin 6 Family Cytokine	Protein Coding	P15018	53	GC22M030240	6.38835	https://www.genecards.org/cgi-bin/carddisp.pl?gene=LIF
594	PRKCB	Protein Kinase C Beta	Protein Coding	P05771	58	GC16P081181	6.38721	https://www.genecards.org/cgi-bin/carddisp.pl?gene=PRKCB
595	PECAM1	Platelet And Endothelial Cell Adhesion Molecule 1	Protein Coding	P16284	50	GC17M064319	6.38281	https://www.genecards.org/cgi-bin/carddisp.pl?gene=PECAM1
596	EIF2S1	Eukaryotic Translation Initiation Factor 2 Subunit Alpha	Protein Coding	P05198	54	GC14P067359	6.37178	https://www.genecards.org/cgi-bin/carddisp.pl?gene=EIF2S1
597	TNFRSF11B	TNF Receptor Superfamily Member 11b	Protein Coding	O00300	56	GC08M118923	6.37082	https://www.genecards.org/cgi-bin/carddisp.pl?gene=TNFRSF11B
598	NCR1	Natural Cytotoxicity Triggering Receptor 1	Protein Coding	O76036	47	GC19P113702	6.36492	https://www.genecards.org/cgi-bin/carddisp.pl?gene=NCR1
599	TREM1	Triggering Receptor Expressed On Myeloid Cells 1	Protein Coding	Q9NP99	51	GC06M041267	6.36421	https://www.genecards.org/cgi-bin/carddisp.pl?gene=TREM1
600	MOGS	Mannosyl-Oligosaccharide Glucosidase	Protein Coding	Q13724	51	GC02M074461	6.35579	https://www.genecards.org/cgi-bin/carddisp.pl?gene=MOGS
601	KIR2DS4	Killer Cell Immunoglobulin Like Receptor, Two Ig Domains And Short Cytoplasmic Tail 4	Protein Coding	P43632	40	GC19P113698	6.3534	https://www.genecards.org/cgi-bin/carddisp.pl?gene=KIR2DS4
602	UBC	Ubiquitin C	Protein Coding	P0CG48	53	GC12M124911	6.34756	https://www.genecards.org/cgi-bin/carddisp.pl?gene=UBC
603	C1QBP	Complement C1q Binding Protein	Protein Coding	Q07021	53	GC17M005432	6.3473	https://www.genecards.org/cgi-bin/carddisp.pl?gene=C1QBP
604	PAPPA-AS1	PAPPA Antisense RNA 1	RNA Gene	Q5QFB9	27	GC09M116398	6.34669	https://www.genecards.org/cgi-bin/carddisp.pl?gene=PAPPA-AS1
605	PSMC5	Proteasome 26S Subunit, ATPase 5	Protein Coding	P62195	51	GC17P063827	6.34631	https://www.genecards.org/cgi-bin/carddisp.pl?gene=PSMC5
606	TRD-GTC9-1	TRNA-Asp (Anticodon GTC) 9-1	RNA Gene		13	GC01P164909	6.34609	https://www.genecards.org/cgi-bin/carddisp.pl?gene=TRD-GTC9-1
607	TNFRSF8	TNF Receptor Superfamily Member 8	Protein Coding	P28908	52	GC01P012063	6.34473	https://www.genecards.org/cgi-bin/carddisp.pl?gene=TNFRSF8
608	SLAMF6	SLAM Family Member 6	Protein Coding	Q96DU3	47	GC01M163193	6.343	https://www.genecards.org/cgi-bin/carddisp.pl?gene=SLAMF6
609	TBX21	T-Box Transcription Factor 21	Protein Coding	Q9UL17	54	GC17P047733	6.33752	https://www.genecards.org/cgi-bin/carddisp.pl?gene=TBX21
610	LDLR	Low Density Lipoprotein Receptor	Protein Coding	P01130	60	GC19P112317	6.33694	https://www.genecards.org/cgi-bin/carddisp.pl?gene=LDLR
611	SST	Somatostatin	Protein Coding	P61278	50	GC03M187668	6.32801	https://www.genecards.org/cgi-bin/carddisp.pl?gene=SST
612	SRSF2	Serine And Arginine Rich Splicing Factor 2	Protein Coding	Q01130	48	GC17M076734	6.31851	https://www.genecards.org/cgi-bin/carddisp.pl?gene=SRSF2
613	MUC1	Mucin 1, Cell Surface Associated	Protein Coding	P15941	56	GC01M155185	6.31362	https://www.genecards.org/cgi-bin/carddisp.pl?gene=MUC1
614	TLR6	Toll Like Receptor 6	Protein Coding	Q9Y2C9	54	GC04M038828	6.30915	https://www.genecards.org/cgi-bin/carddisp.pl?gene=TLR6
615	STAT2	Signal Transducer And Activator Of Transcription 2	Protein Coding	P52630	57	GC12M056341	6.30624	https://www.genecards.org/cgi-bin/carddisp.pl?gene=STAT2
616	ANXA2	Annexin A2	Protein Coding	P07355	56	GC15M060347	6.3021	https://www.genecards.org/cgi-bin/carddisp.pl?gene=ANXA2
617	CSNK2A1	Casein Kinase 2 Alpha 1	Protein Coding	P68400	59	GC20M000472	6.28643	https://www.genecards.org/cgi-bin/carddisp.pl?gene=CSNK2A1
618	GANC	Glucosidase Alpha, Neutral C	Protein Coding	Q8TET4	41	GC15P042273	6.27387	https://www.genecards.org/cgi-bin/carddisp.pl?gene=GANC
619	LGALS3BP	Galectin 3 Binding Protein	Protein Coding	Q08380	50	GC17M078971	6.27262	https://www.genecards.org/cgi-bin/carddisp.pl?gene=LGALS3BP
620	CLEC4D	C-Type Lectin Domain Family 4 Member D	Protein Coding	Q8WXI8	44	GC12P008509	6.27075	https://www.genecards.org/cgi-bin/carddisp.pl?gene=CLEC4D
621	PDIA2	Protein Disulfide Isomerase Family A Member 2	Protein Coding	Q13087	48	GC16P080156	6.2638	https://www.genecards.org/cgi-bin/carddisp.pl?gene=PDIA2
622	OPRM1	Opioid Receptor Mu 1	Protein Coding	P35372	57	GC06P154267	6.25815	https://www.genecards.org/cgi-bin/carddisp.pl?gene=OPRM1
623	SLC25A4	Solute Carrier Family 25 Member 4	Protein Coding	P12235	58	GC04P185143	6.24564	https://www.genecards.org/cgi-bin/carddisp.pl?gene=SLC25A4
624	OAS1	2'-5'-Oligoadenylate Synthetase 1	Protein Coding	P00973	53	GC12P113005	6.24349	https://www.genecards.org/cgi-bin/carddisp.pl?gene=OAS1
625	LRP1	LDL Receptor Related Protein 1	Protein Coding	Q07954	56	GC12P057128	6.24254	https://www.genecards.org/cgi-bin/carddisp.pl?gene=LRP1
626	EGF	Epidermal Growth Factor	Protein Coding	P01133	60	GC04P109912	6.23976	https://www.genecards.org/cgi-bin/carddisp.pl?gene=EGF
627	CFLAR	CASP8 And FADD Like Apoptosis Regulator	Protein Coding	O15519	53	GC02P201527	6.22376	https://www.genecards.org/cgi-bin/carddisp.pl?gene=CFLAR
628	DDX1	DEAD-Box Helicase 1	Protein Coding	Q92499	53	GC02P015591	6.22354	https://www.genecards.org/cgi-bin/carddisp.pl?gene=DDX1
629	EEF1A1	Eukaryotic Translation Elongation Factor 1 Alpha 1	Protein Coding	P68104	52	GC06M094314	6.22068	https://www.genecards.org/cgi-bin/carddisp.pl?gene=EEF1A1
630	PSMD7	Proteasome 26S Subunit, Non-ATPase 7	Protein Coding	P51665	52	GC16P074296	6.21643	https://www.genecards.org/cgi-bin/carddisp.pl?gene=PSMD7
631	IL10RA	Interleukin 10 Receptor Subunit Alpha	Protein Coding	Q13651	53	GC11P117993	6.21579	https://www.genecards.org/cgi-bin/carddisp.pl?gene=IL10RA
632	TNFRSF10A	TNF Receptor Superfamily Member 10a	Protein Coding	O00220	54	GC08M023190	6.21548	https://www.genecards.org/cgi-bin/carddisp.pl?gene=TNFRSF10A
633	DLEU2	Deleted In Lymphocytic Leukemia 2	RNA Gene		30	GC13M049913	6.20242	https://www.genecards.org/cgi-bin/carddisp.pl?gene=DLEU2
634	ABCG2	ATP Binding Cassette Subfamily G Member 2 (JR Blood Group)	Protein Coding	Q9UNQ0	59	GC04M088090	6.19123	https://www.genecards.org/cgi-bin/carddisp.pl?gene=ABCG2
635	ULBP2	UL16 Binding Protein 2	Protein Coding	Q9BZM5	46	GC06P150087	6.18071	https://www.genecards.org/cgi-bin/carddisp.pl?gene=ULBP2
636	ZAP70	Zeta Chain Of T Cell Receptor Associated Protein Kinase 70	Protein Coding	P43403	59	GC02P097943	6.17361	https://www.genecards.org/cgi-bin/carddisp.pl?gene=ZAP70
637	NOS1	Nitric Oxide Synthase 1	Protein Coding	P29475	58	GC12M117208	6.17046	https://www.genecards.org/cgi-bin/carddisp.pl?gene=NOS1
638	CXCR5	C-X-C Motif Chemokine Receptor 5	Protein Coding	P32302	50	GC11P122176	6.16668	https://www.genecards.org/cgi-bin/carddisp.pl?gene=CXCR5
639	IL6R	Interleukin 6 Receptor	Protein Coding	P08887	59	GC01P154405	6.16281	https://www.genecards.org/cgi-bin/carddisp.pl?gene=IL6R
640	CMKLR2	Chemerin Chemokine-Like Receptor 2	Protein Coding	P46091	42	GC02M206176	6.15914	https://www.genecards.org/cgi-bin/carddisp.pl?gene=CMKLR2
641	MIR451A	MicroRNA 451a	RNA Gene		25	GC17M028861	6.14993	https://www.genecards.org/cgi-bin/carddisp.pl?gene=MIR451A
642	MIR133B	MicroRNA 133b	RNA Gene		29	GC06P052148	6.14798	https://www.genecards.org/cgi-bin/carddisp.pl?gene=MIR133B
643	HTATSF1	HIV-1 Tat Specific Factor 1	Protein Coding	O43719	41	GC0XP136497	6.14289	https://www.genecards.org/cgi-bin/carddisp.pl?gene=HTATSF1
644	HEXIM1	HEXIM P-TEFb Complex Subunit 1	Protein Coding	O94992	45	GC17P112411	6.13263	https://www.genecards.org/cgi-bin/carddisp.pl?gene=HEXIM1
645	CD83	CD83 Molecule	Protein Coding	Q01151	49	GC06P014117	6.132	https://www.genecards.org/cgi-bin/carddisp.pl?gene=CD83
646	RN7SL1	RNA Component Of Signal Recognition Particle 7SL1	RNA Gene		24	GC14P049546	6.12928	https://www.genecards.org/cgi-bin/carddisp.pl?gene=RN7SL1
647	RAN	RAN, Member RAS Oncogene Family	Protein Coding	P62826	52	GC12P133472	6.12854	https://www.genecards.org/cgi-bin/carddisp.pl?gene=RAN
648	PIK3C3	Phosphatidylinositol 3-Kinase Catalytic Subunit Type 3	Protein Coding	Q8NEB9	58	GC18P041955	6.1262	https://www.genecards.org/cgi-bin/carddisp.pl?gene=PIK3C3
649	KDR	Kinase Insert Domain Receptor	Protein Coding	P35968	62	GC04M055078	6.12472	https://www.genecards.org/cgi-bin/carddisp.pl?gene=KDR
650	CXCL11	C-X-C Motif Chemokine Ligand 11	Protein Coding	O14625	50	GC04M076033	6.12324	https://www.genecards.org/cgi-bin/carddisp.pl?gene=CXCL11
651	CALM1	Calmodulin 1	Protein Coding	P0DP23	54	GC14P090396	6.1215	https://www.genecards.org/cgi-bin/carddisp.pl?gene=CALM1
652	RAF1	Raf-1 Proto-Oncogene, Serine/Threonine Kinase	Protein Coding	P04049	63	GC03M012583	6.1205	https://www.genecards.org/cgi-bin/carddisp.pl?gene=RAF1
653	RNU6-1	RNA, U6 Small Nuclear 1	RNA Gene		21	GC15M067839	6.11372	https://www.genecards.org/cgi-bin/carddisp.pl?gene=RNU6-1
654	CLDN5	Claudin 5	Protein Coding	O00501	48	GC22M019523	6.10694	https://www.genecards.org/cgi-bin/carddisp.pl?gene=CLDN5
655	LOC117307477	CD209 Promoter Region	Functional Element		6	GC19P112147	6.10491	https://www.genecards.org/cgi-bin/carddisp.pl?gene=LOC117307477
656	NFATC1	Nuclear Factor Of Activated T Cells 1	Protein Coding	O95644	56	GC18P079395	6.1046	https://www.genecards.org/cgi-bin/carddisp.pl?gene=NFATC1
657	TRAF3	TNF Receptor Associated Factor 3	Protein Coding	Q13114	55	GC14P115798	6.10458	https://www.genecards.org/cgi-bin/carddisp.pl?gene=TRAF3
658	PRKDC	Protein Kinase, DNA-Activated, Catalytic Subunit	Protein Coding	P78527	59	GC08M047773	6.09574	https://www.genecards.org/cgi-bin/carddisp.pl?gene=PRKDC
659	SPP1	Secreted Phosphoprotein 1	Protein Coding	P10451	54	GC04P087975	6.08643	https://www.genecards.org/cgi-bin/carddisp.pl?gene=SPP1
660	PSME2	Proteasome Activator Subunit 2	Protein Coding	Q9UL46	46	GC14M024143	6.07766	https://www.genecards.org/cgi-bin/carddisp.pl?gene=PSME2
661	SLC2A1	Solute Carrier Family 2 Member 1	Protein Coding	P11166	62	GC01M042925	6.07666	https://www.genecards.org/cgi-bin/carddisp.pl?gene=SLC2A1
662	KLRC1	Killer Cell Lectin Like Receptor C1	Protein Coding	P26715	50	GC12M029503	6.07383	https://www.genecards.org/cgi-bin/carddisp.pl?gene=KLRC1
663	ROCR	Regulator Of Chondrogenesis RNA	RNA Gene		17	GC17M078907	6.07084	https://www.genecards.org/cgi-bin/carddisp.pl?gene=ROCR
664	CYP2A6	Cytochrome P450 Family 2 Subfamily A Member 6	Protein Coding	P11509	54	GC19M040843	6.06826	https://www.genecards.org/cgi-bin/carddisp.pl?gene=CYP2A6
665	EIF5A	Eukaryotic Translation Initiation Factor 5A	Protein Coding	P63241	52	GC17P007306	6.05925	https://www.genecards.org/cgi-bin/carddisp.pl?gene=EIF5A
666	TAP1	Transporter 1, ATP Binding Cassette Subfamily B Member	Protein Coding	Q03518	56	GC06M093850	6.05895	https://www.genecards.org/cgi-bin/carddisp.pl?gene=TAP1
667	HAVCR1	Hepatitis A Virus Cellular Receptor 1	Protein Coding	Q96D42	51	GC05M157028	6.05556	https://www.genecards.org/cgi-bin/carddisp.pl?gene=HAVCR1
668	PSMA2	Proteasome 20S Subunit Alpha 2	Protein Coding	P25787	52	GC07M042916	6.05101	https://www.genecards.org/cgi-bin/carddisp.pl?gene=PSMA2
669	MIR320A	MicroRNA 320a	RNA Gene		29	GC08M022306	6.04835	https://www.genecards.org/cgi-bin/carddisp.pl?gene=MIR320A
670	PSMA3	Proteasome 20S Subunit Alpha 3	Protein Coding	P25788	54	GC14P058244	6.03333	https://www.genecards.org/cgi-bin/carddisp.pl?gene=PSMA3
671	PSMF1	Proteasome Inhibitor Subunit 1	Protein Coding	Q92530	44	GC20P001113	6.03115	https://www.genecards.org/cgi-bin/carddisp.pl?gene=PSMF1
672	MIR223	MicroRNA 223	RNA Gene		29	GC0XP066018	6.02368	https://www.genecards.org/cgi-bin/carddisp.pl?gene=MIR223
673	ABCA1	ATP Binding Cassette Subfamily A Member 1	Protein Coding	O95477	58	GC09M104781	6.01612	https://www.genecards.org/cgi-bin/carddisp.pl?gene=ABCA1
674	CFL1	Cofilin 1	Protein Coding	P23528	54	GC11M065823	6.01027	https://www.genecards.org/cgi-bin/carddisp.pl?gene=CFL1
675	MIR150	MicroRNA 150	RNA Gene		29	GC19M049500	6.00598	https://www.genecards.org/cgi-bin/carddisp.pl?gene=MIR150
676	PSMB6	Proteasome 20S Subunit Beta 6	Protein Coding	P28072	50	GC17P004796	6.00523	https://www.genecards.org/cgi-bin/carddisp.pl?gene=PSMB6
677	PRKCI	Protein Kinase C Iota	Protein Coding	P41743	54	GC03P170222	6.00457	https://www.genecards.org/cgi-bin/carddisp.pl?gene=PRKCI
678	GRIN1	Glutamate Ionotropic Receptor NMDA Type Subunit 1	Protein Coding	Q05586	59	GC09P137138	6.00077	https://www.genecards.org/cgi-bin/carddisp.pl?gene=GRIN1
679	MASP2	MBL Associated Serine Protease 2	Protein Coding	O00187	54	GC01M014494	6.00038	https://www.genecards.org/cgi-bin/carddisp.pl?gene=MASP2
680	ZC3HAV1	Zinc Finger CCCH-Type Containing, Antiviral 1	Protein Coding	Q7Z2W4	46	GC07M139113	5.99548	https://www.genecards.org/cgi-bin/carddisp.pl?gene=ZC3HAV1
681	GNLY	Granulysin	Protein Coding	P22749	46	GC02P085685	5.99308	https://www.genecards.org/cgi-bin/carddisp.pl?gene=GNLY
682	POLR1H	RNA Polymerase I Subunit H	Protein Coding	Q9P1U0	43	GC06P144004	5.99066	https://www.genecards.org/cgi-bin/carddisp.pl?gene=POLR1H
683	MIR148A	MicroRNA 148a	RNA Gene		27	GC07M025950	5.98805	https://www.genecards.org/cgi-bin/carddisp.pl?gene=MIR148A
684	PSMD2	Proteasome 26S Subunit Ubiquitin Receptor, Non-ATPase 2	Protein Coding	Q13200	52	GC03P184452	5.98467	https://www.genecards.org/cgi-bin/carddisp.pl?gene=PSMD2
685	MMP7	Matrix Metallopeptidase 7	Protein Coding	P09237	56	GC11M126171	5.97528	https://www.genecards.org/cgi-bin/carddisp.pl?gene=MMP7
686	DAXX	Death Domain Associated Protein	Protein Coding	Q9UER7	52	GC06M033318	5.96783	https://www.genecards.org/cgi-bin/carddisp.pl?gene=DAXX
687	APOH	Apolipoprotein H	Protein Coding	P02749	53	GC17M066212	5.9668	https://www.genecards.org/cgi-bin/carddisp.pl?gene=APOH
688	IL18R1	Interleukin 18 Receptor 1	Protein Coding	Q13478	52	GC02P102311	5.96412	https://www.genecards.org/cgi-bin/carddisp.pl?gene=IL18R1
689	LYN	LYN Proto-Oncogene, Src Family Tyrosine Kinase	Protein Coding	P07948	58	GC08P055879	5.95113	https://www.genecards.org/cgi-bin/carddisp.pl?gene=LYN
690	PSMD13	Proteasome 26S Subunit, Non-ATPase 13	Protein Coding	Q9UNM6	48	GC11P000236	5.94688	https://www.genecards.org/cgi-bin/carddisp.pl?gene=PSMD13
691	PSMA5	Proteasome 20S Subunit Alpha 5	Protein Coding	P28066	52	GC01M109399	5.94673	https://www.genecards.org/cgi-bin/carddisp.pl?gene=PSMA5
692	IL33	Interleukin 33	Protein Coding	O95760	48	GC09P009214	5.94162	https://www.genecards.org/cgi-bin/carddisp.pl?gene=IL33
693	AP1B1	Adaptor Related Protein Complex 1 Subunit Beta 1	Protein Coding	Q10567	51	GC22M029327	5.93298	https://www.genecards.org/cgi-bin/carddisp.pl?gene=AP1B1
694	RSAD2	Radical S-Adenosyl Methionine Domain Containing 2	Protein Coding	Q8WXG1	49	GC02P006865	5.93173	https://www.genecards.org/cgi-bin/carddisp.pl?gene=RSAD2
695	THBS1	Thrombospondin 1	Protein Coding	P07996	54	GC15P039581	5.92795	https://www.genecards.org/cgi-bin/carddisp.pl?gene=THBS1
696	PSMA6	Proteasome 20S Subunit Alpha 6	Protein Coding	P60900	54	GC14P035278	5.91905	https://www.genecards.org/cgi-bin/carddisp.pl?gene=PSMA6
697	MMP3	Matrix Metallopeptidase 3	Protein Coding	P08254	59	GC11M102835	5.91754	https://www.genecards.org/cgi-bin/carddisp.pl?gene=MMP3
698	PSMA7	Proteasome 20S Subunit Alpha 7	Protein Coding	O14818	53	GC20M062136	5.91345	https://www.genecards.org/cgi-bin/carddisp.pl?gene=PSMA7
699	PRKACA	Protein Kinase CAMP-Activated Catalytic Subunit Alpha	Protein Coding	P17612	61	GC19M092217	5.9001	https://www.genecards.org/cgi-bin/carddisp.pl?gene=PRKACA
700	C1QA	Complement C1q A Chain	Protein Coding	P02745	53	GC01P041648	5.89463	https://www.genecards.org/cgi-bin/carddisp.pl?gene=C1QA
701	PON1	Paraoxonase 1	Protein Coding	P27169	56	GC07M095297	5.88921	https://www.genecards.org/cgi-bin/carddisp.pl?gene=PON1
702	PLCG1	Phospholipase C Gamma 1	Protein Coding	P19174	56	GC20P041136	5.88713	https://www.genecards.org/cgi-bin/carddisp.pl?gene=PLCG1
703	TOP1	DNA Topoisomerase I	Protein Coding	P11387	57	GC20P041028	5.88104	https://www.genecards.org/cgi-bin/carddisp.pl?gene=TOP1
704	MIR18A	MicroRNA 18a	RNA Gene		26	GC13P091683	5.87725	https://www.genecards.org/cgi-bin/carddisp.pl?gene=MIR18A
705	SELP	Selectin P	Protein Coding	P16109	54	GC01M169558	5.87328	https://www.genecards.org/cgi-bin/carddisp.pl?gene=SELP
706	PDIA3	Protein Disulfide Isomerase Family A Member 3	Protein Coding	P30101	52	GC15P043746	5.86839	https://www.genecards.org/cgi-bin/carddisp.pl?gene=PDIA3
707	PSMD12	Proteasome 26S Subunit, Non-ATPase 12	Protein Coding	O00232	51	GC17M067337	5.86348	https://www.genecards.org/cgi-bin/carddisp.pl?gene=PSMD12
708	BSG	Basigin (Ok Blood Group)	Protein Coding	P35613	53	GC19P000571	5.86271	https://www.genecards.org/cgi-bin/carddisp.pl?gene=BSG
709	PSMD4	Proteasome 26S Subunit Ubiquitin Receptor, Non-ATPase 4	Protein Coding	P55036	53	GC01P164294	5.85116	https://www.genecards.org/cgi-bin/carddisp.pl?gene=PSMD4
710	BANF1	BAF Nuclear Assembly Factor 1	Protein Coding	O75531	51	GC11P066002	5.84662	https://www.genecards.org/cgi-bin/carddisp.pl?gene=BANF1
711	BECN1	Beclin 1	Protein Coding	Q14457	55	GC17M042810	5.82808	https://www.genecards.org/cgi-bin/carddisp.pl?gene=BECN1
712	MIR34A	MicroRNA 34a	RNA Gene		29	GC01M014460	5.82623	https://www.genecards.org/cgi-bin/carddisp.pl?gene=MIR34A
713	PSMD11	Proteasome 26S Subunit, Non-ATPase 11	Protein Coding	O00231	48	GC17P032444	5.82123	https://www.genecards.org/cgi-bin/carddisp.pl?gene=PSMD11
714	LOC654780	Splicing Factor Proline/Glutamine-Rich	RNA Gene		17	GC16M084193	5.81734	https://www.genecards.org/cgi-bin/carddisp.pl?gene=LOC654780
715	VIPR1	Vasoactive Intestinal Peptide Receptor 1	Protein Coding	P32241	55	GC03P042490	5.8146	https://www.genecards.org/cgi-bin/carddisp.pl?gene=VIPR1
716	PSMB10	Proteasome 20S Subunit Beta 10	Protein Coding	P40306	51	GC16M067937	5.80296	https://www.genecards.org/cgi-bin/carddisp.pl?gene=PSMB10
717	KLRC2	Killer Cell Lectin Like Receptor C2	Protein Coding	P26717	44	GC12M029502	5.79992	https://www.genecards.org/cgi-bin/carddisp.pl?gene=KLRC2
718	S100A9	S100 Calcium Binding Protein A9	Protein Coding	P06702	53	GC01P153357	5.79743	https://www.genecards.org/cgi-bin/carddisp.pl?gene=S100A9
719	EDN1	Endothelin 1	Protein Coding	P05305	58	GC06P012236	5.78602	https://www.genecards.org/cgi-bin/carddisp.pl?gene=EDN1
720	CFP	Complement Factor Properdin	Protein Coding	P27918	52	GC0XM047623	5.78443	https://www.genecards.org/cgi-bin/carddisp.pl?gene=CFP
721	G3BP1	G3BP Stress Granule Assembly Factor 1	Protein Coding	Q13283	49	GC05P151771	5.77804	https://www.genecards.org/cgi-bin/carddisp.pl?gene=G3BP1
722	PIK3C2G	Phosphatidylinositol-4-Phosphate 3-Kinase Catalytic Subunit Type 2 Gamma	Protein Coding	O75747	45	GC12P018242	5.77675	https://www.genecards.org/cgi-bin/carddisp.pl?gene=PIK3C2G
723	DICER1	Dicer 1, Ribonuclease III	Protein Coding	Q9UPY3	57	GC14M095086	5.7751	https://www.genecards.org/cgi-bin/carddisp.pl?gene=DICER1
724	PSMB4	Proteasome 20S Subunit Beta 4	Protein Coding	P28070	54	GC01P151399	5.77076	https://www.genecards.org/cgi-bin/carddisp.pl?gene=PSMB4
725	CCL1	C-C Motif Chemokine Ligand 1	Protein Coding	P22362	46	GC17M076597	5.77009	https://www.genecards.org/cgi-bin/carddisp.pl?gene=CCL1
726	PSMC1	Proteasome 26S Subunit, ATPase 1	Protein Coding	P62191	51	GC14P090256	5.76957	https://www.genecards.org/cgi-bin/carddisp.pl?gene=PSMC1
727	KIR2DS2	Killer Cell Immunoglobulin Like Receptor, Two Ig Domains And Short Cytoplasmic Tail 2	Protein Coding	P43631	26	GC19Mr00125	5.76541	https://www.genecards.org/cgi-bin/carddisp.pl?gene=KIR2DS2
728	GRIN2D	Glutamate Ionotropic Receptor NMDA Type Subunit 2D	Protein Coding	O15399	58	GC19P113378	5.76426	https://www.genecards.org/cgi-bin/carddisp.pl?gene=GRIN2D
729	CD82	CD82 Molecule	Protein Coding	P27701	53	GC11P044564	5.75197	https://www.genecards.org/cgi-bin/carddisp.pl?gene=CD82
730	IFNAR2	Interferon Alpha And Beta Receptor Subunit 2	Protein Coding	P48551	58	GC21P033229	5.74546	https://www.genecards.org/cgi-bin/carddisp.pl?gene=IFNAR2
731	VWF	Von Willebrand Factor	Protein Coding	P04275	56	GC12M029229	5.73936	https://www.genecards.org/cgi-bin/carddisp.pl?gene=VWF
732	NFATC2	Nuclear Factor Of Activated T Cells 2	Protein Coding	Q13469	55	GC20M051386	5.73749	https://www.genecards.org/cgi-bin/carddisp.pl?gene=NFATC2
733	PSMC6	Proteasome 26S Subunit, ATPase 6	Protein Coding	P62333	48	GC14P052707	5.73683	https://www.genecards.org/cgi-bin/carddisp.pl?gene=PSMC6
734	GHRL	Ghrelin And Obestatin Prepropeptide	Protein Coding	Q9UBU3	50	GC03M010285	5.73491	https://www.genecards.org/cgi-bin/carddisp.pl?gene=GHRL
735	IKBKG	Inhibitor Of Nuclear Factor Kappa B Kinase Regulatory Subunit Gamma	Protein Coding	Q9Y6K9	56	GC0XP154541	5.72681	https://www.genecards.org/cgi-bin/carddisp.pl?gene=IKBKG
736	PSMD1	Proteasome 26S Subunit, Non-ATPase 1	Protein Coding	Q99460	50	GC02P231056	5.72252	https://www.genecards.org/cgi-bin/carddisp.pl?gene=PSMD1
737	PSMD3	Proteasome 26S Subunit, Non-ATPase 3	Protein Coding	O43242	51	GC17P039980	5.72179	https://www.genecards.org/cgi-bin/carddisp.pl?gene=PSMD3
738	CD244	CD244 Molecule	Protein Coding	Q9BZW8	53	GC01M160830	5.71561	https://www.genecards.org/cgi-bin/carddisp.pl?gene=CD244
739	FCN2	Ficolin 2	Protein Coding	Q15485	52	GC09P134864	5.7074	https://www.genecards.org/cgi-bin/carddisp.pl?gene=FCN2
740	HBB	Hemoglobin Subunit Beta	Protein Coding	P68871	54	GC11M012029	5.70697	https://www.genecards.org/cgi-bin/carddisp.pl?gene=HBB
741	MAP2	Microtubule Associated Protein 2	Protein Coding	P11137	53	GC02P209424	5.70057	https://www.genecards.org/cgi-bin/carddisp.pl?gene=MAP2
742	GSK3B	Glycogen Synthase Kinase 3 Beta	Protein Coding	P49841	59	GC03M119821	5.70028	https://www.genecards.org/cgi-bin/carddisp.pl?gene=GSK3B
743	H2AX	H2A.X Variant Histone	Protein Coding	P16104	53	GC11M126556	5.69715	https://www.genecards.org/cgi-bin/carddisp.pl?gene=H2AX
744	MIR98	MicroRNA 98	RNA Gene		26	GC0XM053782	5.69404	https://www.genecards.org/cgi-bin/carddisp.pl?gene=MIR98
745	AICDA	Activation Induced Cytidine Deaminase	Protein Coding	Q9GZX7	52	GC12M008602	5.68948	https://www.genecards.org/cgi-bin/carddisp.pl?gene=AICDA
746	CACNA1G-AS1	CACNA1G Antisense RNA 1	RNA Gene		22	GC17M078233	5.68626	https://www.genecards.org/cgi-bin/carddisp.pl?gene=CACNA1G-AS1
747	IFNGR2	Interferon Gamma Receptor 2	Protein Coding	P38484	53	GC21P033402	5.68433	https://www.genecards.org/cgi-bin/carddisp.pl?gene=IFNGR2
748	APLNR	Apelin Receptor	Protein Coding	P35414	52	GC11M057233	5.67894	https://www.genecards.org/cgi-bin/carddisp.pl?gene=APLNR
749	TREX1	Three Prime Repair Exonuclease 1	Protein Coding	Q9NSU2	51	GC03P057594	5.67624	https://www.genecards.org/cgi-bin/carddisp.pl?gene=TREX1
750	XCL1	X-C Motif Chemokine Ligand 1	Protein Coding	P47992	43	GC01P168576	5.67364	https://www.genecards.org/cgi-bin/carddisp.pl?gene=XCL1
751	FCGR3B	Fc Gamma Receptor IIIb	Protein Coding	O75015	52	GC01M161623	5.66552	https://www.genecards.org/cgi-bin/carddisp.pl?gene=FCGR3B
752	B3GAT1	Beta-1,3-Glucuronyltransferase 1	Protein Coding	Q9P2W7	52	GC11M134378	5.66527	https://www.genecards.org/cgi-bin/carddisp.pl?gene=B3GAT1
753	PSMB8	Proteasome 20S Subunit Beta 8	Protein Coding	P28062	59	GC06M032840	5.66471	https://www.genecards.org/cgi-bin/carddisp.pl?gene=PSMB8
754	IL19	Interleukin 19	Protein Coding	Q9UHD0	48	GC01P206770	5.6636	https://www.genecards.org/cgi-bin/carddisp.pl?gene=IL19
755	IL23A	Interleukin 23 Subunit Alpha	Protein Coding	Q9NPF7	48	GC12P060632	5.66183	https://www.genecards.org/cgi-bin/carddisp.pl?gene=IL23A
756	GRIN2C	Glutamate Ionotropic Receptor NMDA Type Subunit 2C	Protein Coding	Q14957	54	GC17M074842	5.65425	https://www.genecards.org/cgi-bin/carddisp.pl?gene=GRIN2C
757	TRN-GTT2-1	TRNA-Asn (Anticodon GTT) 2-1	RNA Gene		8	GC01P164147	5.65318	https://www.genecards.org/cgi-bin/carddisp.pl?gene=TRN-GTT2-1
758	CXCL5	C-X-C Motif Chemokine Ligand 5	Protein Coding	P42830	48	GC04M073995	5.64262	https://www.genecards.org/cgi-bin/carddisp.pl?gene=CXCL5
759	IFNL1	Interferon Lambda 1	Protein Coding	Q8IU54	45	GC19P039296	5.63805	https://www.genecards.org/cgi-bin/carddisp.pl?gene=IFNL1
760	VPS4A	Vacuolar Protein Sorting 4 Homolog A	Protein Coding	Q9UN37	51	GC16P069311	5.63421	https://www.genecards.org/cgi-bin/carddisp.pl?gene=VPS4A
761	TUBA1A	Tubulin Alpha 1a	Protein Coding	Q71U36	57	GC12M049184	5.62426	https://www.genecards.org/cgi-bin/carddisp.pl?gene=TUBA1A
762	HDAC2	Histone Deacetylase 2	Protein Coding	Q92769	61	GC06M113933	5.61752	https://www.genecards.org/cgi-bin/carddisp.pl?gene=HDAC2
763	LINC01587	Long Intergenic Non-Protein Coding RNA 1587	RNA Gene	Q99440	26	GC04P005524	5.61655	https://www.genecards.org/cgi-bin/carddisp.pl?gene=LINC01587
764	MTHFR	Methylenetetrahydrofolate Reductase	Protein Coding	P42898	56	GC01M011785	5.60508	https://www.genecards.org/cgi-bin/carddisp.pl?gene=MTHFR
765	PWAR4	Prader Willi/Angelman Region RNA 4	RNA Gene		15	GC15P025211	5.59825	https://www.genecards.org/cgi-bin/carddisp.pl?gene=PWAR4
766	PSMB2	Proteasome 20S Subunit Beta 2	Protein Coding	P49721	51	GC01M035599	5.59641	https://www.genecards.org/cgi-bin/carddisp.pl?gene=PSMB2
767	RBX1	Ring-Box 1	Protein Coding	P62877	52	GC22P040951	5.59443	https://www.genecards.org/cgi-bin/carddisp.pl?gene=RBX1
768	ITGA5	Integrin Subunit Alpha 5	Protein Coding	P08648	56	GC12M055919	5.58771	https://www.genecards.org/cgi-bin/carddisp.pl?gene=ITGA5
769	PHB1	Prohibitin 1	Protein Coding	P35232	54	GC17M078189	5.58677	https://www.genecards.org/cgi-bin/carddisp.pl?gene=PHB1
770	CXADR	CXADR Ig-Like Cell Adhesion Molecule	Protein Coding	P78310	53	GC21P017513	5.58478	https://www.genecards.org/cgi-bin/carddisp.pl?gene=CXADR
771	AGFG1	ArfGAP With FG Repeats 1	Protein Coding	P52594	48	GC02P227473	5.58333	https://www.genecards.org/cgi-bin/carddisp.pl?gene=AGFG1
772	HNRNPA2B1	Heterogeneous Nuclear Ribonucleoprotein A2/B1	Protein Coding	P22626	54	GC07M026174	5.58156	https://www.genecards.org/cgi-bin/carddisp.pl?gene=HNRNPA2B1
773	PSMD6	Proteasome 26S Subunit, Non-ATPase 6	Protein Coding	Q15008	49	GC03M063973	5.58153	https://www.genecards.org/cgi-bin/carddisp.pl?gene=PSMD6
774	IGFBP3	Insulin Like Growth Factor Binding Protein 3	Protein Coding	P17936	55	GC07M045912	5.57399	https://www.genecards.org/cgi-bin/carddisp.pl?gene=IGFBP3
775	PSME1	Proteasome Activator Subunit 1	Protein Coding	Q06323	46	GC14P024136	5.57295	https://www.genecards.org/cgi-bin/carddisp.pl?gene=PSME1
776	PLAU	Plasminogen Activator, Urokinase	Protein Coding	P00749	60	GC10P073909	5.57132	https://www.genecards.org/cgi-bin/carddisp.pl?gene=PLAU
777	CLEC4A	C-Type Lectin Domain Family 4 Member A	Protein Coding	Q9UMR7	45	GC12P039023	5.56882	https://www.genecards.org/cgi-bin/carddisp.pl?gene=CLEC4A
778	E2F1	E2F Transcription Factor 1	Protein Coding	Q01094	53	GC20M033675	5.55577	https://www.genecards.org/cgi-bin/carddisp.pl?gene=E2F1
779	IRAK1	Interleukin 1 Receptor Associated Kinase 1	Protein Coding	P51617	58	GC0XM154010	5.55552	https://www.genecards.org/cgi-bin/carddisp.pl?gene=IRAK1
780	NAT2	N-Acetyltransferase 2	Protein Coding	P11245	51	GC08P018391	5.54814	https://www.genecards.org/cgi-bin/carddisp.pl?gene=NAT2
781	TERC	Telomerase RNA Component	RNA Gene		35	GC03M169765	5.54742	https://www.genecards.org/cgi-bin/carddisp.pl?gene=TERC
782	MAP2K2	Mitogen-Activated Protein Kinase Kinase 2	Protein Coding	P36507	63	GC19M004090	5.54581	https://www.genecards.org/cgi-bin/carddisp.pl?gene=MAP2K2
783	CCL21	C-C Motif Chemokine Ligand 21	Protein Coding	O00585	49	GC09M034709	5.54105	https://www.genecards.org/cgi-bin/carddisp.pl?gene=CCL21
784	PSMB3	Proteasome 20S Subunit Beta 3	Protein Coding	P49720	49	GC17P038752	5.53678	https://www.genecards.org/cgi-bin/carddisp.pl?gene=PSMB3
785	THBD	Thrombomodulin	Protein Coding	P07204	55	GC20M023026	5.52749	https://www.genecards.org/cgi-bin/carddisp.pl?gene=THBD
786	STAT5B	Signal Transducer And Activator Of Transcription 5B	Protein Coding	P51692	58	GC17M042199	5.52475	https://www.genecards.org/cgi-bin/carddisp.pl?gene=STAT5B
787	MAP1LC3A	Microtubule Associated Protein 1 Light Chain 3 Alpha	Protein Coding	Q9H492	48	GC20P034546	5.52243	https://www.genecards.org/cgi-bin/carddisp.pl?gene=MAP1LC3A
788	CDK7	Cyclin Dependent Kinase 7	Protein Coding	P50613	54	GC05P077503	5.5213	https://www.genecards.org/cgi-bin/carddisp.pl?gene=CDK7
789	TIRAP	TIR Domain Containing Adaptor Protein	Protein Coding	P58753	50	GC11P126284	5.51961	https://www.genecards.org/cgi-bin/carddisp.pl?gene=TIRAP
790	KIR2DL5A	Killer Cell Immunoglobulin Like Receptor, Two Ig Domains And Long Cytoplasmic Tail 5A	Protein Coding	Q8N109	24	GC19MR00046	5.51868	https://www.genecards.org/cgi-bin/carddisp.pl?gene=KIR2DL5A
791	ILF3	Interleukin Enhancer Binding Factor 3	Protein Coding	Q12906	46	GC19P112301	5.51609	https://www.genecards.org/cgi-bin/carddisp.pl?gene=ILF3
792	TGFB2	Transforming Growth Factor Beta 2	Protein Coding	P61812	60	GC01P218345	5.51497	https://www.genecards.org/cgi-bin/carddisp.pl?gene=TGFB2
793	RAB7A	RAB7A, Member RAS Oncogene Family	Protein Coding	P51149	56	GC03P138990	5.51244	https://www.genecards.org/cgi-bin/carddisp.pl?gene=RAB7A
794	NEDD4	NEDD4 E3 Ubiquitin Protein Ligase	Protein Coding	P46934	55	GC15M055826	5.50773	https://www.genecards.org/cgi-bin/carddisp.pl?gene=NEDD4
795	PSMB7	Proteasome 20S Subunit Beta 7	Protein Coding	Q99436	47	GC09M124353	5.50606	https://www.genecards.org/cgi-bin/carddisp.pl?gene=PSMB7
796	AP1S1	Adaptor Related Protein Complex 1 Subunit Sigma 1	Protein Coding	P61966	48	GC07P101154	5.50161	https://www.genecards.org/cgi-bin/carddisp.pl?gene=AP1S1
797	PDIA6	Protein Disulfide Isomerase Family A Member 6	Protein Coding	Q15084	43	GC02M010784	5.49711	https://www.genecards.org/cgi-bin/carddisp.pl?gene=PDIA6
798	PSMB5	Proteasome 20S Subunit Beta 5	Protein Coding	P28074	52	GC14M023016	5.49431	https://www.genecards.org/cgi-bin/carddisp.pl?gene=PSMB5
799	HAMP	Hepcidin Antimicrobial Peptide	Protein Coding	P81172	52	GC19P112928	5.486	https://www.genecards.org/cgi-bin/carddisp.pl?gene=HAMP
800	AFF4	ALF Transcription Elongation Factor 4	Protein Coding	Q9UHB7	49	GC05M132875	5.47945	https://www.genecards.org/cgi-bin/carddisp.pl?gene=AFF4
801	PSMD8	Proteasome 26S Subunit, Non-ATPase 8	Protein Coding	P48556	50	GC19P038374	5.47676	https://www.genecards.org/cgi-bin/carddisp.pl?gene=PSMD8
802	CARD9	Caspase Recruitment Domain Family Member 9	Protein Coding	Q9H257	54	GC09M136364	5.47173	https://www.genecards.org/cgi-bin/carddisp.pl?gene=CARD9
803	HGF	Hepatocyte Growth Factor	Protein Coding	P14210	60	GC07M081699	5.47003	https://www.genecards.org/cgi-bin/carddisp.pl?gene=HGF
804	MAPK9	Mitogen-Activated Protein Kinase 9	Protein Coding	P45984	57	GC05M180309	5.46479	https://www.genecards.org/cgi-bin/carddisp.pl?gene=MAPK9
805	TIGIT	T Cell Immunoreceptor With Ig And ITIM Domains	Protein Coding	Q495A1	48	GC03P114276	5.46174	https://www.genecards.org/cgi-bin/carddisp.pl?gene=TIGIT
806	MLH1	MutL Homolog 1	Protein Coding	P40692	58	GC03P036993	5.45555	https://www.genecards.org/cgi-bin/carddisp.pl?gene=MLH1
807	CSNK2B	Casein Kinase 2 Beta	Protein Coding	P67870	57	GC06P134823	5.45038	https://www.genecards.org/cgi-bin/carddisp.pl?gene=CSNK2B
808	GBA2	Glucosylceramidase Beta 2	Protein Coding	Q9HCG7	49	GC09M035736	5.44295	https://www.genecards.org/cgi-bin/carddisp.pl?gene=GBA2
809	USF1	Upstream Transcription Factor 1	Protein Coding	P22415	53	GC01M161039	5.44203	https://www.genecards.org/cgi-bin/carddisp.pl?gene=USF1
810	EZH2	Enhancer Of Zeste 2 Polycomb Repressive Complex 2 Subunit	Protein Coding	Q15910	61	GC07M148807	5.43679	https://www.genecards.org/cgi-bin/carddisp.pl?gene=EZH2
811	GRB2	Growth Factor Receptor Bound Protein 2	Protein Coding	P62993	55	GC17M075318	5.43402	https://www.genecards.org/cgi-bin/carddisp.pl?gene=GRB2
812	KIR2DS5	Killer Cell Immunoglobulin Like Receptor, Two Ig Domains And Short Cytoplasmic Tail 5	Protein Coding	Q14953	24	GC19MR00030	5.43333	https://www.genecards.org/cgi-bin/carddisp.pl?gene=KIR2DS5
813	STAU1	Staufen Double-Stranded RNA Binding Protein 1	Protein Coding	O95793	47	GC20M049113	5.43004	https://www.genecards.org/cgi-bin/carddisp.pl?gene=STAU1
814	TRAF2	TNF Receptor Associated Factor 2	Protein Coding	Q12933	54	GC09P136881	5.41637	https://www.genecards.org/cgi-bin/carddisp.pl?gene=TRAF2
815	OPRK1	Opioid Receptor Kappa 1	Protein Coding	P41145	50	GC08M053227	5.4133	https://www.genecards.org/cgi-bin/carddisp.pl?gene=OPRK1
816	PNPLA3	Patatin Like Phospholipase Domain Containing 3	Protein Coding	Q9NST1	51	GC22P043923	5.40766	https://www.genecards.org/cgi-bin/carddisp.pl?gene=PNPLA3
817	FPR2	Formyl Peptide Receptor 2	Protein Coding	P25090	54	GC19P051752	5.40384	https://www.genecards.org/cgi-bin/carddisp.pl?gene=FPR2
818	PRKACB	Protein Kinase CAMP-Activated Catalytic Subunit Beta	Protein Coding	P22694	57	GC01P084078	5.40221	https://www.genecards.org/cgi-bin/carddisp.pl?gene=PRKACB
819	BCL6	BCL6 Transcription Repressor	Protein Coding	P41182	54	GC03M187721	5.40181	https://www.genecards.org/cgi-bin/carddisp.pl?gene=BCL6
820	TSLP	Thymic Stromal Lymphopoietin	Protein Coding	Q969D9	47	GC05P111070	5.40135	https://www.genecards.org/cgi-bin/carddisp.pl?gene=TSLP
821	SLCO1B1	Solute Carrier Organic Anion Transporter Family Member 1B1	Protein Coding	Q9Y6L6	55	GC12P039359	5.39819	https://www.genecards.org/cgi-bin/carddisp.pl?gene=SLCO1B1
822	IFN1@	Interferon, Type 1, Cluster	Gene Cluster		5	GC09U990039	5.39704	https://www.genecards.org/cgi-bin/carddisp.pl?gene=IFN1@
823	PSMD10	Proteasome 26S Subunit, Non-ATPase 10	Protein Coding	O75832	47	GC0XM108084	5.39326	https://www.genecards.org/cgi-bin/carddisp.pl?gene=PSMD10
824	LPL	Lipoprotein Lipase	Protein Coding	P06858	59	GC08P019901	5.39011	https://www.genecards.org/cgi-bin/carddisp.pl?gene=LPL
825	TMPO	Thymopoietin	Protein Coding	P42166	55	GC12P098515	5.38641	https://www.genecards.org/cgi-bin/carddisp.pl?gene=TMPO
826	TRIM21	Tripartite Motif Containing 21	Protein Coding	P19474	52	GC11M004384	5.38607	https://www.genecards.org/cgi-bin/carddisp.pl?gene=TRIM21
827	MIR23A	MicroRNA 23a	RNA Gene		28	GC19M092210	5.3853	https://www.genecards.org/cgi-bin/carddisp.pl?gene=MIR23A
828	SPN	Sialophorin	Protein Coding	P16150	49	GC16P029662	5.38494	https://www.genecards.org/cgi-bin/carddisp.pl?gene=SPN
829	ACP3	Acid Phosphatase 3	Protein Coding	P15309	52	GC03P139054	5.38216	https://www.genecards.org/cgi-bin/carddisp.pl?gene=ACP3
830	PRKCH	Protein Kinase C Eta	Protein Coding	P24723	56	GC14P061187	5.38028	https://www.genecards.org/cgi-bin/carddisp.pl?gene=PRKCH
831	PURA	Purine Rich Element Binding Protein A	Protein Coding	Q00577	53	GC05P152170	5.37572	https://www.genecards.org/cgi-bin/carddisp.pl?gene=PURA
832	TRIM25	Tripartite Motif Containing 25	Protein Coding	Q14258	52	GC17M056836	5.37494	https://www.genecards.org/cgi-bin/carddisp.pl?gene=TRIM25
833	PVR	PVR Cell Adhesion Molecule	Protein Coding	P15151	52	GC19P113239	5.35743	https://www.genecards.org/cgi-bin/carddisp.pl?gene=PVR
834	XRCC6	X-Ray Repair Cross Complementing 6	Protein Coding	P12956	54	GC22P070718	5.35357	https://www.genecards.org/cgi-bin/carddisp.pl?gene=XRCC6
835	MAP3K5	Mitogen-Activated Protein Kinase Kinase Kinase 5	Protein Coding	Q99683	57	GC06M136557	5.35286	https://www.genecards.org/cgi-bin/carddisp.pl?gene=MAP3K5
836	BTK	Bruton Tyrosine Kinase	Protein Coding	Q06187	62	GC0XM101349	5.35266	https://www.genecards.org/cgi-bin/carddisp.pl?gene=BTK
837	ARF6	ADP Ribosylation Factor 6	Protein Coding	P62330	51	GC14P050654	5.34873	https://www.genecards.org/cgi-bin/carddisp.pl?gene=ARF6
838	BDNF	Brain Derived Neurotrophic Factor	Protein Coding	P23560	58	GC11M027654	5.33564	https://www.genecards.org/cgi-bin/carddisp.pl?gene=BDNF
839	KIR3DL2	Killer Cell Immunoglobulin Like Receptor, Three Ig Domains And Long Cytoplasmic Tail 2	Protein Coding	P43630	46	GC19P113699	5.32998	https://www.genecards.org/cgi-bin/carddisp.pl?gene=KIR3DL2
840	MAPT	Microtubule Associated Protein Tau	Protein Coding	P10636	59	GC17P045894	5.32626	https://www.genecards.org/cgi-bin/carddisp.pl?gene=MAPT
841	ICAM2	Intercellular Adhesion Molecule 2	Protein Coding	P13598	52	GC17M064002	5.32545	https://www.genecards.org/cgi-bin/carddisp.pl?gene=ICAM2
842	SUPT5H	SPT5 Homolog, DSIF Elongation Factor Subunit	Protein Coding	O00267	47	GC19P039436	5.32507	https://www.genecards.org/cgi-bin/carddisp.pl?gene=SUPT5H
843	PSMD9	Proteasome 26S Subunit, Non-ATPase 9	Protein Coding	O00233	50	GC12P133274	5.32411	https://www.genecards.org/cgi-bin/carddisp.pl?gene=PSMD9
844	PTX3	Pentraxin 3	Protein Coding	P26022	51	GC03P157436	5.32394	https://www.genecards.org/cgi-bin/carddisp.pl?gene=PTX3
845	HSPB1	Heat Shock Protein Family B (Small) Member 1	Protein Coding	P04792	60	GC07P076302	5.32307	https://www.genecards.org/cgi-bin/carddisp.pl?gene=HSPB1
846	IKBKE	Inhibitor Of Nuclear Factor Kappa B Kinase Subunit Epsilon	Protein Coding	Q14164	54	GC01P206470	5.32219	https://www.genecards.org/cgi-bin/carddisp.pl?gene=IKBKE
847	VDAC1	Voltage Dependent Anion Channel 1	Protein Coding	P21796	54	GC05M133975	5.32205	https://www.genecards.org/cgi-bin/carddisp.pl?gene=VDAC1
848	TUBA4A	Tubulin Alpha 4a	Protein Coding	P68366	56	GC02M219249	5.31593	https://www.genecards.org/cgi-bin/carddisp.pl?gene=TUBA4A
849	ENO1	Enolase 1	Protein Coding	P06733	56	GC01M008861	5.31508	https://www.genecards.org/cgi-bin/carddisp.pl?gene=ENO1
850	POMC	Proopiomelanocortin	Protein Coding	P01189	56	GC02M025160	5.30899	https://www.genecards.org/cgi-bin/carddisp.pl?gene=POMC
851	CYP2E1	Cytochrome P450 Family 2 Subfamily E Member 1	Protein Coding	P05181	55	GC10P133520	5.3061	https://www.genecards.org/cgi-bin/carddisp.pl?gene=CYP2E1
852	MYH9	Myosin Heavy Chain 9	Protein Coding	P35579	56	GC22M036281	5.29971	https://www.genecards.org/cgi-bin/carddisp.pl?gene=MYH9
853	SMAD3	SMAD Family Member 3	Protein Coding	P84022	61	GC15P067063	5.2997	https://www.genecards.org/cgi-bin/carddisp.pl?gene=SMAD3
854	ERCC2	ERCC Excision Repair 2, TFIIH Core Complex Helicase Subunit	Protein Coding	P18074	56	GC19M045349	5.29955	https://www.genecards.org/cgi-bin/carddisp.pl?gene=ERCC2
855	YBX1	Y-Box Binding Protein 1	Protein Coding	P67809	49	GC01P042682	5.29923	https://www.genecards.org/cgi-bin/carddisp.pl?gene=YBX1
856	DEFA3	Defensin Alpha 3	Protein Coding	P59666	41	GC08M007015	5.29787	https://www.genecards.org/cgi-bin/carddisp.pl?gene=DEFA3
857	CSNK2A2	Casein Kinase 2 Alpha 2	Protein Coding	P19784	54	GC16M058157	5.29421	https://www.genecards.org/cgi-bin/carddisp.pl?gene=CSNK2A2
858	HSPA1B	Heat Shock Protein Family A (Hsp70) Member 1B	Protein Coding	P0DMV9	46	GC06P134837	5.29082	https://www.genecards.org/cgi-bin/carddisp.pl?gene=HSPA1B
859	PPIB	Peptidylprolyl Isomerase B	Protein Coding	P23284	58	GC15M064155	5.28861	https://www.genecards.org/cgi-bin/carddisp.pl?gene=PPIB
860	PRKACG	Protein Kinase CAMP-Activated Catalytic Subunit Gamma	Protein Coding	P22612	54	GC09M070876	5.28576	https://www.genecards.org/cgi-bin/carddisp.pl?gene=PRKACG
861	VAV1	Vav Guanine Nucleotide Exchange Factor 1	Protein Coding	P15498	53	GC19P006772	5.28536	https://www.genecards.org/cgi-bin/carddisp.pl?gene=VAV1
862	HSP90B1	Heat Shock Protein 90 Beta Family Member 1	Protein Coding	P14625	55	GC12P103930	5.27439	https://www.genecards.org/cgi-bin/carddisp.pl?gene=HSP90B1
863	MAP3K7	Mitogen-Activated Protein Kinase Kinase Kinase 7	Protein Coding	O43318	59	GC06M090513	5.27415	https://www.genecards.org/cgi-bin/carddisp.pl?gene=MAP3K7
864	ADAM17	ADAM Metallopeptidase Domain 17	Protein Coding	P78536	59	GC02M009488	5.27181	https://www.genecards.org/cgi-bin/carddisp.pl?gene=ADAM17
865	EMD	Emerin	Protein Coding	P50402	54	GC0XP154379	5.27068	https://www.genecards.org/cgi-bin/carddisp.pl?gene=EMD
866	PSME4	Proteasome Activator Subunit 4	Protein Coding	Q14997	47	GC02M053864	5.26409	https://www.genecards.org/cgi-bin/carddisp.pl?gene=PSME4
867	TARBP1	TAR (HIV-1) RNA Binding Protein 1	Protein Coding	Q13395	46	GC01M234391	5.26013	https://www.genecards.org/cgi-bin/carddisp.pl?gene=TARBP1
868	BID	BH3 Interacting Domain Death Agonist	Protein Coding	P55957	54	GC22M017734	5.25938	https://www.genecards.org/cgi-bin/carddisp.pl?gene=BID
869	PRKAR2A	Protein Kinase CAMP-Dependent Type II Regulatory Subunit Alpha	Protein Coding	P13861	52	GC03M048744	5.25869	https://www.genecards.org/cgi-bin/carddisp.pl?gene=PRKAR2A
870	PSMD5	Proteasome 26S Subunit, Non-ATPase 5	Protein Coding	Q16401	40	GC09M120815	5.25725	https://www.genecards.org/cgi-bin/carddisp.pl?gene=PSMD5
871	ADRB2	Adrenoceptor Beta 2	Protein Coding	P07550	57	GC05P152320	5.25637	https://www.genecards.org/cgi-bin/carddisp.pl?gene=ADRB2
872	MAP1LC3B	Microtubule Associated Protein 1 Light Chain 3 Beta	Protein Coding	Q9GZQ8	50	GC16P095222	5.25468	https://www.genecards.org/cgi-bin/carddisp.pl?gene=MAP1LC3B
873	ERCC3	ERCC Excision Repair 3, TFIIH Core Complex Helicase Subunit	Protein Coding	P19447	55	GC02M127257	5.25319	https://www.genecards.org/cgi-bin/carddisp.pl?gene=ERCC3
874	SDC2	Syndecan 2	Protein Coding	P34741	51	GC08P096499	5.25224	https://www.genecards.org/cgi-bin/carddisp.pl?gene=SDC2
875	IPW	Imprinted In Prader-Willi Syndrome	RNA Gene		22	GC15P025116	5.24742	https://www.genecards.org/cgi-bin/carddisp.pl?gene=IPW
876	GBA3	Glucosylceramidase Beta 3 (Gene/Pseudogene)	Protein Coding	Q9H227	42	GC04P024785	5.24327	https://www.genecards.org/cgi-bin/carddisp.pl?gene=GBA3
877	SMARCA4	SWI/SNF Related, Matrix Associated, Actin Dependent Regulator Of Chromatin, Subfamily A, Member 4	Protein Coding	P51532	60	GC19P112312	5.23583	https://www.genecards.org/cgi-bin/carddisp.pl?gene=SMARCA4
878	P2RX7	Purinergic Receptor P2X 7	Protein Coding	Q99572	55	GC12P133258	5.23063	https://www.genecards.org/cgi-bin/carddisp.pl?gene=P2RX7
879	NRP1	Neuropilin 1	Protein Coding	O14786	56	GC10M033177	5.2284	https://www.genecards.org/cgi-bin/carddisp.pl?gene=NRP1
880	TOP2A	DNA Topoisomerase II Alpha	Protein Coding	P11388	59	GC17M040388	5.21628	https://www.genecards.org/cgi-bin/carddisp.pl?gene=TOP2A
881	MOV10	Mov10 RNA Helicase	Protein Coding	Q9HCE1	49	GC01P112673	5.21596	https://www.genecards.org/cgi-bin/carddisp.pl?gene=MOV10
882	TUBA1C	Tubulin Alpha 1c	Protein Coding	Q9BQE3	50	GC12P049188	5.20974	https://www.genecards.org/cgi-bin/carddisp.pl?gene=TUBA1C
883	KIR2DS1	Killer Cell Immunoglobulin Like Receptor, Two Ig Domains And Short Cytoplasmic Tail 1	Protein Coding	Q14954	26	GC19Mr00063	5.20477	https://www.genecards.org/cgi-bin/carddisp.pl?gene=KIR2DS1
884	EGR1	Early Growth Response 1	Protein Coding	P18146	53	GC05P138465	5.2031	https://www.genecards.org/cgi-bin/carddisp.pl?gene=EGR1
885	PI3	Peptidase Inhibitor 3	Protein Coding	P19957	46	GC20P045174	5.19991	https://www.genecards.org/cgi-bin/carddisp.pl?gene=PI3
886	BAD	BCL2 Associated Agonist Of Cell Death	Protein Coding	Q92934	53	GC11M125317	5.1989	https://www.genecards.org/cgi-bin/carddisp.pl?gene=BAD
887	NFKBIB	NFKB Inhibitor Beta	Protein Coding	Q15653	47	GC19P038899	5.19436	https://www.genecards.org/cgi-bin/carddisp.pl?gene=NFKBIB
888	LAIR1	Leukocyte Associated Immunoglobulin Like Receptor 1	Protein Coding	Q6GTX8	50	GC19M054351	5.19417	https://www.genecards.org/cgi-bin/carddisp.pl?gene=LAIR1
889	PPP2R2A	Protein Phosphatase 2 Regulatory Subunit Balpha	Protein Coding	P63151	52	GC08P026292	5.19165	https://www.genecards.org/cgi-bin/carddisp.pl?gene=PPP2R2A
890	SYK	Spleen Associated Tyrosine Kinase	Protein Coding	P43405	59	GC09P099958	5.18983	https://www.genecards.org/cgi-bin/carddisp.pl?gene=SYK
891	BIRC5	Baculoviral IAP Repeat Containing 5	Protein Coding	O15392	55	GC17P078214	5.18971	https://www.genecards.org/cgi-bin/carddisp.pl?gene=BIRC5
892	NUP98	Nucleoporin 98 And 96 Precursor	Protein Coding	P52948	54	GC11M003671	5.1854	https://www.genecards.org/cgi-bin/carddisp.pl?gene=NUP98
893	GLS	Glutaminase	Protein Coding	O94925	58	GC02P190880	5.18389	https://www.genecards.org/cgi-bin/carddisp.pl?gene=GLS
894	IRF4	Interferon Regulatory Factor 4	Protein Coding	Q15306	52	GC06P000391	5.1806	https://www.genecards.org/cgi-bin/carddisp.pl?gene=IRF4
895	KRAS	KRAS Proto-Oncogene, GTPase	Protein Coding	P01116	61	GC12M029682	5.17626	https://www.genecards.org/cgi-bin/carddisp.pl?gene=KRAS
896	SCARB1	Scavenger Receptor Class B Member 1	Protein Coding	Q8WTV0	56	GC12M124776	5.17036	https://www.genecards.org/cgi-bin/carddisp.pl?gene=SCARB1
897	TNFRSF4	TNF Receptor Superfamily Member 4	Protein Coding	P43489	53	GC01M001211	5.16761	https://www.genecards.org/cgi-bin/carddisp.pl?gene=TNFRSF4
898	FADD	Fas Associated Via Death Domain	Protein Coding	Q13158	54	GC11P070203	5.1676	https://www.genecards.org/cgi-bin/carddisp.pl?gene=FADD
899	IVNS1ABP	Influenza Virus NS1A Binding Protein	Protein Coding	Q9Y6Y0	51	GC01M185296	5.16636	https://www.genecards.org/cgi-bin/carddisp.pl?gene=IVNS1ABP
900	AP2A2	Adaptor Related Protein Complex 2 Subunit Alpha 2	Protein Coding	O94973	44	GC11P000924	5.16129	https://www.genecards.org/cgi-bin/carddisp.pl?gene=AP2A2
901	TNFRSF9	TNF Receptor Superfamily Member 9	Protein Coding	Q07011	53	GC01M007915	5.16019	https://www.genecards.org/cgi-bin/carddisp.pl?gene=TNFRSF9
902	MIR17	MicroRNA 17	RNA Gene		26	GC13P091350	5.16002	https://www.genecards.org/cgi-bin/carddisp.pl?gene=MIR17
903	HDAC9	Histone Deacetylase 9	Protein Coding	Q9UKV0	58	GC07P018086	5.15651	https://www.genecards.org/cgi-bin/carddisp.pl?gene=HDAC9
904	SERPINC1	Serpin Family C Member 1	Protein Coding	P01008	59	GC01M174949	5.15541	https://www.genecards.org/cgi-bin/carddisp.pl?gene=SERPINC1
905	XDH	Xanthine Dehydrogenase	Protein Coding	P47989	56	GC02M031334	5.15322	https://www.genecards.org/cgi-bin/carddisp.pl?gene=XDH
906	HDAC3	Histone Deacetylase 3	Protein Coding	O15379	58	GC05M141620	5.14674	https://www.genecards.org/cgi-bin/carddisp.pl?gene=HDAC3
907	HNRNPU	Heterogeneous Nuclear Ribonucleoprotein U	Protein Coding	Q00839	51	GC01M244844	5.1465	https://www.genecards.org/cgi-bin/carddisp.pl?gene=HNRNPU
908	APOBEC1	Apolipoprotein B MRNA Editing Enzyme Catalytic Subunit 1	Protein Coding	P41238	46	GC12M007649	5.13857	https://www.genecards.org/cgi-bin/carddisp.pl?gene=APOBEC1
909	MAN1A1	Mannosidase Alpha Class 1A Member 1	Protein Coding	P33908	48	GC06M119269	5.13727	https://www.genecards.org/cgi-bin/carddisp.pl?gene=MAN1A1
910	JAK3	Janus Kinase 3	Protein Coding	P52333	59	GC19M017824	5.13582	https://www.genecards.org/cgi-bin/carddisp.pl?gene=JAK3
911	PRKCG	Protein Kinase C Gamma	Protein Coding	P05129	59	GC19P053879	5.13411	https://www.genecards.org/cgi-bin/carddisp.pl?gene=PRKCG
912	KLRD1	Killer Cell Lectin Like Receptor D1	Protein Coding	Q13241	50	GC12P010226	5.12587	https://www.genecards.org/cgi-bin/carddisp.pl?gene=KLRD1
913	DEFA4	Defensin Alpha 4	Protein Coding	P12838	40	GC08M006935	5.11811	https://www.genecards.org/cgi-bin/carddisp.pl?gene=DEFA4
914	PRDM1	PR/SET Domain 1	Protein Coding	O75626	53	GC06P135836	5.11352	https://www.genecards.org/cgi-bin/carddisp.pl?gene=PRDM1
915	BGLAP	Bone Gamma-Carboxyglutamate Protein	Protein Coding	P02818	49	GC01P156242	5.11275	https://www.genecards.org/cgi-bin/carddisp.pl?gene=BGLAP
916	EIF4E	Eukaryotic Translation Initiation Factor 4E	Protein Coding	P06730	59	GC04M098879	5.1101	https://www.genecards.org/cgi-bin/carddisp.pl?gene=EIF4E
917	RAB11A	RAB11A, Member RAS Oncogene Family	Protein Coding	P62491	54	GC15P157667	5.10977	https://www.genecards.org/cgi-bin/carddisp.pl?gene=RAB11A
918	GAPDH	Glyceraldehyde-3-Phosphate Dehydrogenase	Protein Coding	P04406	59	GC12P038965	5.10921	https://www.genecards.org/cgi-bin/carddisp.pl?gene=GAPDH
919	SSB	Small RNA Binding Exonuclease Protection Factor La	Protein Coding	P05455	51	GC02P169791	5.10865	https://www.genecards.org/cgi-bin/carddisp.pl?gene=SSB
920	SERPINA3	Serpin Family A Member 3	Protein Coding	P01011	52	GC14P094612	5.10665	https://www.genecards.org/cgi-bin/carddisp.pl?gene=SERPINA3
921	NGF	Nerve Growth Factor	Protein Coding	P01138	60	GC01M115285	5.10624	https://www.genecards.org/cgi-bin/carddisp.pl?gene=NGF
922	NCR3	Natural Cytotoxicity Triggering Receptor 3	Protein Coding	O14931	48	GC06M031588	5.10487	https://www.genecards.org/cgi-bin/carddisp.pl?gene=NCR3
923	DDX6	DEAD-Box Helicase 6	Protein Coding	P26196	51	GC11M126527	5.10429	https://www.genecards.org/cgi-bin/carddisp.pl?gene=DDX6
924	CFI	Complement Factor I	Protein Coding	P05156	55	GC04M109732	5.09703	https://www.genecards.org/cgi-bin/carddisp.pl?gene=CFI
925	NLRP1	NLR Family Pyrin Domain Containing 1	Protein Coding	Q9C000	52	GC17M005499	5.0944	https://www.genecards.org/cgi-bin/carddisp.pl?gene=NLRP1
926	SRSF1	Serine And Arginine Rich Splicing Factor 1	Protein Coding	Q07955	51	GC17M078409	5.09398	https://www.genecards.org/cgi-bin/carddisp.pl?gene=SRSF1
927	KIR2DS3	Killer Cell Immunoglobulin Like Receptor, Two Ig Domains And Short Cytoplasmic Tail 3	Protein Coding	Q14952	26	GC19ME00037	5.09302	https://www.genecards.org/cgi-bin/carddisp.pl?gene=KIR2DS3
928	KITLG	KIT Ligand	Protein Coding	P21583	55	GC12M088492	5.0901	https://www.genecards.org/cgi-bin/carddisp.pl?gene=KITLG
929	RAB4B-EGLN2	RAB4B-EGLN2 Readthrough (NMD Candidate)	RNA Gene		18	GC19P040778	5.08299	https://www.genecards.org/cgi-bin/carddisp.pl?gene=RAB4B-EGLN2
930	HLA-S	Major Histocompatibility Complex, Class I, S (Pseudogene)	Pseudogene		12	GC06M031381	5.08057	https://www.genecards.org/cgi-bin/carddisp.pl?gene=HLA-S
931	KLRB1	Killer Cell Lectin Like Receptor B1	Protein Coding	Q12918	47	GC12M029487	5.08021	https://www.genecards.org/cgi-bin/carddisp.pl?gene=KLRB1
932	TRIM28	Tripartite Motif Containing 28	Protein Coding	Q13263	52	GC19P058544	5.07903	https://www.genecards.org/cgi-bin/carddisp.pl?gene=TRIM28
933	USP18	Ubiquitin Specific Peptidase 18	Protein Coding	Q9UMW8	48	GC22P069881	5.07773	https://www.genecards.org/cgi-bin/carddisp.pl?gene=USP18
934	FLT1	Fms Related Receptor Tyrosine Kinase 1	Protein Coding	P17948	59	GC13M028300	5.07759	https://www.genecards.org/cgi-bin/carddisp.pl?gene=FLT1
935	DDX5	DEAD-Box Helicase 5	Protein Coding	P17844	54	GC17M064498	5.07738	https://www.genecards.org/cgi-bin/carddisp.pl?gene=DDX5
936	GPX1	Glutathione Peroxidase 1	Protein Coding	P07203	51	GC03M053731	5.07717	https://www.genecards.org/cgi-bin/carddisp.pl?gene=GPX1
937	SNORA75	Small Nucleolar RNA, H/ACA Box 75	RNA Gene		24	GC02M231455	5.07219	https://www.genecards.org/cgi-bin/carddisp.pl?gene=SNORA75
938	PPARA	Peroxisome Proliferator Activated Receptor Alpha	Protein Coding	Q07869	53	GC22P046150	5.06343	https://www.genecards.org/cgi-bin/carddisp.pl?gene=PPARA
939	PTPA	Protein Phosphatase 2 Phosphatase Activator	Protein Coding	Q15257	52	GC09P141447	5.05942	https://www.genecards.org/cgi-bin/carddisp.pl?gene=PTPA
940	AP1G2	Adaptor Related Protein Complex 1 Subunit Gamma 2	Protein Coding	O75843	43	GC14M023559	5.05603	https://www.genecards.org/cgi-bin/carddisp.pl?gene=AP1G2
941	CTSG	Cathepsin G	Protein Coding	P08311	53	GC14M024573	5.0555	https://www.genecards.org/cgi-bin/carddisp.pl?gene=CTSG
942	CTSD	Cathepsin D	Protein Coding	P07339	61	GC11M001752	5.05063	https://www.genecards.org/cgi-bin/carddisp.pl?gene=CTSD
943	NCAM1	Neural Cell Adhesion Molecule 1	Protein Coding	P13591	57	GC11P112961	5.04788	https://www.genecards.org/cgi-bin/carddisp.pl?gene=NCAM1
944	ITGAX	Integrin Subunit Alpha X	Protein Coding	P20702	54	GC16P081726	5.04585	https://www.genecards.org/cgi-bin/carddisp.pl?gene=ITGAX
945	SNORD24	Small Nucleolar RNA, C/D Box 24	RNA Gene		24	GC09P133349	5.04362	https://www.genecards.org/cgi-bin/carddisp.pl?gene=SNORD24
946	IL11	Interleukin 11	Protein Coding	P20809	50	GC19M055364	5.04267	https://www.genecards.org/cgi-bin/carddisp.pl?gene=IL11
947	TNFAIP3	TNF Alpha Induced Protein 3	Protein Coding	P21580	57	GC06P137866	5.04229	https://www.genecards.org/cgi-bin/carddisp.pl?gene=TNFAIP3
948	HGS	Hepatocyte Growth Factor-Regulated Tyrosine Kinase Substrate	Protein Coding	O14964	52	GC17P081683	5.04014	https://www.genecards.org/cgi-bin/carddisp.pl?gene=HGS
949	IL9	Interleukin 9	Protein Coding	P15248	52	GC05M135891	5.03575	https://www.genecards.org/cgi-bin/carddisp.pl?gene=IL9
950	IPO7	Importin 7	Protein Coding	O95373	42	GC11P009384	5.03487	https://www.genecards.org/cgi-bin/carddisp.pl?gene=IPO7
951	MIR221	MicroRNA 221	RNA Gene		27	GC0XM045746	5.03017	https://www.genecards.org/cgi-bin/carddisp.pl?gene=MIR221
952	MIR215	MicroRNA 215	RNA Gene		26	GC01M220117	5.02843	https://www.genecards.org/cgi-bin/carddisp.pl?gene=MIR215
953	ADAM10	ADAM Metallopeptidase Domain 10	Protein Coding	O14672	62	GC15M058588	5.02742	https://www.genecards.org/cgi-bin/carddisp.pl?gene=ADAM10
954	GJB2	Gap Junction Protein Beta 2	Protein Coding	P29033	54	GC13M020187	5.02606	https://www.genecards.org/cgi-bin/carddisp.pl?gene=GJB2
955	AGER	Advanced Glycosylation End-Product Specific Receptor	Protein Coding	Q15109	55	GC06M032180	5.02606	https://www.genecards.org/cgi-bin/carddisp.pl?gene=AGER
956	ITK	IL2 Inducible T Cell Kinase	Protein Coding	Q08881	60	GC05P157158	5.02589	https://www.genecards.org/cgi-bin/carddisp.pl?gene=ITK
957	MIR155HG	MIR155 Host Gene	RNA Gene	C0HMA1	28	GC21P025650	5.02355	https://www.genecards.org/cgi-bin/carddisp.pl?gene=MIR155HG
958	AP2B1	Adaptor Related Protein Complex 2 Subunit Beta 1	Protein Coding	P63010	50	GC17P035578	5.01604	https://www.genecards.org/cgi-bin/carddisp.pl?gene=AP2B1
959	TUBB3	Tubulin Beta 3 Class III	Protein Coding	Q13509	59	GC16P095438	4.9982	https://www.genecards.org/cgi-bin/carddisp.pl?gene=TUBB3
960	FLNA	Filamin A	Protein Coding	P21333	57	GC0XM154348	4.99323	https://www.genecards.org/cgi-bin/carddisp.pl?gene=FLNA
961	UBB	Ubiquitin B	Protein Coding	P0CG47	53	GC17P016380	4.99299	https://www.genecards.org/cgi-bin/carddisp.pl?gene=UBB
962	CD2	CD2 Molecule	Protein Coding	P06729	53	GC01P116754	4.99273	https://www.genecards.org/cgi-bin/carddisp.pl?gene=CD2
963	HSP90AB1	Heat Shock Protein 90 Alpha Family Class B Member 1	Protein Coding	P08238	58	GC06P044246	4.98748	https://www.genecards.org/cgi-bin/carddisp.pl?gene=HSP90AB1
964	PLA2G4A	Phospholipase A2 Group IVA	Protein Coding	P47712	56	GC01P186798	4.98435	https://www.genecards.org/cgi-bin/carddisp.pl?gene=PLA2G4A
965	MIR16-1	MicroRNA 16-1	RNA Gene		26	GC13M050048	4.98133	https://www.genecards.org/cgi-bin/carddisp.pl?gene=MIR16-1
966	CLDN1	Claudin 1	Protein Coding	O95832	55	GC03M190305	4.97987	https://www.genecards.org/cgi-bin/carddisp.pl?gene=CLDN1
967	IFIT1	Interferon Induced Protein With Tetratricopeptide Repeats 1	Protein Coding	P09914	47	GC10P109390	4.97745	https://www.genecards.org/cgi-bin/carddisp.pl?gene=IFIT1
968	HNRNPM	Heterogeneous Nuclear Ribonucleoprotein M	Protein Coding	P52272	46	GC19P008444	4.97439	https://www.genecards.org/cgi-bin/carddisp.pl?gene=HNRNPM
969	PPIG	Peptidylprolyl Isomerase G	Protein Coding	Q13427	50	GC02P169584	4.96744	https://www.genecards.org/cgi-bin/carddisp.pl?gene=PPIG
970	ELAVL1	ELAV Like RNA Binding Protein 1	Protein Coding	Q15717	50	GC19M007958	4.96475	https://www.genecards.org/cgi-bin/carddisp.pl?gene=ELAVL1
971	AP1G1	Adaptor Related Protein Complex 1 Subunit Gamma 1	Protein Coding	O43747	47	GC16M071729	4.96328	https://www.genecards.org/cgi-bin/carddisp.pl?gene=AP1G1
972	AP2A1	Adaptor Related Protein Complex 2 Subunit Alpha 1	Protein Coding	O95782	46	GC19P113453	4.95826	https://www.genecards.org/cgi-bin/carddisp.pl?gene=AP2A1
973	MIR494	MicroRNA 494	RNA Gene		24	GC14P116771	4.95803	https://www.genecards.org/cgi-bin/carddisp.pl?gene=MIR494
974	COMT	Catechol-O-Methyltransferase	Protein Coding	P21964	60	GC22P019941	4.95221	https://www.genecards.org/cgi-bin/carddisp.pl?gene=COMT
975	WEE1	WEE1 G2 Checkpoint Kinase	Protein Coding	P30291	56	GC11P009573	4.95077	https://www.genecards.org/cgi-bin/carddisp.pl?gene=WEE1
976	CASP7	Caspase 7	Protein Coding	P55210	58	GC10P113679	4.93992	https://www.genecards.org/cgi-bin/carddisp.pl?gene=CASP7
977	UBE2D2	Ubiquitin Conjugating Enzyme E2 D2	Protein Coding	P62837	50	GC05P139526	4.93721	https://www.genecards.org/cgi-bin/carddisp.pl?gene=UBE2D2
978	ALPP	Alkaline Phosphatase, Placental	Protein Coding	P05187	53	GC02P232378	4.93711	https://www.genecards.org/cgi-bin/carddisp.pl?gene=ALPP
979	GNB3	G Protein Subunit Beta 3	Protein Coding	P16520	55	GC12P006839	4.93135	https://www.genecards.org/cgi-bin/carddisp.pl?gene=GNB3
980	PLK1	Polo Like Kinase 1	Protein Coding	P53350	60	GC16P081177	4.93123	https://www.genecards.org/cgi-bin/carddisp.pl?gene=PLK1
981	FASN	Fatty Acid Synthase	Protein Coding	P49327	58	GC17M082078	4.93068	https://www.genecards.org/cgi-bin/carddisp.pl?gene=FASN
982	SLC6A3	Solute Carrier Family 6 Member 3	Protein Coding	Q01959	59	GC05M001392	4.92818	https://www.genecards.org/cgi-bin/carddisp.pl?gene=SLC6A3
983	MAN2B1	Mannosidase Alpha Class 2B Member 1	Protein Coding	O00754	51	GC19M092166	4.92534	https://www.genecards.org/cgi-bin/carddisp.pl?gene=MAN2B1
984	DDX17	DEAD-Box Helicase 17	Protein Coding	Q92841	50	GC22M038483	4.92087	https://www.genecards.org/cgi-bin/carddisp.pl?gene=DDX17
985	EEF2	Eukaryotic Translation Elongation Factor 2	Protein Coding	P13639	56	GC19M003976	4.91842	https://www.genecards.org/cgi-bin/carddisp.pl?gene=EEF2
986	CP	Ceruloplasmin	Protein Coding	P00450	57	GC03M149162	4.91572	https://www.genecards.org/cgi-bin/carddisp.pl?gene=CP
987	HUWE1	HECT, UBA And WWE Domain Containing E3 Ubiquitin Protein Ligase 1	Protein Coding	Q7Z6Z7	55	GC0XM053532	4.90827	https://www.genecards.org/cgi-bin/carddisp.pl?gene=HUWE1
988	HERC5	HECT And RLD Domain Containing E3 Ubiquitin Protein Ligase 5	Protein Coding	Q9UII4	46	GC04P088457	4.90709	https://www.genecards.org/cgi-bin/carddisp.pl?gene=HERC5
989	TRS-TGA2-1	TRNA-Ser (Anticodon TGA) 2-1	RNA Gene		8	GC06P134632	4.90555	https://www.genecards.org/cgi-bin/carddisp.pl?gene=TRS-TGA2-1
990	CNR2	Cannabinoid Receptor 2	Protein Coding	P34972	54	GC01M023870	4.90192	https://www.genecards.org/cgi-bin/carddisp.pl?gene=CNR2
991	BRCA1	BRCA1 DNA Repair Associated	Protein Coding	P38398	59	GC17M043044	4.90156	https://www.genecards.org/cgi-bin/carddisp.pl?gene=BRCA1
992	AP1S2	Adaptor Related Protein Complex 1 Subunit Sigma 2	Protein Coding	P56377	50	GC0XM015825	4.8979	https://www.genecards.org/cgi-bin/carddisp.pl?gene=AP1S2
993	NR1I2	Nuclear Receptor Subfamily 1 Group I Member 2	Protein Coding	O75469	52	GC03P119780	4.89493	https://www.genecards.org/cgi-bin/carddisp.pl?gene=NR1I2
994	CALM2	Calmodulin 2	Protein Coding	P0DP24	53	GC02M047160	4.89369	https://www.genecards.org/cgi-bin/carddisp.pl?gene=CALM2
995	NPPB	Natriuretic Peptide B	Protein Coding	P16860	52	GC01M014525	4.88629	https://www.genecards.org/cgi-bin/carddisp.pl?gene=NPPB
996	DNMT1	DNA Methyltransferase 1	Protein Coding	P26358	61	GC19M010133	4.88318	https://www.genecards.org/cgi-bin/carddisp.pl?gene=DNMT1
997	VAV2	Vav Guanine Nucleotide Exchange Factor 2	Protein Coding	P52735	49	GC09M133761	4.88269	https://www.genecards.org/cgi-bin/carddisp.pl?gene=VAV2
998	CLEC7A	C-Type Lectin Domain Containing 7A	Protein Coding	Q9BXN2	54	GC12M029494	4.87968	https://www.genecards.org/cgi-bin/carddisp.pl?gene=CLEC7A
999	LMAN1	Lectin, Mannose Binding 1	Protein Coding	P49257	54	GC18M059327	4.87731	https://www.genecards.org/cgi-bin/carddisp.pl?gene=LMAN1
1000	RNASE3	Ribonuclease A Family Member 3	Protein Coding	P12724	49	GC14P020891	4.87405	https://www.genecards.org/cgi-bin/carddisp.pl?gene=RNASE3
1001	SLC3A2	Solute Carrier Family 3 Member 2	Protein Coding	P08195	51	GC11P062856	4.87404	https://www.genecards.org/cgi-bin/carddisp.pl?gene=SLC3A2
1002	BMP2	Bone Morphogenetic Protein 2	Protein Coding	P12643	55	GC20P006767	4.87314	https://www.genecards.org/cgi-bin/carddisp.pl?gene=BMP2
1003	PTMA	Prothymosin Alpha	Protein Coding	P06454	50	GC02P232724	4.87093	https://www.genecards.org/cgi-bin/carddisp.pl?gene=PTMA
1004	ULBP1	UL16 Binding Protein 1	Protein Coding	Q9BZM6	46	GC06P149963	4.86611	https://www.genecards.org/cgi-bin/carddisp.pl?gene=ULBP1
1005	PRKAR1A	Protein Kinase CAMP-Dependent Type I Regulatory Subunit Alpha	Protein Coding	P10644	60	GC17P112990	4.86409	https://www.genecards.org/cgi-bin/carddisp.pl?gene=PRKAR1A
1006	HMGCR	3-Hydroxy-3-Methylglutaryl-CoA Reductase	Protein Coding	P04035	56	GC05P075336	4.86001	https://www.genecards.org/cgi-bin/carddisp.pl?gene=HMGCR
1007	CDC25C	Cell Division Cycle 25C	Protein Coding	P30307	56	GC05M138285	4.85634	https://www.genecards.org/cgi-bin/carddisp.pl?gene=CDC25C
1008	ANXA1	Annexin A1	Protein Coding	P04083	55	GC09P073151	4.8557	https://www.genecards.org/cgi-bin/carddisp.pl?gene=ANXA1
1009	PSMB9	Proteasome 20S Subunit Beta 9	Protein Coding	P28065	55	GC06P134855	4.85109	https://www.genecards.org/cgi-bin/carddisp.pl?gene=PSMB9
1010	MIAT	Myocardial Infarction Associated Transcript	RNA Gene		32	GC22P026646	4.84509	https://www.genecards.org/cgi-bin/carddisp.pl?gene=MIAT
1011	ALOX5	Arachidonate 5-Lipoxygenase	Protein Coding	P09917	57	GC10P045374	4.8435	https://www.genecards.org/cgi-bin/carddisp.pl?gene=ALOX5
1012	HNRNPF	Heterogeneous Nuclear Ribonucleoprotein F	Protein Coding	P52597	45	GC10M043385	4.84198	https://www.genecards.org/cgi-bin/carddisp.pl?gene=HNRNPF
1013	VPS28	VPS28 Subunit Of ESCRT-I	Protein Coding	Q9UK41	44	GC08M146565	4.83945	https://www.genecards.org/cgi-bin/carddisp.pl?gene=VPS28
1014	TLX1NB	TLX1 Neighbor	RNA Gene	P0CAT3	31	GC10M101090	4.83747	https://www.genecards.org/cgi-bin/carddisp.pl?gene=TLX1NB
1015	IFIT3	Interferon Induced Protein With Tetratricopeptide Repeats 3	Protein Coding	O14879	48	GC10P089327	4.83279	https://www.genecards.org/cgi-bin/carddisp.pl?gene=IFIT3
1016	BCL11B	BCL11 Transcription Factor B	Protein Coding	Q9C0K0	52	GC14M099169	4.83237	https://www.genecards.org/cgi-bin/carddisp.pl?gene=BCL11B
1017	CDKN1B	Cyclin Dependent Kinase Inhibitor 1B	Protein Coding	P46527	57	GC12P039206	4.83099	https://www.genecards.org/cgi-bin/carddisp.pl?gene=CDKN1B
1018	MANBA	Mannosidase Beta	Protein Coding	O00462	52	GC04M102631	4.82295	https://www.genecards.org/cgi-bin/carddisp.pl?gene=MANBA
1019	TFAP2A	Transcription Factor AP-2 Alpha	Protein Coding	P05549	55	GC06M010393	4.82205	https://www.genecards.org/cgi-bin/carddisp.pl?gene=TFAP2A
1020	HNRNPK	Heterogeneous Nuclear Ribonucleoprotein K	Protein Coding	P61978	54	GC09M109180	4.8214	https://www.genecards.org/cgi-bin/carddisp.pl?gene=HNRNPK
1021	TUBB	Tubulin Beta Class I	Protein Coding	P07437	58	GC06P134798	4.81599	https://www.genecards.org/cgi-bin/carddisp.pl?gene=TUBB
1022	PTBP1	Polypyrimidine Tract Binding Protein 1	Protein Coding	P26599	50	GC19P000797	4.81533	https://www.genecards.org/cgi-bin/carddisp.pl?gene=PTBP1
1023	PACS1	Phosphofurin Acidic Cluster Sorting Protein 1	Protein Coding	Q6VY07	50	GC11P089138	4.81349	https://www.genecards.org/cgi-bin/carddisp.pl?gene=PACS1
1024	HDAC6	Histone Deacetylase 6	Protein Coding	Q9UBN7	62	GC0XP048801	4.80829	https://www.genecards.org/cgi-bin/carddisp.pl?gene=HDAC6
1025	CCNA2	Cyclin A2	Protein Coding	P20248	53	GC04M121816	4.80745	https://www.genecards.org/cgi-bin/carddisp.pl?gene=CCNA2
1026	MIRLET7I	MicroRNA Let-7i	RNA Gene		28	GC12P062690	4.80384	https://www.genecards.org/cgi-bin/carddisp.pl?gene=MIRLET7I
1027	PDIA4	Protein Disulfide Isomerase Family A Member 4	Protein Coding	P13667	48	GC07M149003	4.80267	https://www.genecards.org/cgi-bin/carddisp.pl?gene=PDIA4
1028	CALM3	Calmodulin 3	Protein Coding	P0DP25	51	GC19P046601	4.80261	https://www.genecards.org/cgi-bin/carddisp.pl?gene=CALM3
1029	CCNH	Cyclin H	Protein Coding	P51946	54	GC05M087311	4.80151	https://www.genecards.org/cgi-bin/carddisp.pl?gene=CCNH
1030	NECTIN1	Nectin Cell Adhesion Molecule 1	Protein Coding	Q15223	54	GC11M126584	4.79985	https://www.genecards.org/cgi-bin/carddisp.pl?gene=NECTIN1
1031	SNORD94	Small Nucleolar RNA, C/D Box 94	RNA Gene		20	GC02P086505	4.79459	https://www.genecards.org/cgi-bin/carddisp.pl?gene=SNORD94
1032	RPS27A	Ribosomal Protein S27a	Protein Coding	P62979	52	GC02P055231	4.79227	https://www.genecards.org/cgi-bin/carddisp.pl?gene=RPS27A
1033	AGO2	Argonaute RISC Catalytic Component 2	Protein Coding	Q9UKV8	52	GC08M140922	4.7914	https://www.genecards.org/cgi-bin/carddisp.pl?gene=AGO2
1034	TYMS	Thymidylate Synthetase	Protein Coding	P04818	59	GC18P000657	4.78764	https://www.genecards.org/cgi-bin/carddisp.pl?gene=TYMS
1035	DNM3	Dynamin 3	Protein Coding	Q9UQ16	51	GC01P171930	4.78604	https://www.genecards.org/cgi-bin/carddisp.pl?gene=DNM3
1036	C4B	Complement C4B (Chido/Rodgers Blood Group)	Protein Coding	P0C0L5	51	GC06P032014	4.78501	https://www.genecards.org/cgi-bin/carddisp.pl?gene=C4B
1037	CTSL	Cathepsin L	Protein Coding	P07711	56	GC09P087725	4.78481	https://www.genecards.org/cgi-bin/carddisp.pl?gene=CTSL
1038	MAN2A1	Mannosidase Alpha Class 2A Member 1	Protein Coding	Q16706	51	GC05P109689	4.78178	https://www.genecards.org/cgi-bin/carddisp.pl?gene=MAN2A1
1039	PF4	Platelet Factor 4	Protein Coding	P02776	50	GC04M073980	4.77892	https://www.genecards.org/cgi-bin/carddisp.pl?gene=PF4
1040	LAMP2	Lysosomal Associated Membrane Protein 2	Protein Coding	P13473	54	GC0XM120426	4.77833	https://www.genecards.org/cgi-bin/carddisp.pl?gene=LAMP2
1041	DEFA6	Defensin Alpha 6	Protein Coding	Q01524	38	GC08M006924	4.7781	https://www.genecards.org/cgi-bin/carddisp.pl?gene=DEFA6
1042	SLAMF1	Signaling Lymphocytic Activation Molecule Family Member 1	Protein Coding	Q13291	50	GC01M160608	4.77651	https://www.genecards.org/cgi-bin/carddisp.pl?gene=SLAMF1
1043	TOP2B	DNA Topoisomerase II Beta	Protein Coding	Q02880	53	GC03M026405	4.77375	https://www.genecards.org/cgi-bin/carddisp.pl?gene=TOP2B
1044	CYP1A1	Cytochrome P450 Family 1 Subfamily A Member 1	Protein Coding	P04798	56	GC15M074719	4.76772	https://www.genecards.org/cgi-bin/carddisp.pl?gene=CYP1A1
1045	CSN1S1	Casein Alpha S1	Protein Coding	P47710	45	GC04P070027	4.76224	https://www.genecards.org/cgi-bin/carddisp.pl?gene=CSN1S1
1046	MIR27B	MicroRNA 27b	RNA Gene		28	GC09P100480	4.75509	https://www.genecards.org/cgi-bin/carddisp.pl?gene=MIR27B
1047	KIR2DL4	Killer Cell Immunoglobulin Like Receptor, Two Ig Domains And Long Cytoplasmic Tail 4	Protein Coding	Q99706	45	GC19P113696	4.75163	https://www.genecards.org/cgi-bin/carddisp.pl?gene=KIR2DL4
1048	CCL15-CCL14	CCL15-CCL14 Readthrough (NMD Candidate)	RNA Gene		17	GC17M035983	4.74977	https://www.genecards.org/cgi-bin/carddisp.pl?gene=CCL15-CCL14
1049	LARP7	La Ribonucleoprotein 7, Transcriptional Regulator	Protein Coding	Q4G0J3	47	GC04P112652	4.74786	https://www.genecards.org/cgi-bin/carddisp.pl?gene=LARP7
1050	PHB2	Prohibitin 2	Protein Coding	Q99623	50	GC12M006965	4.74621	https://www.genecards.org/cgi-bin/carddisp.pl?gene=PHB2
1051	H3C1	H3 Clustered Histone 1	Protein Coding	P68431	46	GC06P134574	4.74327	https://www.genecards.org/cgi-bin/carddisp.pl?gene=H3C1
1052	GTF2B	General Transcription Factor IIB	Protein Coding	Q00403	48	GC01M088853	4.74211	https://www.genecards.org/cgi-bin/carddisp.pl?gene=GTF2B
1053	KAT2A	Lysine Acetyltransferase 2A	Protein Coding	Q92830	56	GC17M042113	4.73777	https://www.genecards.org/cgi-bin/carddisp.pl?gene=KAT2A
1054	GEMIN2	Gem Nuclear Organelle Associated Protein 2	Protein Coding	O14893	48	GC14P039114	4.73192	https://www.genecards.org/cgi-bin/carddisp.pl?gene=GEMIN2
1055	NEDD4L	NEDD4 Like E3 Ubiquitin Protein Ligase	Protein Coding	Q96PU5	55	GC18P058044	4.7318	https://www.genecards.org/cgi-bin/carddisp.pl?gene=NEDD4L
1056	LAG3	Lymphocyte Activating 3	Protein Coding	P18627	50	GC12P038980	4.72827	https://www.genecards.org/cgi-bin/carddisp.pl?gene=LAG3
1057	ILF2	Interleukin Enhancer Binding Factor 2	Protein Coding	Q12905	47	GC01M153661	4.72777	https://www.genecards.org/cgi-bin/carddisp.pl?gene=ILF2
1058	MMP8	Matrix Metallopeptidase 8	Protein Coding	P22894	56	GC11M126172	4.72762	https://www.genecards.org/cgi-bin/carddisp.pl?gene=MMP8
1059	THPO	Thrombopoietin	Protein Coding	P40225	52	GC03M184371	4.7264	https://www.genecards.org/cgi-bin/carddisp.pl?gene=THPO
1060	AXL	AXL Receptor Tyrosine Kinase	Protein Coding	P30530	60	GC19P041219	4.72343	https://www.genecards.org/cgi-bin/carddisp.pl?gene=AXL
1061	GRIN3B	Glutamate Ionotropic Receptor NMDA Type Subunit 3B	Protein Coding	O60391	50	GC19P001000	4.7224	https://www.genecards.org/cgi-bin/carddisp.pl?gene=GRIN3B
1062	SMPD1	Sphingomyelin Phosphodiesterase 1	Protein Coding	P17405	57	GC11P006390	4.72153	https://www.genecards.org/cgi-bin/carddisp.pl?gene=SMPD1
1063	ERN1	Endoplasmic Reticulum To Nucleus Signaling 1	Protein Coding	O75460	56	GC17M064039	4.71959	https://www.genecards.org/cgi-bin/carddisp.pl?gene=ERN1
1064	VCP	Valosin Containing Protein	Protein Coding	P55072	58	GC09M035085	4.71847	https://www.genecards.org/cgi-bin/carddisp.pl?gene=VCP
1065	PRKAA1	Protein Kinase AMP-Activated Catalytic Subunit Alpha 1	Protein Coding	Q13131	55	GC05M040759	4.71764	https://www.genecards.org/cgi-bin/carddisp.pl?gene=PRKAA1
1066	GRIN3A	Glutamate Ionotropic Receptor NMDA Type Subunit 3A	Protein Coding	Q8TCU5	46	GC09M101569	4.71448	https://www.genecards.org/cgi-bin/carddisp.pl?gene=GRIN3A
1067	MIR4516	MicroRNA 4516	RNA Gene		19	GC16P080438	4.71386	https://www.genecards.org/cgi-bin/carddisp.pl?gene=MIR4516
1068	F2R	Coagulation Factor II Thrombin Receptor	Protein Coding	P25116	55	GC05P076716	4.70214	https://www.genecards.org/cgi-bin/carddisp.pl?gene=F2R
1069	MATR3	Matrin 3	Protein Coding	P43243	52	GC05P139274	4.70111	https://www.genecards.org/cgi-bin/carddisp.pl?gene=MATR3
1070	TUBA8	Tubulin Alpha 8	Protein Coding	Q9NY65	53	GC22P018110	4.69811	https://www.genecards.org/cgi-bin/carddisp.pl?gene=TUBA8
1071	IL12RB2	Interleukin 12 Receptor Subunit Beta 2	Protein Coding	Q99665	52	GC01P067307	4.69548	https://www.genecards.org/cgi-bin/carddisp.pl?gene=IL12RB2
1072	CSTB	Cystatin B	Protein Coding	P04080	55	GC21M043772	4.69008	https://www.genecards.org/cgi-bin/carddisp.pl?gene=CSTB
1073	IL10RB	Interleukin 10 Receptor Subunit Beta	Protein Coding	Q08334	53	GC21P033266	4.68921	https://www.genecards.org/cgi-bin/carddisp.pl?gene=IL10RB
1074	CD1A	CD1a Molecule	Protein Coding	P06126	48	GC01P164755	4.68811	https://www.genecards.org/cgi-bin/carddisp.pl?gene=CD1A
1075	PRKAR2B	Protein Kinase CAMP-Dependent Type II Regulatory Subunit Beta	Protein Coding	P31323	51	GC07P107044	4.68757	https://www.genecards.org/cgi-bin/carddisp.pl?gene=PRKAR2B
1076	OSM	Oncostatin M	Protein Coding	P13725	52	GC22M030262	4.68548	https://www.genecards.org/cgi-bin/carddisp.pl?gene=OSM
1077	PRMT6	Protein Arginine Methyltransferase 6	Protein Coding	Q96LA8	46	GC01P107056	4.68302	https://www.genecards.org/cgi-bin/carddisp.pl?gene=PRMT6
1078	LILRB2	Leukocyte Immunoglobulin Like Receptor B2	Protein Coding	Q8N423	48	GC19M093319	4.68229	https://www.genecards.org/cgi-bin/carddisp.pl?gene=LILRB2
1079	F2RL1	F2R Like Trypsin Receptor 1	Protein Coding	P55085	53	GC05P076818	4.68004	https://www.genecards.org/cgi-bin/carddisp.pl?gene=F2RL1
1080	CFB	Complement Factor B	Protein Coding	P00751	55	GC06P031945	4.67531	https://www.genecards.org/cgi-bin/carddisp.pl?gene=CFB
1081	IL24	Interleukin 24	Protein Coding	Q13007	50	GC01P206897	4.67504	https://www.genecards.org/cgi-bin/carddisp.pl?gene=IL24
1082	BAK1	BCL2 Antagonist/Killer 1	Protein Coding	Q16611	53	GC06M033572	4.6733	https://www.genecards.org/cgi-bin/carddisp.pl?gene=BAK1
1083	FCGR2B	Fc Gamma Receptor IIb	Protein Coding	P31994	56	GC01P164915	4.67191	https://www.genecards.org/cgi-bin/carddisp.pl?gene=FCGR2B
1084	ESR1	Estrogen Receptor 1	Protein Coding	P03372	62	GC06P151656	4.66689	https://www.genecards.org/cgi-bin/carddisp.pl?gene=ESR1
1085	XIAP	X-Linked Inhibitor Of Apoptosis	Protein Coding	P98170	60	GC0XP123859	4.65954	https://www.genecards.org/cgi-bin/carddisp.pl?gene=XIAP
1086	GTF2H1	General Transcription Factor IIH Subunit 1	Protein Coding	P32780	50	GC11P019144	4.65673	https://www.genecards.org/cgi-bin/carddisp.pl?gene=GTF2H1
1087	PPP1CA	Protein Phosphatase 1 Catalytic Subunit Alpha	Protein Coding	P62136	55	GC11M125495	4.65373	https://www.genecards.org/cgi-bin/carddisp.pl?gene=PPP1CA
1088	IFI27	Interferon Alpha Inducible Protein 27	Protein Coding	P40305	47	GC14P094104	4.64888	https://www.genecards.org/cgi-bin/carddisp.pl?gene=IFI27
1089	DCK	Deoxycytidine Kinase	Protein Coding	P27707	52	GC04P070992	4.64786	https://www.genecards.org/cgi-bin/carddisp.pl?gene=DCK
1090	GRINA	Glutamate Ionotropic Receptor NMDA Type Subunit Associated Protein 1	Protein Coding	Q7Z429	37	GC08P143990	4.64482	https://www.genecards.org/cgi-bin/carddisp.pl?gene=GRINA
1091	MIR126	MicroRNA 126	RNA Gene		29	GC09P136670	4.63974	https://www.genecards.org/cgi-bin/carddisp.pl?gene=MIR126
1092	CCL13	C-C Motif Chemokine Ligand 13	Protein Coding	Q99616	45	GC17P034356	4.63652	https://www.genecards.org/cgi-bin/carddisp.pl?gene=CCL13
1093	AP3D1	Adaptor Related Protein Complex 3 Subunit Delta 1	Protein Coding	O14617	50	GC19M091744	4.63497	https://www.genecards.org/cgi-bin/carddisp.pl?gene=AP3D1
1094	CCL4L2	C-C Motif Chemokine Ligand 4 Like 2	Protein Coding	Q8NHW4	34	GC17P111996	4.6281	https://www.genecards.org/cgi-bin/carddisp.pl?gene=CCL4L2
1095	KNG1	Kininogen 1	Protein Coding	P01042	56	GC03P186717	4.62552	https://www.genecards.org/cgi-bin/carddisp.pl?gene=KNG1
1096	ATF3	Activating Transcription Factor 3	Protein Coding	P18847	53	GC01P212565	4.62321	https://www.genecards.org/cgi-bin/carddisp.pl?gene=ATF3
1097	MIR222	MicroRNA 222	RNA Gene		27	GC0XM045747	4.62041	https://www.genecards.org/cgi-bin/carddisp.pl?gene=MIR222
1098	MBP	Myelin Basic Protein	Protein Coding	P02686	53	GC18M076978	4.62027	https://www.genecards.org/cgi-bin/carddisp.pl?gene=MBP
1099	HULC	Hepatocellular Carcinoma Up-Regulated Long Non-Coding RNA	RNA Gene		28	GC06P008478	4.61278	https://www.genecards.org/cgi-bin/carddisp.pl?gene=HULC
1100	PKM	Pyruvate Kinase M1/2	Protein Coding	P14618	58	GC15M072199	4.6097	https://www.genecards.org/cgi-bin/carddisp.pl?gene=PKM
1101	SNW1	SNW Domain Containing 1	Protein Coding	Q13573	48	GC14M077717	4.60835	https://www.genecards.org/cgi-bin/carddisp.pl?gene=SNW1
1102	IGFBP1	Insulin Like Growth Factor Binding Protein 1	Protein Coding	P08833	52	GC07P049577	4.60682	https://www.genecards.org/cgi-bin/carddisp.pl?gene=IGFBP1
1103	JAK2	Janus Kinase 2	Protein Coding	O60674	62	GC09P004985	4.60368	https://www.genecards.org/cgi-bin/carddisp.pl?gene=JAK2
1104	CHMP4B	Charged Multivesicular Body Protein 4B	Protein Coding	Q9H444	51	GC20P040781	4.60365	https://www.genecards.org/cgi-bin/carddisp.pl?gene=CHMP4B
1105	NOX1	NADPH Oxidase 1	Protein Coding	Q9Y5S8	52	GC0XM100843	4.60263	https://www.genecards.org/cgi-bin/carddisp.pl?gene=NOX1
1106	TCF7L2	Transcription Factor 7 Like 2	Protein Coding	Q9NQB0	54	GC10P112950	4.60195	https://www.genecards.org/cgi-bin/carddisp.pl?gene=TCF7L2
1107	LDHB	Lactate Dehydrogenase B	Protein Coding	P07195	50	GC12M021635	4.60096	https://www.genecards.org/cgi-bin/carddisp.pl?gene=LDHB
1108	SREBF1	Sterol Regulatory Element Binding Transcription Factor 1	Protein Coding	P36956	58	GC17M017810	4.60027	https://www.genecards.org/cgi-bin/carddisp.pl?gene=SREBF1
1109	GH1	Growth Hormone 1	Protein Coding	P01241	52	GC17M063917	4.59847	https://www.genecards.org/cgi-bin/carddisp.pl?gene=GH1
1110	OXA1L	OXA1L Mitochondrial Inner Membrane Protein	Protein Coding	Q15070	46	GC14P022766	4.59392	https://www.genecards.org/cgi-bin/carddisp.pl?gene=OXA1L
1111	C5AR1	Complement C5a Receptor 1	Protein Coding	P21730	54	GC19P047290	4.59177	https://www.genecards.org/cgi-bin/carddisp.pl?gene=C5AR1
1112	NOTCH1	Notch Receptor 1	Protein Coding	P46531	61	GC09M138715	4.5879	https://www.genecards.org/cgi-bin/carddisp.pl?gene=NOTCH1
1113	VIP	Vasoactive Intestinal Peptide	Protein Coding	P01282	53	GC06P152750	4.5791	https://www.genecards.org/cgi-bin/carddisp.pl?gene=VIP
1114	PRKAR1B	Protein Kinase CAMP-Dependent Type I Regulatory Subunit Beta	Protein Coding	P31321	55	GC07M000549	4.57879	https://www.genecards.org/cgi-bin/carddisp.pl?gene=PRKAR1B
1115	IL20	Interleukin 20	Protein Coding	Q9NYY1	47	GC01P206866	4.57871	https://www.genecards.org/cgi-bin/carddisp.pl?gene=IL20
1116	TSPAN7	Tetraspanin 7	Protein Coding	P41732	53	GC0XP038561	4.57828	https://www.genecards.org/cgi-bin/carddisp.pl?gene=TSPAN7
1117	RUNX1	RUNX Family Transcription Factor 1	Protein Coding	Q01196	59	GC21M034787	4.5766	https://www.genecards.org/cgi-bin/carddisp.pl?gene=RUNX1
1118	COPS6	COP9 Signalosome Subunit 6	Protein Coding	Q7L5N1	44	GC07P100088	4.57551	https://www.genecards.org/cgi-bin/carddisp.pl?gene=COPS6
1119	SLC10A1	Solute Carrier Family 10 Member 1	Protein Coding	Q14973	50	GC14M069775	4.56028	https://www.genecards.org/cgi-bin/carddisp.pl?gene=SLC10A1
1120	PPP2CA	Protein Phosphatase 2 Catalytic Subunit Alpha	Protein Coding	P67775	57	GC05M134194	4.55899	https://www.genecards.org/cgi-bin/carddisp.pl?gene=PPP2CA
1121	TUG1	Taurine Up-Regulated 1	Protein Coding	A0A6I8PU40	32	GC22P030969	4.55599	https://www.genecards.org/cgi-bin/carddisp.pl?gene=TUG1
1122	SNORD42A	Small Nucleolar RNA, C/D Box 42A	RNA Gene		17	GC17P028723	4.55402	https://www.genecards.org/cgi-bin/carddisp.pl?gene=SNORD42A
1123	AIFM1	Apoptosis Inducing Factor Mitochondria Associated 1	Protein Coding	O95831	59	GC0XM130129	4.55104	https://www.genecards.org/cgi-bin/carddisp.pl?gene=AIFM1
1124	IL1RL1	Interleukin 1 Receptor Like 1	Protein Coding	Q01638	50	GC02P102294	4.54972	https://www.genecards.org/cgi-bin/carddisp.pl?gene=IL1RL1
1125	CALR	Calreticulin	Protein Coding	P27797	60	GC19P012938	4.54949	https://www.genecards.org/cgi-bin/carddisp.pl?gene=CALR
1126	CHEK1	Checkpoint Kinase 1	Protein Coding	O14757	60	GC11P125625	4.54812	https://www.genecards.org/cgi-bin/carddisp.pl?gene=CHEK1
1127	PRKAG1	Protein Kinase AMP-Activated Non-Catalytic Subunit Gamma 1	Protein Coding	P54619	51	GC12M049002	4.54694	https://www.genecards.org/cgi-bin/carddisp.pl?gene=PRKAG1
1128	HNRNPD	Heterogeneous Nuclear Ribonucleoprotein D	Protein Coding	Q14103	50	GC04M082352	4.54315	https://www.genecards.org/cgi-bin/carddisp.pl?gene=HNRNPD
1129	TK1	Thymidine Kinase 1	Protein Coding	P04183	54	GC17M078203	4.54097	https://www.genecards.org/cgi-bin/carddisp.pl?gene=TK1
1130	NMT2	N-Myristoyltransferase 2	Protein Coding	O60551	45	GC10M015303	4.53576	https://www.genecards.org/cgi-bin/carddisp.pl?gene=NMT2
1131	CARD8	Caspase Recruitment Domain Family Member 8	Protein Coding	Q9Y2G2	47	GC19M093027	4.53393	https://www.genecards.org/cgi-bin/carddisp.pl?gene=CARD8
1132	C5	Complement C5	Protein Coding	P01031	53	GC09M120933	4.52423	https://www.genecards.org/cgi-bin/carddisp.pl?gene=C5
1133	SKAP2	Src Kinase Associated Phosphoprotein 2	Protein Coding	O75563	46	GC07M026654	4.52421	https://www.genecards.org/cgi-bin/carddisp.pl?gene=SKAP2
1134	ROCK1	Rho Associated Coiled-Coil Containing Protein Kinase 1	Protein Coding	Q13464	58	GC18M034018	4.52095	https://www.genecards.org/cgi-bin/carddisp.pl?gene=ROCK1
1135	CLTC	Clathrin Heavy Chain	Protein Coding	Q00610	52	GC17P059619	4.51517	https://www.genecards.org/cgi-bin/carddisp.pl?gene=CLTC
1136	CCL24	C-C Motif Chemokine Ligand 24	Protein Coding	O00175	47	GC07M078583	4.51311	https://www.genecards.org/cgi-bin/carddisp.pl?gene=CCL24
1137	APC	APC Regulator Of WNT Signaling Pathway	Protein Coding	P25054	58	GC05P112707	4.51201	https://www.genecards.org/cgi-bin/carddisp.pl?gene=APC
1138	PDGFB	Platelet Derived Growth Factor Subunit B	Protein Coding	P01127	60	GC22M077951	4.50716	https://www.genecards.org/cgi-bin/carddisp.pl?gene=PDGFB
1139	PCSK5	Proprotein Convertase Subtilisin/Kexin Type 5	Protein Coding	Q92824	50	GC09P075890	4.50698	https://www.genecards.org/cgi-bin/carddisp.pl?gene=PCSK5
1140	ARF1	ADP Ribosylation Factor 1	Protein Coding	P84077	54	GC01P228082	4.50391	https://www.genecards.org/cgi-bin/carddisp.pl?gene=ARF1
1141	ITPA	Inosine Triphosphatase	Protein Coding	Q9BY32	55	GC20P008156	4.50295	https://www.genecards.org/cgi-bin/carddisp.pl?gene=ITPA
1142	IL15RA	Interleukin 15 Receptor Subunit Alpha	Protein Coding	Q13261	48	GC10M005943	4.49539	https://www.genecards.org/cgi-bin/carddisp.pl?gene=IL15RA
1143	CCL4L1	C-C Motif Chemokine Ligand 4 Like 1	Protein Coding	Q8NHW4	25	GC17Pj00267	4.49505	https://www.genecards.org/cgi-bin/carddisp.pl?gene=CCL4L1
1144	PLA2G2A	Phospholipase A2 Group IIA	Protein Coding	P14555	55	GC01M019975	4.49263	https://www.genecards.org/cgi-bin/carddisp.pl?gene=PLA2G2A
1145	CDIPT	CDP-Diacylglycerol--Inositol 3-Phosphatidyltransferase	Protein Coding	O14735	51	GC16M044031	4.4919	https://www.genecards.org/cgi-bin/carddisp.pl?gene=CDIPT
1146	MAN2A2	Mannosidase Alpha Class 2A Member 2	Protein Coding	P49641	46	GC15P090902	4.48484	https://www.genecards.org/cgi-bin/carddisp.pl?gene=MAN2A2
1147	MET	MET Proto-Oncogene, Receptor Tyrosine Kinase	Protein Coding	P08581	63	GC07P116672	4.4812	https://www.genecards.org/cgi-bin/carddisp.pl?gene=MET
1148	SNORD25	Small Nucleolar RNA, C/D Box 25	RNA Gene		18	GC11M125257	4.47897	https://www.genecards.org/cgi-bin/carddisp.pl?gene=SNORD25
1149	PDZD8	PDZ Domain Containing 8	Protein Coding	Q8NEN9	45	GC10M117277	4.47744	https://www.genecards.org/cgi-bin/carddisp.pl?gene=PDZD8
1150	MAN2C1	Mannosidase Alpha Class 2C Member 1	Protein Coding	Q9NTJ4	47	GC15M075355	4.46462	https://www.genecards.org/cgi-bin/carddisp.pl?gene=MAN2C1
1151	LCP2	Lymphocyte Cytosolic Protein 2	Protein Coding	Q13094	52	GC05M170246	4.46026	https://www.genecards.org/cgi-bin/carddisp.pl?gene=LCP2
1152	APEX1	Apurinic/Apyrimidinic Endodeoxyribonuclease 1	Protein Coding	P27695	54	GC14P020455	4.45873	https://www.genecards.org/cgi-bin/carddisp.pl?gene=APEX1
1153	FKBP5	FKBP Prolyl Isomerase 5	Protein Coding	Q13451	58	GC06M093925	4.45798	https://www.genecards.org/cgi-bin/carddisp.pl?gene=FKBP5
1154	MIR375	MicroRNA 375	RNA Gene		27	GC02M219001	4.45795	https://www.genecards.org/cgi-bin/carddisp.pl?gene=MIR375
1155	MIR27A	MicroRNA 27a	RNA Gene		30	GC19M092209	4.45769	https://www.genecards.org/cgi-bin/carddisp.pl?gene=MIR27A
1156	BCL2L11	BCL2 Like 11	Protein Coding	O43521	53	GC02P111119	4.45275	https://www.genecards.org/cgi-bin/carddisp.pl?gene=BCL2L11
1157	CRH	Corticotropin Releasing Hormone	Protein Coding	P06850	52	GC08M066176	4.4525	https://www.genecards.org/cgi-bin/carddisp.pl?gene=CRH
1158	NCF2	Neutrophil Cytosolic Factor 2	Protein Coding	P19878	54	GC01M185801	4.4506	https://www.genecards.org/cgi-bin/carddisp.pl?gene=NCF2
1159	TNFRSF10D	TNF Receptor Superfamily Member 10d	Protein Coding	Q9UBN6	51	GC08M023135	4.4485	https://www.genecards.org/cgi-bin/carddisp.pl?gene=TNFRSF10D
1160	ETS1	ETS Proto-Oncogene 1, Transcription Factor	Protein Coding	P14921	56	GC11M128458	4.44821	https://www.genecards.org/cgi-bin/carddisp.pl?gene=ETS1
1161	TUBB4B	Tubulin Beta 4B Class IVb	Protein Coding	P68371	53	GC09P137241	4.44673	https://www.genecards.org/cgi-bin/carddisp.pl?gene=TUBB4B
1162	CD8B	CD8 Subunit Beta	Protein Coding	P10966	47	GC02M086815	4.44475	https://www.genecards.org/cgi-bin/carddisp.pl?gene=CD8B
1163	CDKN3	Cyclin Dependent Kinase Inhibitor 3	Protein Coding	Q16667	51	GC14P054398	4.44145	https://www.genecards.org/cgi-bin/carddisp.pl?gene=CDKN3
1164	YWHAB	Tyrosine 3-Monooxygenase/Tryptophan 5-Monooxygenase Activation Protein Beta	Protein Coding	P31946	55	GC20P044885	4.43553	https://www.genecards.org/cgi-bin/carddisp.pl?gene=YWHAB
1165	IL6ST	Interleukin 6 Cytokine Family Signal Transducer	Protein Coding	P40189	59	GC05M055935	4.43163	https://www.genecards.org/cgi-bin/carddisp.pl?gene=IL6ST
1166	IRF5	Interferon Regulatory Factor 5	Protein Coding	Q13568	55	GC07P128937	4.42953	https://www.genecards.org/cgi-bin/carddisp.pl?gene=IRF5
1167	MIRLET7B	MicroRNA Let-7b	RNA Gene		27	GC22P070828	4.42641	https://www.genecards.org/cgi-bin/carddisp.pl?gene=MIRLET7B
1168	YES1	YES Proto-Oncogene 1, Src Family Tyrosine Kinase	Protein Coding	P07947	54	GC18M000721	4.42063	https://www.genecards.org/cgi-bin/carddisp.pl?gene=YES1
1169	RPS6	Ribosomal Protein S6	Protein Coding	P62753	53	GC09M019375	4.41988	https://www.genecards.org/cgi-bin/carddisp.pl?gene=RPS6
1170	MAPK13	Mitogen-Activated Protein Kinase 13	Protein Coding	O15264	55	GC06P134978	4.41968	https://www.genecards.org/cgi-bin/carddisp.pl?gene=MAPK13
1171	PCAT1	Prostate Cancer Associated Transcript 1	RNA Gene		24	GC08P126553	4.41955	https://www.genecards.org/cgi-bin/carddisp.pl?gene=PCAT1
1172	THORLNC	Testis Associated Oncogenic LncRNA	RNA Gene		15	GC02M118133	4.41839	https://www.genecards.org/cgi-bin/carddisp.pl?gene=THORLNC
1173	MICB	MHC Class I Polypeptide-Related Sequence B	Protein Coding	Q29980	49	GC06P134815	4.41764	https://www.genecards.org/cgi-bin/carddisp.pl?gene=MICB
1174	LY96	Lymphocyte Antigen 96	Protein Coding	Q9Y6Y9	52	GC08P073991	4.41578	https://www.genecards.org/cgi-bin/carddisp.pl?gene=LY96
1175	MIR20A	MicroRNA 20a	RNA Gene		27	GC13P091681	4.41555	https://www.genecards.org/cgi-bin/carddisp.pl?gene=MIR20A
1176	NEAT1	Nuclear Paraspeckle Assembly Transcript 1	RNA Gene		32	GC11P089078	4.4118	https://www.genecards.org/cgi-bin/carddisp.pl?gene=NEAT1
1177	TUBA3C	Tubulin Alpha 3c	Protein Coding	P0DPH7	44	GC13M019173	4.41066	https://www.genecards.org/cgi-bin/carddisp.pl?gene=TUBA3C
1178	HSPA9	Heat Shock Protein Family A (Hsp70) Member 9	Protein Coding	P38646	56	GC05M138554	4.40887	https://www.genecards.org/cgi-bin/carddisp.pl?gene=HSPA9
1179	ATF2	Activating Transcription Factor 2	Protein Coding	P15336	54	GC02M175072	4.40498	https://www.genecards.org/cgi-bin/carddisp.pl?gene=ATF2
1180	ANGPT2	Angiopoietin 2	Protein Coding	O15123	58	GC08M006499	4.40396	https://www.genecards.org/cgi-bin/carddisp.pl?gene=ANGPT2
1181	ACKR2	Atypical Chemokine Receptor 2	Protein Coding	O00590	48	GC03P042804	4.40206	https://www.genecards.org/cgi-bin/carddisp.pl?gene=ACKR2
1182	GTF2F1	General Transcription Factor IIF Subunit 1	Protein Coding	P35269	44	GC19M091891	4.40002	https://www.genecards.org/cgi-bin/carddisp.pl?gene=GTF2F1
1183	CISH	Cytokine Inducible SH2 Containing Protein	Protein Coding	Q9NSE2	53	GC03M053819	4.39904	https://www.genecards.org/cgi-bin/carddisp.pl?gene=CISH
1184	KIR3DL3	Killer Cell Immunoglobulin Like Receptor, Three Ig Domains And Long Cytoplasmic Tail 3	Protein Coding	Q8N743	37	GC19P114638	4.39904	https://www.genecards.org/cgi-bin/carddisp.pl?gene=KIR3DL3
1185	BIRC3	Baculoviral IAP Repeat Containing 3	Protein Coding	Q13489	54	GC11P102317	4.39802	https://www.genecards.org/cgi-bin/carddisp.pl?gene=BIRC3
1186	CDK4	Cyclin Dependent Kinase 4	Protein Coding	P11802	62	GC12M059354	4.39767	https://www.genecards.org/cgi-bin/carddisp.pl?gene=CDK4
1187	PTGS1	Prostaglandin-Endoperoxide Synthase 1	Protein Coding	P23219	55	GC09P122370	4.39489	https://www.genecards.org/cgi-bin/carddisp.pl?gene=PTGS1
1188	MTDH	Metadherin	Protein Coding	Q86UE4	48	GC08P097644	4.3941	https://www.genecards.org/cgi-bin/carddisp.pl?gene=MTDH
1189	MIR93	MicroRNA 93	RNA Gene		28	GC07M105252	4.39381	https://www.genecards.org/cgi-bin/carddisp.pl?gene=MIR93
1190	NEDD8	NEDD8 Ubiquitin Like Modifier	Protein Coding	Q15843	48	GC14M024216	4.3935	https://www.genecards.org/cgi-bin/carddisp.pl?gene=NEDD8
1191	BACH2	BTB Domain And CNC Homolog 2	Protein Coding	Q9BYV9	51	GC06M089926	4.38613	https://www.genecards.org/cgi-bin/carddisp.pl?gene=BACH2
1192	AP1S3	Adaptor Related Protein Complex 1 Subunit Sigma 3	Protein Coding	Q96PC3	47	GC02M223667	4.38157	https://www.genecards.org/cgi-bin/carddisp.pl?gene=AP1S3
1193	YWHAE	Tyrosine 3-Monooxygenase/Tryptophan 5-Monooxygenase Activation Protein Epsilon	Protein Coding	P62258	58	GC17M074382	4.38109	https://www.genecards.org/cgi-bin/carddisp.pl?gene=YWHAE
1194	F5	Coagulation Factor V	Protein Coding	P12259	56	GC01M169511	4.38108	https://www.genecards.org/cgi-bin/carddisp.pl?gene=F5
1195	PLCG2	Phospholipase C Gamma 2	Protein Coding	P16885	60	GC16P081779	4.37827	https://www.genecards.org/cgi-bin/carddisp.pl?gene=PLCG2
1196	RIPK1	Receptor Interacting Serine/Threonine Kinase 1	Protein Coding	Q13546	59	GC06P006449	4.37702	https://www.genecards.org/cgi-bin/carddisp.pl?gene=RIPK1
1197	UBD	Ubiquitin D	Protein Coding	O15205	45	GC06M093652	4.37534	https://www.genecards.org/cgi-bin/carddisp.pl?gene=UBD
1198	XRCC5	X-Ray Repair Cross Complementing 5	Protein Coding	P13010	53	GC02P216107	4.37501	https://www.genecards.org/cgi-bin/carddisp.pl?gene=XRCC5
1199	ZMPSTE24	Zinc Metallopeptidase STE24	Protein Coding	O75844	48	GC01P040258	4.37376	https://www.genecards.org/cgi-bin/carddisp.pl?gene=ZMPSTE24
1200	HLTF	Helicase Like Transcription Factor	Protein Coding	Q14527	50	GC03M149030	4.37319	https://www.genecards.org/cgi-bin/carddisp.pl?gene=HLTF
1201	TYK2	Tyrosine Kinase 2	Protein Coding	P29597	61	GC19M010350	4.37067	https://www.genecards.org/cgi-bin/carddisp.pl?gene=TYK2
1202	SAFB	Scaffold Attachment Factor B	Protein Coding	Q15424	48	GC19P005623	4.36364	https://www.genecards.org/cgi-bin/carddisp.pl?gene=SAFB
1203	PTPN3	Protein Tyrosine Phosphatase Non-Receptor Type 3	Protein Coding	P26045	51	GC09M109375	4.35956	https://www.genecards.org/cgi-bin/carddisp.pl?gene=PTPN3
1204	PVT1	Pvt1 Oncogene	RNA Gene		32	GC08P128109	4.35768	https://www.genecards.org/cgi-bin/carddisp.pl?gene=PVT1
1205	FABP4	Fatty Acid Binding Protein 4	Protein Coding	P15090	51	GC08M081478	4.35628	https://www.genecards.org/cgi-bin/carddisp.pl?gene=FABP4
1206	CFL2	Cofilin 2	Protein Coding	Q9Y281	52	GC14M034706	4.34619	https://www.genecards.org/cgi-bin/carddisp.pl?gene=CFL2
1207	MRE11	MRE11 Homolog, Double Strand Break Repair Nuclease	Protein Coding	P49959	57	GC11M126070	4.34605	https://www.genecards.org/cgi-bin/carddisp.pl?gene=MRE11
1208	TRAF1	TNF Receptor Associated Factor 1	Protein Coding	Q13077	51	GC09M120902	4.3439	https://www.genecards.org/cgi-bin/carddisp.pl?gene=TRAF1
1209	FPR1	Formyl Peptide Receptor 1	Protein Coding	P21462	53	GC19M051745	4.343	https://www.genecards.org/cgi-bin/carddisp.pl?gene=FPR1
1210	DUSP1	Dual Specificity Phosphatase 1	Protein Coding	P28562	54	GC05M172768	4.33961	https://www.genecards.org/cgi-bin/carddisp.pl?gene=DUSP1
1211	MRPL28	Mitochondrial Ribosomal Protein L28	Protein Coding	Q13084	42	GC16M000366	4.33477	https://www.genecards.org/cgi-bin/carddisp.pl?gene=MRPL28
1212	RAD51	RAD51 Recombinase	Protein Coding	Q06609	59	GC15P040694	4.33171	https://www.genecards.org/cgi-bin/carddisp.pl?gene=RAD51
1213	RACK1	Receptor For Activated C Kinase 1	Protein Coding	P63244	52	GC05M182625	4.32894	https://www.genecards.org/cgi-bin/carddisp.pl?gene=RACK1
1214	REL	REL Proto-Oncogene, NF-KB Subunit	Protein Coding	Q04864	55	GC02P060881	4.32387	https://www.genecards.org/cgi-bin/carddisp.pl?gene=REL
1215	APCS	Amyloid P Component, Serum	Protein Coding	P02743	51	GC01P159587	4.32327	https://www.genecards.org/cgi-bin/carddisp.pl?gene=APCS
1216	PRDX1	Peroxiredoxin 1	Protein Coding	Q06830	58	GC01M045753	4.32291	https://www.genecards.org/cgi-bin/carddisp.pl?gene=PRDX1
1217	ITGA3	Integrin Subunit Alpha 3	Protein Coding	P26006	56	GC17P050055	4.32217	https://www.genecards.org/cgi-bin/carddisp.pl?gene=ITGA3
1218	RETN	Resistin	Protein Coding	Q9HD89	51	GC19P007669	4.32212	https://www.genecards.org/cgi-bin/carddisp.pl?gene=RETN
1219	COPB1	COPI Coat Complex Subunit Beta 1	Protein Coding	P53618	49	GC11M014436	4.31883	https://www.genecards.org/cgi-bin/carddisp.pl?gene=COPB1
1220	TNIP1	TNFAIP3 Interacting Protein 1	Protein Coding	Q15025	47	GC05M151029	4.31742	https://www.genecards.org/cgi-bin/carddisp.pl?gene=TNIP1
1221	TAF15	TATA-Box Binding Protein Associated Factor 15	Protein Coding	Q92804	51	GC17P111965	4.31482	https://www.genecards.org/cgi-bin/carddisp.pl?gene=TAF15
1222	ENG	Endoglin	Protein Coding	P17813	56	GC09M127815	4.31042	https://www.genecards.org/cgi-bin/carddisp.pl?gene=ENG
1223	GTF2H2	General Transcription Factor IIH Subunit 2	Protein Coding	Q13888	45	GC05M078330	4.30885	https://www.genecards.org/cgi-bin/carddisp.pl?gene=GTF2H2
1224	HRAS	HRas Proto-Oncogene, GTPase	Protein Coding	P01112	61	GC11M011817	4.30694	https://www.genecards.org/cgi-bin/carddisp.pl?gene=HRAS
1225	EDNRA	Endothelin Receptor Type A	Protein Coding	P25101	58	GC04P147480	4.30389	https://www.genecards.org/cgi-bin/carddisp.pl?gene=EDNRA
1226	HNRNPH1	Heterogeneous Nuclear Ribonucleoprotein H1	Protein Coding	P31943	50	GC05M179614	4.29864	https://www.genecards.org/cgi-bin/carddisp.pl?gene=HNRNPH1
1227	C1QB	Complement C1q B Chain	Protein Coding	P02746	52	GC01P022652	4.29813	https://www.genecards.org/cgi-bin/carddisp.pl?gene=C1QB
1228	TRIM34	Tripartite Motif Containing 34	Protein Coding	Q9BYJ4	36	GC11P005619	4.29511	https://www.genecards.org/cgi-bin/carddisp.pl?gene=TRIM34
1229	RPS6KB1	Ribosomal Protein S6 Kinase B1	Protein Coding	P23443	59	GC17P059893	4.29146	https://www.genecards.org/cgi-bin/carddisp.pl?gene=RPS6KB1
1230	CUL2	Cullin 2	Protein Coding	Q13617	52	GC10M035808	4.29102	https://www.genecards.org/cgi-bin/carddisp.pl?gene=CUL2
1231	NCR2	Natural Cytotoxicity Triggering Receptor 2	Protein Coding	O95944	46	GC06P135016	4.29018	https://www.genecards.org/cgi-bin/carddisp.pl?gene=NCR2
1232	CETP	Cholesteryl Ester Transfer Protein	Protein Coding	P11597	55	GC16P056961	4.28824	https://www.genecards.org/cgi-bin/carddisp.pl?gene=CETP
1233	BTLA	B And T Lymphocyte Associated	Protein Coding	Q7Z6A9	48	GC03M112463	4.28735	https://www.genecards.org/cgi-bin/carddisp.pl?gene=BTLA
1234	DUT	Deoxyuridine Triphosphatase	Protein Coding	P33316	51	GC15P048331	4.28614	https://www.genecards.org/cgi-bin/carddisp.pl?gene=DUT
1235	KLRG1	Killer Cell Lectin Like Receptor G1	Protein Coding	Q96E93	47	GC12P008950	4.28412	https://www.genecards.org/cgi-bin/carddisp.pl?gene=KLRG1
1236	OFCC1	Orofacial Cleft 1 Candidate 1 (Pseudogene)	RNA Gene	Q8IZS5	36	GC06M009596	4.28211	https://www.genecards.org/cgi-bin/carddisp.pl?gene=OFCC1
1237	RUNX3	RUNX Family Transcription Factor 3	Protein Coding	Q13761	52	GC01M024899	4.28199	https://www.genecards.org/cgi-bin/carddisp.pl?gene=RUNX3
1238	DNMT3B	DNA Methyltransferase 3 Beta	Protein Coding	Q9UBC3	60	GC20P032762	4.28123	https://www.genecards.org/cgi-bin/carddisp.pl?gene=DNMT3B
1239	PPP1CB	Protein Phosphatase 1 Catalytic Subunit Beta	Protein Coding	P62140	54	GC02P028766	4.27993	https://www.genecards.org/cgi-bin/carddisp.pl?gene=PPP1CB
1240	RNF217-AS1	RNF217 Antisense RNA 1 (Head To Head)	RNA Gene		19	GC06M124563	4.27948	https://www.genecards.org/cgi-bin/carddisp.pl?gene=RNF217-AS1
1241	CD58	CD58 Molecule	Protein Coding	P19256	50	GC01M116514	4.27771	https://www.genecards.org/cgi-bin/carddisp.pl?gene=CD58
1242	CDK6	Cyclin Dependent Kinase 6	Protein Coding	Q00534	60	GC07M092604	4.2764	https://www.genecards.org/cgi-bin/carddisp.pl?gene=CDK6
1243	CHMP4A	Charged Multivesicular Body Protein 4A	Protein Coding	Q9BY43	37	GC14M027086	4.2751	https://www.genecards.org/cgi-bin/carddisp.pl?gene=CHMP4A
1244	BPI	Bactericidal Permeability Increasing Protein	Protein Coding	P17213	50	GC20P038304	4.26383	https://www.genecards.org/cgi-bin/carddisp.pl?gene=BPI
1245	H2BC21	H2B Clustered Histone 21	Protein Coding	Q16778	48	GC01M160728	4.26188	https://www.genecards.org/cgi-bin/carddisp.pl?gene=H2BC21
1246	IL18BP	Interleukin 18 Binding Protein	Protein Coding	O95998	50	GC11P071998	4.26101	https://www.genecards.org/cgi-bin/carddisp.pl?gene=IL18BP
1247	TUBB4A	Tubulin Beta 4A Class IVa	Protein Coding	P04350	56	GC19M091894	4.25511	https://www.genecards.org/cgi-bin/carddisp.pl?gene=TUBB4A
1248	RYR3	Ryanodine Receptor 3	Protein Coding	Q15413	50	GC15P033310	4.25379	https://www.genecards.org/cgi-bin/carddisp.pl?gene=RYR3
1249	LY6E	Lymphocyte Antigen 6 Family Member E	Protein Coding	Q16553	47	GC08P143017	4.25216	https://www.genecards.org/cgi-bin/carddisp.pl?gene=LY6E
1250	SUMO1	Small Ubiquitin Like Modifier 1	Protein Coding	P63165	55	GC02M202206	4.25044	https://www.genecards.org/cgi-bin/carddisp.pl?gene=SUMO1
1251	PLCB1	Phospholipase C Beta 1	Protein Coding	Q9NQ66	56	GC20P008077	4.25013	https://www.genecards.org/cgi-bin/carddisp.pl?gene=PLCB1
1252	DNAJB1	DnaJ Heat Shock Protein Family (Hsp40) Member B1	Protein Coding	P25685	53	GC19M014514	4.25012	https://www.genecards.org/cgi-bin/carddisp.pl?gene=DNAJB1
1253	TGFA	Transforming Growth Factor Alpha	Protein Coding	P01135	54	GC02M070447	4.24806	https://www.genecards.org/cgi-bin/carddisp.pl?gene=TGFA
1254	CASP6	Caspase 6	Protein Coding	P55212	57	GC04M109688	4.24771	https://www.genecards.org/cgi-bin/carddisp.pl?gene=CASP6
1255	C1QC	Complement C1q C Chain	Protein Coding	P02747	53	GC01P022643	4.24731	https://www.genecards.org/cgi-bin/carddisp.pl?gene=C1QC
1256	HOTTIP	HOXA Distal Transcript Antisense RNA	RNA Gene		29	GC07P027198	4.24709	https://www.genecards.org/cgi-bin/carddisp.pl?gene=HOTTIP
1257	UBE2I	Ubiquitin Conjugating Enzyme E2 I	Protein Coding	P63279	56	GC16P080184	4.24642	https://www.genecards.org/cgi-bin/carddisp.pl?gene=UBE2I
1258	AHR	Aryl Hydrocarbon Receptor	Protein Coding	P35869	55	GC07P016916	4.24577	https://www.genecards.org/cgi-bin/carddisp.pl?gene=AHR
1259	GLUL	Glutamate-Ammonia Ligase	Protein Coding	P15104	57	GC01M182378	4.24505	https://www.genecards.org/cgi-bin/carddisp.pl?gene=GLUL
1260	PPP1CC	Protein Phosphatase 1 Catalytic Subunit Gamma	Protein Coding	P36873	54	GC12M110709	4.24226	https://www.genecards.org/cgi-bin/carddisp.pl?gene=PPP1CC
1261	CDK5	Cyclin Dependent Kinase 5	Protein Coding	Q00535	62	GC07M151053	4.2414	https://www.genecards.org/cgi-bin/carddisp.pl?gene=CDK5
1262	PPP2CB	Protein Phosphatase 2 Catalytic Subunit Beta	Protein Coding	P62714	48	GC08M030864	4.24112	https://www.genecards.org/cgi-bin/carddisp.pl?gene=PPP2CB
1263	FKBP4	FKBP Prolyl Isomerase 4	Protein Coding	Q02790	53	GC12P003347	4.24077	https://www.genecards.org/cgi-bin/carddisp.pl?gene=FKBP4
1264	UGT2B7	UDP Glucuronosyltransferase Family 2 Member B7	Protein Coding	P16662	51	GC04P069051	4.23842	https://www.genecards.org/cgi-bin/carddisp.pl?gene=UGT2B7
1265	DDX21	DExD-Box Helicase 21	Protein Coding	Q9NR30	46	GC10P068956	4.23808	https://www.genecards.org/cgi-bin/carddisp.pl?gene=DDX21
1266	CCND2	Cyclin D2	Protein Coding	P30279	57	GC12P038923	4.22871	https://www.genecards.org/cgi-bin/carddisp.pl?gene=CCND2
1267	OAS3	2'-5'-Oligoadenylate Synthetase 3	Protein Coding	Q9Y6K5	47	GC12P112938	4.22525	https://www.genecards.org/cgi-bin/carddisp.pl?gene=OAS3
1268	RDX	Radixin	Protein Coding	P35241	56	GC11M109864	4.21622	https://www.genecards.org/cgi-bin/carddisp.pl?gene=RDX
1269	TACR1	Tachykinin Receptor 1	Protein Coding	P25103	54	GC02M075597	4.21535	https://www.genecards.org/cgi-bin/carddisp.pl?gene=TACR1
1270	GSN	Gelsolin	Protein Coding	P06396	58	GC09P121201	4.21156	https://www.genecards.org/cgi-bin/carddisp.pl?gene=GSN
1271	FUT3	Fucosyltransferase 3 (Lewis Blood Group)	Protein Coding	P21217	48	GC19M091872	4.20481	https://www.genecards.org/cgi-bin/carddisp.pl?gene=FUT3
1272	MECP2	Methyl-CpG Binding Protein 2	Protein Coding	P51608	55	GC0XM154021	4.20319	https://www.genecards.org/cgi-bin/carddisp.pl?gene=MECP2
1273	CD226	CD226 Molecule	Protein Coding	Q15762	50	GC18M069831	4.20184	https://www.genecards.org/cgi-bin/carddisp.pl?gene=CD226
1274	NAMPT	Nicotinamide Phosphoribosyltransferase	Protein Coding	P43490	55	GC07M106248	4.20168	https://www.genecards.org/cgi-bin/carddisp.pl?gene=NAMPT
1275	CCND3	Cyclin D3	Protein Coding	P30281	55	GC06M041934	4.20026	https://www.genecards.org/cgi-bin/carddisp.pl?gene=CCND3
1276	ERBB2	Erb-B2 Receptor Tyrosine Kinase 2	Protein Coding	P04626	63	GC17P039687	4.19991	https://www.genecards.org/cgi-bin/carddisp.pl?gene=ERBB2
1277	HMGA1	High Mobility Group AT-Hook 1	Protein Coding	P17096	55	GC06P134947	4.19634	https://www.genecards.org/cgi-bin/carddisp.pl?gene=HMGA1
1278	NAP1L1	Nucleosome Assembly Protein 1 Like 1	Protein Coding	P55209	45	GC12M076036	4.19628	https://www.genecards.org/cgi-bin/carddisp.pl?gene=NAP1L1
1279	RPS2	Ribosomal Protein S2	Protein Coding	P15880	48	GC16M020299	4.19518	https://www.genecards.org/cgi-bin/carddisp.pl?gene=RPS2
1280	CAPN1	Calpain 1	Protein Coding	P07384	59	GC11P089060	4.19496	https://www.genecards.org/cgi-bin/carddisp.pl?gene=CAPN1
1281	EIF2AK3	Eukaryotic Translation Initiation Factor 2 Alpha Kinase 3	Protein Coding	Q9NZJ5	58	GC02M088556	4.19446	https://www.genecards.org/cgi-bin/carddisp.pl?gene=EIF2AK3
1282	MARCHF8	Membrane Associated Ring-CH-Type Finger 8	Protein Coding	Q5T0T0	41	GC10M047996	4.1923	https://www.genecards.org/cgi-bin/carddisp.pl?gene=MARCHF8
1283	GUSB	Glucuronidase Beta	Protein Coding	P08236	56	GC07M065960	4.18947	https://www.genecards.org/cgi-bin/carddisp.pl?gene=GUSB
1284	BAG3	BAG Cochaperone 3	Protein Coding	O95817	52	GC10P119651	4.18763	https://www.genecards.org/cgi-bin/carddisp.pl?gene=BAG3
1285	PPP2R1A	Protein Phosphatase 2 Scaffold Subunit Aalpha	Protein Coding	P30153	56	GC19P113566	4.17693	https://www.genecards.org/cgi-bin/carddisp.pl?gene=PPP2R1A
1286	PPBP	Pro-Platelet Basic Protein	Protein Coding	P02775	52	GC04M073986	4.17624	https://www.genecards.org/cgi-bin/carddisp.pl?gene=PPBP
1287	RNF2	Ring Finger Protein 2	Protein Coding	Q99496	52	GC01P185045	4.17326	https://www.genecards.org/cgi-bin/carddisp.pl?gene=RNF2
1288	LEPQTL1	Leptin, Serum Levels Of	Genetic Locus		10	GC02U903086	4.17125	https://www.genecards.org/cgi-bin/carddisp.pl?gene=LEPQTL1
1289	SPTAN1	Spectrin Alpha, Non-Erythrocytic 1	Protein Coding	Q13813	57	GC09P128552	4.17037	https://www.genecards.org/cgi-bin/carddisp.pl?gene=SPTAN1
1290	IGF2R	Insulin Like Growth Factor 2 Receptor	Protein Coding	P11717	56	GC06P159969	4.16879	https://www.genecards.org/cgi-bin/carddisp.pl?gene=IGF2R
1291	FUT8	Fucosyltransferase 8	Protein Coding	Q9BYC5	52	GC14P065356	4.16011	https://www.genecards.org/cgi-bin/carddisp.pl?gene=FUT8
1292	CDH5	Cadherin 5	Protein Coding	P33151	55	GC16P066366	4.15703	https://www.genecards.org/cgi-bin/carddisp.pl?gene=CDH5
1293	AFP	Alpha Fetoprotein	Protein Coding	P02771	56	GC04P073431	4.1569	https://www.genecards.org/cgi-bin/carddisp.pl?gene=AFP
1294	TLR10	Toll Like Receptor 10	Protein Coding	Q9BXR5	47	GC04M038773	4.15339	https://www.genecards.org/cgi-bin/carddisp.pl?gene=TLR10
1295	MAN1B1	Mannosidase Alpha Class 1B Member 1	Protein Coding	Q9UKM7	55	GC09P137086	4.15048	https://www.genecards.org/cgi-bin/carddisp.pl?gene=MAN1B1
1296	SKP1	S-Phase Kinase Associated Protein 1	Protein Coding	P63208	52	GC05M134148	4.14881	https://www.genecards.org/cgi-bin/carddisp.pl?gene=SKP1
1297	ERAP2	Endoplasmic Reticulum Aminopeptidase 2	Protein Coding	Q6P179	49	GC05P096875	4.14577	https://www.genecards.org/cgi-bin/carddisp.pl?gene=ERAP2
1298	ZNF175	Zinc Finger Protein 175	Protein Coding	Q9Y473	41	GC19P051571	4.14477	https://www.genecards.org/cgi-bin/carddisp.pl?gene=ZNF175
1299	ABCB7	ATP Binding Cassette Subfamily B Member 7	Protein Coding	O75027	53	GC0XM075053	4.14404	https://www.genecards.org/cgi-bin/carddisp.pl?gene=ABCB7
1300	TP73	Tumor Protein P73	Protein Coding	O15350	53	GC01P003652	4.14321	https://www.genecards.org/cgi-bin/carddisp.pl?gene=TP73
1301	PCSK9	Proprotein Convertase Subtilisin/Kexin Type 9	Protein Coding	Q8NBP7	59	GC01P055039	4.14245	https://www.genecards.org/cgi-bin/carddisp.pl?gene=PCSK9
1302	UPF1	UPF1 RNA Helicase And ATPase	Protein Coding	Q92900	50	GC19P018831	4.14233	https://www.genecards.org/cgi-bin/carddisp.pl?gene=UPF1
1303	F11R	F11 Receptor	Protein Coding	Q9Y624	49	GC01M160995	4.14189	https://www.genecards.org/cgi-bin/carddisp.pl?gene=F11R
1304	PYCARD	PYD And CARD Domain Containing	Protein Coding	Q9ULZ3	51	GC16M031201	4.14136	https://www.genecards.org/cgi-bin/carddisp.pl?gene=PYCARD
1305	SOCS2	Suppressor Of Cytokine Signaling 2	Protein Coding	O14508	51	GC12P093569	4.13928	https://www.genecards.org/cgi-bin/carddisp.pl?gene=SOCS2
1306	PRKRA	Protein Activator Of Interferon Induced Protein Kinase EIF2AK2	Protein Coding	O75569	50	GC02M178431	4.13894	https://www.genecards.org/cgi-bin/carddisp.pl?gene=PRKRA
1307	SRSF7	Serine And Arginine Rich Splicing Factor 7	Protein Coding	Q16629	48	GC02M038743	4.13818	https://www.genecards.org/cgi-bin/carddisp.pl?gene=SRSF7
1308	PPP2R5E	Protein Phosphatase 2 Regulatory Subunit B'Epsilon	Protein Coding	Q16537	44	GC14M063371	4.13809	https://www.genecards.org/cgi-bin/carddisp.pl?gene=PPP2R5E
1309	TAC1	Tachykinin Precursor 1	Protein Coding	P20366	50	GC07P097734	4.13648	https://www.genecards.org/cgi-bin/carddisp.pl?gene=TAC1
1310	MME	Membrane Metalloendopeptidase	Protein Coding	P08473	59	GC03P155024	4.13447	https://www.genecards.org/cgi-bin/carddisp.pl?gene=MME
1311	CD68	CD68 Molecule	Protein Coding	P34810	49	GC17P007579	4.129	https://www.genecards.org/cgi-bin/carddisp.pl?gene=CD68
1312	H3-3A	H3.3 Histone A	Protein Coding	P84243	50	GC01P226062	4.12814	https://www.genecards.org/cgi-bin/carddisp.pl?gene=H3-3A
1313	STAT4	Signal Transducer And Activator Of Transcription 4	Protein Coding	Q14765	55	GC02M191029	4.12302	https://www.genecards.org/cgi-bin/carddisp.pl?gene=STAT4
1314	UBP1	Upstream Binding Protein 1	Protein Coding	Q9NZI7	44	GC03M033389	4.12271	https://www.genecards.org/cgi-bin/carddisp.pl?gene=UBP1
1315	SDC4	Syndecan 4	Protein Coding	P31431	51	GC20M045325	4.12241	https://www.genecards.org/cgi-bin/carddisp.pl?gene=SDC4
1316	PPP2R2B	Protein Phosphatase 2 Regulatory Subunit Bbeta	Protein Coding	Q00005	53	GC05M146582	4.11576	https://www.genecards.org/cgi-bin/carddisp.pl?gene=PPP2R2B
1317	H4C1	H4 Clustered Histone 1	Protein Coding	P62805	41	GC06P134575	4.11014	https://www.genecards.org/cgi-bin/carddisp.pl?gene=H4C1
1318	SNCA	Synuclein Alpha	Protein Coding	P37840	60	GC04M089724	4.10697	https://www.genecards.org/cgi-bin/carddisp.pl?gene=SNCA
1319	RNY3	RNA, Ro60-Associated Y3	RNA Gene		22	GC07P157981	4.10307	https://www.genecards.org/cgi-bin/carddisp.pl?gene=RNY3
1320	CD47	CD47 Molecule	Protein Coding	Q08722	53	GC03M108043	4.09986	https://www.genecards.org/cgi-bin/carddisp.pl?gene=CD47
1321	SCARB2	Scavenger Receptor Class B Member 2	Protein Coding	Q14108	54	GC04M076158	4.0998	https://www.genecards.org/cgi-bin/carddisp.pl?gene=SCARB2
1322	KIR2DP1	Killer Cell Immunoglobulin Like Receptor, Two Ig Domains Pseudogene 1	Pseudogene		12	GC19P113693	4.09858	https://www.genecards.org/cgi-bin/carddisp.pl?gene=KIR2DP1
1323	FHIT	Fragile Histidine Triad Diadenosine Triphosphatase	Protein Coding	P49789	52	GC03M059747	4.09846	https://www.genecards.org/cgi-bin/carddisp.pl?gene=FHIT
1324	TNFRSF18	TNF Receptor Superfamily Member 18	Protein Coding	Q9Y5U5	51	GC01M001203	4.09754	https://www.genecards.org/cgi-bin/carddisp.pl?gene=TNFRSF18
1325	IGF2	Insulin Like Growth Factor 2	Protein Coding	P01344	58	GC11M011904	4.09635	https://www.genecards.org/cgi-bin/carddisp.pl?gene=IGF2
1326	GSR	Glutathione-Disulfide Reductase	Protein Coding	P00390	59	GC08M030678	4.09627	https://www.genecards.org/cgi-bin/carddisp.pl?gene=GSR
1327	SUN2	Sad1 And UNC84 Domain Containing 2	Protein Coding	Q9UH99	48	GC22M077111	4.09579	https://www.genecards.org/cgi-bin/carddisp.pl?gene=SUN2
1328	TIMP2	TIMP Metallopeptidase Inhibitor 2	Protein Coding	P16035	50	GC17M078852	4.09413	https://www.genecards.org/cgi-bin/carddisp.pl?gene=TIMP2
1329	JUNB	JunB Proto-Oncogene, AP-1 Transcription Factor Subunit	Protein Coding	P17275	49	GC19P012791	4.08824	https://www.genecards.org/cgi-bin/carddisp.pl?gene=JUNB
1330	GATA3	GATA Binding Protein 3	Protein Coding	P23771	58	GC10P008045	4.08793	https://www.genecards.org/cgi-bin/carddisp.pl?gene=GATA3
1331	H3-4	H3.4 Histone, Cluster Member	Protein Coding	Q16695	47	GC01M228427	4.0878	https://www.genecards.org/cgi-bin/carddisp.pl?gene=H3-4
1332	MUC5B	Mucin 5B, Oligomeric Mucus/Gel-Forming	Protein Coding	Q9HC84	51	GC11P010639	4.08757	https://www.genecards.org/cgi-bin/carddisp.pl?gene=MUC5B
1333	MT-TP	Mitochondrially Encoded TRNA-Pro (CCN)	RNA Gene		15	GCMTM015957	4.08447	https://www.genecards.org/cgi-bin/carddisp.pl?gene=MT-TP
1334	CYBA	Cytochrome B-245 Alpha Chain	Protein Coding	P13498	55	GC16M088643	4.08364	https://www.genecards.org/cgi-bin/carddisp.pl?gene=CYBA
1335	MIR195	MicroRNA 195	RNA Gene		26	GC17M074818	4.0826	https://www.genecards.org/cgi-bin/carddisp.pl?gene=MIR195
1336	TSPAN32	Tetraspanin 32	Protein Coding	Q96QS1	41	GC11P010678	4.08097	https://www.genecards.org/cgi-bin/carddisp.pl?gene=TSPAN32
1337	MAP4	Microtubule Associated Protein 4	Protein Coding	P27816	43	GC03M047850	4.08044	https://www.genecards.org/cgi-bin/carddisp.pl?gene=MAP4
1338	CXCL16	C-X-C Motif Chemokine Ligand 16	Protein Coding	Q9H2A7	47	GC17M004733	4.07551	https://www.genecards.org/cgi-bin/carddisp.pl?gene=CXCL16
1339	KRT18	Keratin 18	Protein Coding	P05783	58	GC12P052948	4.07335	https://www.genecards.org/cgi-bin/carddisp.pl?gene=KRT18
1340	CCL17	C-C Motif Chemokine Ligand 17	Protein Coding	Q92583	48	GC16P082516	4.0685	https://www.genecards.org/cgi-bin/carddisp.pl?gene=CCL17
1341	NLRC4	NLR Family CARD Domain Containing 4	Protein Coding	Q9NPP4	52	GC02M032224	4.06779	https://www.genecards.org/cgi-bin/carddisp.pl?gene=NLRC4
1342	TAF1	TATA-Box Binding Protein Associated Factor 1	Protein Coding	P21675	55	GC0XP071366	4.06246	https://www.genecards.org/cgi-bin/carddisp.pl?gene=TAF1
1343	AIM2	Absent In Melanoma 2	Protein Coding	O14862	50	GC01M161299	4.0612	https://www.genecards.org/cgi-bin/carddisp.pl?gene=AIM2
1344	RNF7	Ring Finger Protein 7	Protein Coding	Q9UBF6	46	GC03P141738	4.06029	https://www.genecards.org/cgi-bin/carddisp.pl?gene=RNF7
1345	TRB	T Cell Receptor Beta Locus	Protein Coding	P0DSE2	28	GC07P159548	4.06027	https://www.genecards.org/cgi-bin/carddisp.pl?gene=TRB
1346	EPAS1	Endothelial PAS Domain Protein 1	Protein Coding	Q99814	59	GC02P046293	4.05962	https://www.genecards.org/cgi-bin/carddisp.pl?gene=EPAS1
1347	SPTBN1	Spectrin Beta, Non-Erythrocytic 1	Protein Coding	Q01082	54	GC02P054456	4.05636	https://www.genecards.org/cgi-bin/carddisp.pl?gene=SPTBN1
1348	CUL1	Cullin 1	Protein Coding	Q13616	53	GC07P148697	4.05417	https://www.genecards.org/cgi-bin/carddisp.pl?gene=CUL1
1349	IL37	Interleukin 37	Protein Coding	Q9NZH6	48	GC02P143683	4.0527	https://www.genecards.org/cgi-bin/carddisp.pl?gene=IL37
1350	AZU1	Azurocidin 1	Protein Coding	P20160	48	GC19P000825	4.05269	https://www.genecards.org/cgi-bin/carddisp.pl?gene=AZU1
1351	ANPEP	Alanyl Aminopeptidase, Membrane	Protein Coding	P15144	58	GC15M089784	4.04995	https://www.genecards.org/cgi-bin/carddisp.pl?gene=ANPEP
1352	KLF6	KLF Transcription Factor 6	Protein Coding	Q99612	53	GC10M003779	4.04877	https://www.genecards.org/cgi-bin/carddisp.pl?gene=KLF6
1353	EXOSC3	Exosome Component 3	Protein Coding	Q9NQT5	52	GC09M037772	4.048	https://www.genecards.org/cgi-bin/carddisp.pl?gene=EXOSC3
1354	MIR125B1	MicroRNA 125b-1	RNA Gene		29	GC11M126625	4.04694	https://www.genecards.org/cgi-bin/carddisp.pl?gene=MIR125B1
1355	HELLS	Helicase, Lymphoid Specific	Protein Coding	Q9NRZ9	53	GC10P109481	4.0466	https://www.genecards.org/cgi-bin/carddisp.pl?gene=HELLS
1356	SNORD22	Small Nucleolar RNA, C/D Box 22	RNA Gene		22	GC11M125263	4.04411	https://www.genecards.org/cgi-bin/carddisp.pl?gene=SNORD22
1357	ABO	ABO, Alpha 1-3-N-Acetylgalactosaminyltransferase And Alpha 1-3-Galactosyltransferase	Protein Coding	P16442	46	GC09M133250	4.04371	https://www.genecards.org/cgi-bin/carddisp.pl?gene=ABO
1358	UBE3A	Ubiquitin Protein Ligase E3A	Protein Coding	Q05086	57	GC15M025333	4.04207	https://www.genecards.org/cgi-bin/carddisp.pl?gene=UBE3A
1359	ACOT8	Acyl-CoA Thioesterase 8	Protein Coding	O14734	44	GC20M045841	4.04128	https://www.genecards.org/cgi-bin/carddisp.pl?gene=ACOT8
1360	CTDP1	CTD Phosphatase Subunit 1	Protein Coding	Q9Y5B0	50	GC18P079679	4.03854	https://www.genecards.org/cgi-bin/carddisp.pl?gene=CTDP1
1361	SP100	SP100 Nuclear Antigen	Protein Coding	P23497	49	GC02P230415	4.03028	https://www.genecards.org/cgi-bin/carddisp.pl?gene=SP100
1362	XRCC1	X-Ray Repair Cross Complementing 1	Protein Coding	P18887	54	GC19M043543	4.02889	https://www.genecards.org/cgi-bin/carddisp.pl?gene=XRCC1
1363	DNM1L	Dynamin 1 Like	Protein Coding	O00429	57	GC12P032679	4.02764	https://www.genecards.org/cgi-bin/carddisp.pl?gene=DNM1L
1364	GTF2I	General Transcription Factor IIi	Protein Coding	P78347	48	GC07P086270	4.02579	https://www.genecards.org/cgi-bin/carddisp.pl?gene=GTF2I
1365	CHRNA7	Cholinergic Receptor Nicotinic Alpha 7 Subunit	Protein Coding	P36544	53	GC15P031923	4.02517	https://www.genecards.org/cgi-bin/carddisp.pl?gene=CHRNA7
1366	CHMP3	Charged Multivesicular Body Protein 3	Protein Coding	Q9Y3E7	45	GC02M086505	4.02436	https://www.genecards.org/cgi-bin/carddisp.pl?gene=CHMP3
1367	EED	Embryonic Ectoderm Development	Protein Coding	O75530	52	GC11P090426	4.02199	https://www.genecards.org/cgi-bin/carddisp.pl?gene=EED
1368	SP3	Sp3 Transcription Factor	Protein Coding	Q02447	51	GC02M173882	4.01946	https://www.genecards.org/cgi-bin/carddisp.pl?gene=SP3
1369	MRC2	Mannose Receptor C Type 2	Protein Coding	Q9UBG0	50	GC17P062627	4.01882	https://www.genecards.org/cgi-bin/carddisp.pl?gene=MRC2
1370	MR1	Major Histocompatibility Complex, Class I-Related	Protein Coding	Q95460	49	GC01P181033	4.01779	https://www.genecards.org/cgi-bin/carddisp.pl?gene=MR1
1371	CEBPA	CCAAT Enhancer Binding Protein Alpha	Protein Coding	P49715	54	GC19M033299	4.01659	https://www.genecards.org/cgi-bin/carddisp.pl?gene=CEBPA
1372	MIR142	MicroRNA 142	RNA Gene		29	GC17M058331	4.01493	https://www.genecards.org/cgi-bin/carddisp.pl?gene=MIR142
1373	GC	GC Vitamin D Binding Protein	Protein Coding	P02774	53	GC04M071741	4.01479	https://www.genecards.org/cgi-bin/carddisp.pl?gene=GC
1374	HSF1	Heat Shock Transcription Factor 1	Protein Coding	Q00613	56	GC08P144291	4.01422	https://www.genecards.org/cgi-bin/carddisp.pl?gene=HSF1
1375	CTCF	CCCTC-Binding Factor	Protein Coding	P49711	56	GC16P082860	4.0132	https://www.genecards.org/cgi-bin/carddisp.pl?gene=CTCF
1376	MAN2B2	Mannosidase Alpha Class 2B Member 2	Protein Coding	Q9Y2E5	47	GC04P006575	4.01195	https://www.genecards.org/cgi-bin/carddisp.pl?gene=MAN2B2
1377	ELL2	Elongation Factor For RNA Polymerase II 2	Protein Coding	O00472	45	GC05M095885	4.00822	https://www.genecards.org/cgi-bin/carddisp.pl?gene=ELL2
1378	CYP2C9	Cytochrome P450 Family 2 Subfamily C Member 9	Protein Coding	P11712	55	GC10P094938	4.00527	https://www.genecards.org/cgi-bin/carddisp.pl?gene=CYP2C9
1379	YWHAZ	Tyrosine 3-Monooxygenase/Tryptophan 5-Monooxygenase Activation Protein Zeta	Protein Coding	P63104	54	GC08M100919	4.00353	https://www.genecards.org/cgi-bin/carddisp.pl?gene=YWHAZ
1380	CHEK2	Checkpoint Kinase 2	Protein Coding	O96017	63	GC22M028687	4.00077	https://www.genecards.org/cgi-bin/carddisp.pl?gene=CHEK2
1381	MIR29B1	MicroRNA 29b-1	RNA Gene		28	GC07M130877	3.9986	https://www.genecards.org/cgi-bin/carddisp.pl?gene=MIR29B1
1382	SERPINB2	Serpin Family B Member 2	Protein Coding	P05120	53	GC18P063871	3.99837	https://www.genecards.org/cgi-bin/carddisp.pl?gene=SERPINB2
1383	SRSF3	Serine And Arginine Rich Splicing Factor 3	Protein Coding	P84103	47	GC06P134982	3.9954	https://www.genecards.org/cgi-bin/carddisp.pl?gene=SRSF3
1384	SP110	SP110 Nuclear Body Protein	Protein Coding	Q9HB58	47	GC02M230167	3.99429	https://www.genecards.org/cgi-bin/carddisp.pl?gene=SP110
1385	HNRNPUL1	Heterogeneous Nuclear Ribonucleoprotein U Like 1	Protein Coding	Q9BUJ2	44	GC19P041262	3.99046	https://www.genecards.org/cgi-bin/carddisp.pl?gene=HNRNPUL1
1386	NT5E	5'-Nucleotidase Ecto	Protein Coding	P21589	60	GC06P085449	3.98976	https://www.genecards.org/cgi-bin/carddisp.pl?gene=NT5E
1387	TNFRSF14	TNF Receptor Superfamily Member 14	Protein Coding	Q92956	51	GC01P020542	3.98841	https://www.genecards.org/cgi-bin/carddisp.pl?gene=TNFRSF14
1388	SRSF5	Serine And Arginine Rich Splicing Factor 5	Protein Coding	Q13243	44	GC14P069727	3.98765	https://www.genecards.org/cgi-bin/carddisp.pl?gene=SRSF5
1389	HIVEP2	HIVEP Zinc Finger 2	Protein Coding	P31629	45	GC06M142751	3.985	https://www.genecards.org/cgi-bin/carddisp.pl?gene=HIVEP2
1390	DYNC1H1	Dynein Cytoplasmic 1 Heavy Chain 1	Protein Coding	Q14204	53	GC14P115794	3.98341	https://www.genecards.org/cgi-bin/carddisp.pl?gene=DYNC1H1
1391	HSPA6	Heat Shock Protein Family A (Hsp70) Member 6	Protein Coding	P17066	51	GC01P161524	3.98199	https://www.genecards.org/cgi-bin/carddisp.pl?gene=HSPA6
1392	TIMP3	TIMP Metallopeptidase Inhibitor 3	Protein Coding	P35625	52	GC22P070427	3.97458	https://www.genecards.org/cgi-bin/carddisp.pl?gene=TIMP3
1393	IFNE	Interferon Epsilon	Protein Coding	Q86WN2	41	GC09M021480	3.97181	https://www.genecards.org/cgi-bin/carddisp.pl?gene=IFNE
1394	CCNE1	Cyclin E1	Protein Coding	P24864	57	GC19P029811	3.96511	https://www.genecards.org/cgi-bin/carddisp.pl?gene=CCNE1
1395	MAP3K14	Mitogen-Activated Protein Kinase Kinase Kinase 14	Protein Coding	Q99558	51	GC17M045263	3.9613	https://www.genecards.org/cgi-bin/carddisp.pl?gene=MAP3K14
1396	TIA1	TIA1 Cytotoxic Granule Associated RNA Binding Protein	Protein Coding	P31483	51	GC02M070209	3.96072	https://www.genecards.org/cgi-bin/carddisp.pl?gene=TIA1
1397	IRF2	Interferon Regulatory Factor 2	Protein Coding	P14316	51	GC04M184387	3.96056	https://www.genecards.org/cgi-bin/carddisp.pl?gene=IRF2
1398	IRF8	Interferon Regulatory Factor 8	Protein Coding	Q02556	54	GC16P094239	3.95992	https://www.genecards.org/cgi-bin/carddisp.pl?gene=IRF8
1399	POU2F2	POU Class 2 Homeobox 2	Protein Coding	P09086	49	GC19M042086	3.95884	https://www.genecards.org/cgi-bin/carddisp.pl?gene=POU2F2
1400	TOLLIP	Toll Interacting Protein	Protein Coding	Q9H0E2	52	GC11M001274	3.95644	https://www.genecards.org/cgi-bin/carddisp.pl?gene=TOLLIP
1401	PCSK7	Proprotein Convertase Subtilisin/Kexin Type 7	Protein Coding	Q16549	51	GC11M126482	3.95503	https://www.genecards.org/cgi-bin/carddisp.pl?gene=PCSK7
1402	NF2	NF2, Moesin-Ezrin-Radixin Like (MERLIN) Tumor Suppressor	Protein Coding	P35240	58	GC22P029603	3.9544	https://www.genecards.org/cgi-bin/carddisp.pl?gene=NF2
1403	USP7	Ubiquitin Specific Peptidase 7	Protein Coding	Q93009	57	GC16M008892	3.95122	https://www.genecards.org/cgi-bin/carddisp.pl?gene=USP7
1404	LAMP3	Lysosomal Associated Membrane Protein 3	Protein Coding	Q9UQV4	48	GC03M183122	3.9494	https://www.genecards.org/cgi-bin/carddisp.pl?gene=LAMP3
1405	MIR199A1	MicroRNA 199a-1	RNA Gene		26	GC19M010817	3.94865	https://www.genecards.org/cgi-bin/carddisp.pl?gene=MIR199A1
1406	SERINC3	Serine Incorporator 3	Protein Coding	Q13530	44	GC20M044496	3.94657	https://www.genecards.org/cgi-bin/carddisp.pl?gene=SERINC3
1407	POLR2M	RNA Polymerase II Subunit M	Protein Coding	Q6EEV4	39	GC15P057706	3.94467	https://www.genecards.org/cgi-bin/carddisp.pl?gene=POLR2M
1408	PDIA5	Protein Disulfide Isomerase Family A Member 5	Protein Coding	Q14554	44	GC03P123067	3.94461	https://www.genecards.org/cgi-bin/carddisp.pl?gene=PDIA5
1409	KCNQ1OT1	KCNQ1 Opposite Strand/Antisense Transcript 1	RNA Gene		34	GC11M011926	3.94034	https://www.genecards.org/cgi-bin/carddisp.pl?gene=KCNQ1OT1
1410	HDGFL2	HDGF Like 2	Protein Coding	Q7Z4V5	39	GC19P111996	3.93999	https://www.genecards.org/cgi-bin/carddisp.pl?gene=HDGFL2
1411	MAN1C1	Mannosidase Alpha Class 1C Member 1	Protein Coding	Q9NR34	46	GC01P041866	3.93833	https://www.genecards.org/cgi-bin/carddisp.pl?gene=MAN1C1
1412	SAA1	Serum Amyloid A1	Protein Coding	P0DJI8	47	GC11P019139	3.93615	https://www.genecards.org/cgi-bin/carddisp.pl?gene=SAA1
1413	IRF9	Interferon Regulatory Factor 9	Protein Coding	Q00978	53	GC14P024161	3.93573	https://www.genecards.org/cgi-bin/carddisp.pl?gene=IRF9
1414	PLAT	Plasminogen Activator, Tissue Type	Protein Coding	P00750	58	GC08M042174	3.93529	https://www.genecards.org/cgi-bin/carddisp.pl?gene=PLAT
1415	SNORD31	Small Nucleolar RNA, C/D Box 31	RNA Gene		17	GC11M125255	3.93524	https://www.genecards.org/cgi-bin/carddisp.pl?gene=SNORD31
1416	CARD16	Caspase Recruitment Domain Family Member 16	Protein Coding	Q5EG05	44	GC11M105041	3.92851	https://www.genecards.org/cgi-bin/carddisp.pl?gene=CARD16
1417	ADAMTSL1	ADAMTS Like 1	Protein Coding	Q8N6G6	50	GC09P017906	3.92795	https://www.genecards.org/cgi-bin/carddisp.pl?gene=ADAMTSL1
1418	SMAD2	SMAD Family Member 2	Protein Coding	Q15796	60	GC18M047809	3.92196	https://www.genecards.org/cgi-bin/carddisp.pl?gene=SMAD2
1419	PCBP1	Poly(RC) Binding Protein 1	Protein Coding	Q15365	47	GC02P070087	3.92094	https://www.genecards.org/cgi-bin/carddisp.pl?gene=PCBP1
1420	SUMO2	Small Ubiquitin Like Modifier 2	Protein Coding	P61956	44	GC17M075165	3.91856	https://www.genecards.org/cgi-bin/carddisp.pl?gene=SUMO2
1421	GOLGB1	Golgin B1	Protein Coding	Q14789	44	GC03M121663	3.91761	https://www.genecards.org/cgi-bin/carddisp.pl?gene=GOLGB1
1422	IFIT2	Interferon Induced Protein With Tetratricopeptide Repeats 2	Protein Coding	P09913	46	GC10P109389	3.91752	https://www.genecards.org/cgi-bin/carddisp.pl?gene=IFIT2
1423	KLF2	KLF Transcription Factor 2	Protein Coding	Q9Y5W3	47	GC19P112590	3.91642	https://www.genecards.org/cgi-bin/carddisp.pl?gene=KLF2
1424	PPP2R5A	Protein Phosphatase 2 Regulatory Subunit B'Alpha	Protein Coding	Q15172	46	GC01P212285	3.91483	https://www.genecards.org/cgi-bin/carddisp.pl?gene=PPP2R5A
1425	POLB	DNA Polymerase Beta	Protein Coding	P06746	55	GC08P042338	3.91168	https://www.genecards.org/cgi-bin/carddisp.pl?gene=POLB
1426	PNP	Purine Nucleoside Phosphorylase	Protein Coding	P00491	58	GC14P045700	3.91107	https://www.genecards.org/cgi-bin/carddisp.pl?gene=PNP
1427	F8	Coagulation Factor VIII	Protein Coding	P00451	56	GC0XM154835	3.91096	https://www.genecards.org/cgi-bin/carddisp.pl?gene=F8
1428	ANGPT1	Angiopoietin 1	Protein Coding	Q15389	54	GC08M107246	3.91019	https://www.genecards.org/cgi-bin/carddisp.pl?gene=ANGPT1
1429	OASL	2'-5'-Oligoadenylate Synthetase Like	Protein Coding	Q15646	46	GC12M123607	3.90601	https://www.genecards.org/cgi-bin/carddisp.pl?gene=OASL
1430	GBP5	Guanylate Binding Protein 5	Protein Coding	Q96PP8	43	GC01M089259	3.90511	https://www.genecards.org/cgi-bin/carddisp.pl?gene=GBP5
1431	CNTN2	Contactin 2	Protein Coding	Q02246	54	GC01P205043	3.90329	https://www.genecards.org/cgi-bin/carddisp.pl?gene=CNTN2
1432	MIR15A	MicroRNA 15a	RNA Gene		23	GC13M050049	3.90325	https://www.genecards.org/cgi-bin/carddisp.pl?gene=MIR15A
1433	HAX1	HCLS1 Associated Protein X-1	Protein Coding	O00165	51	GC01P164481	3.90078	https://www.genecards.org/cgi-bin/carddisp.pl?gene=HAX1
1434	CD19	CD19 Molecule	Protein Coding	P15391	60	GC16P081418	3.89918	https://www.genecards.org/cgi-bin/carddisp.pl?gene=CD19
1435	MCRS1	Microspherule Protein 1	Protein Coding	Q96EZ8	45	GC12M051228	3.8961	https://www.genecards.org/cgi-bin/carddisp.pl?gene=MCRS1
1436	TTF2	Transcription Termination Factor 2	Protein Coding	Q9UNY4	48	GC01P117060	3.89424	https://www.genecards.org/cgi-bin/carddisp.pl?gene=TTF2
1437	YWHAQ	Tyrosine 3-Monooxygenase/Tryptophan 5-Monooxygenase Activation Protein Theta	Protein Coding	P27348	55	GC02M009583	3.89416	https://www.genecards.org/cgi-bin/carddisp.pl?gene=YWHAQ
1438	ITGB5	Integrin Subunit Beta 5	Protein Coding	P18084	53	GC03M124761	3.8937	https://www.genecards.org/cgi-bin/carddisp.pl?gene=ITGB5
1439	CLDN4	Claudin 4	Protein Coding	O14493	50	GC07P073799	3.89341	https://www.genecards.org/cgi-bin/carddisp.pl?gene=CLDN4
1440	CCL18	C-C Motif Chemokine Ligand 18	Protein Coding	P55774	45	GC17P036064	3.89316	https://www.genecards.org/cgi-bin/carddisp.pl?gene=CCL18
1441	MT-CO2	Mitochondrially Encoded Cytochrome C Oxidase II	Protein Coding	P00403	42	GCMTP007587	3.89241	https://www.genecards.org/cgi-bin/carddisp.pl?gene=MT-CO2
1442	LARS1	Leucyl-TRNA Synthetase 1	Protein Coding	Q9P2J5	52	GC05M146114	3.88873	https://www.genecards.org/cgi-bin/carddisp.pl?gene=LARS1
1443	MANEA	Mannosidase Endo-Alpha	Protein Coding	Q5SRI9	45	GC06P095577	3.88497	https://www.genecards.org/cgi-bin/carddisp.pl?gene=MANEA
1444	EIF4A2	Eukaryotic Translation Initiation Factor 4A2	Protein Coding	Q14240	52	GC03P186783	3.8809	https://www.genecards.org/cgi-bin/carddisp.pl?gene=EIF4A2
1445	SLC22A1	Solute Carrier Family 22 Member 1	Protein Coding	O15245	52	GC06P160121	3.87993	https://www.genecards.org/cgi-bin/carddisp.pl?gene=SLC22A1
1446	ELOA	Elongin A	Protein Coding	Q14241	46	GC01P041727	3.87982	https://www.genecards.org/cgi-bin/carddisp.pl?gene=ELOA
1447	PRKD1	Protein Kinase D1	Protein Coding	Q15139	58	GC14M029576	3.87848	https://www.genecards.org/cgi-bin/carddisp.pl?gene=PRKD1
1448	DLEU1	Deleted In Lymphocytic Leukemia 1	RNA Gene	O43261	36	GC13P050677	3.87839	https://www.genecards.org/cgi-bin/carddisp.pl?gene=DLEU1
1449	RIPK2	Receptor Interacting Serine/Threonine Kinase 2	Protein Coding	O43353	54	GC08P089918	3.87742	https://www.genecards.org/cgi-bin/carddisp.pl?gene=RIPK2
1450	TAF4	TATA-Box Binding Protein Associated Factor 4	Protein Coding	O00268	48	GC20M062012	3.87703	https://www.genecards.org/cgi-bin/carddisp.pl?gene=TAF4
1451	PXN	Paxillin	Protein Coding	P49023	53	GC12M120210	3.87693	https://www.genecards.org/cgi-bin/carddisp.pl?gene=PXN
1452	RPA1	Replication Protein A1	Protein Coding	P27694	56	GC17P001829	3.87493	https://www.genecards.org/cgi-bin/carddisp.pl?gene=RPA1
1453	NBN	Nibrin	Protein Coding	O60934	57	GC08M089933	3.87456	https://www.genecards.org/cgi-bin/carddisp.pl?gene=NBN
1454	MGMT	O-6-Methylguanine-DNA Methyltransferase	Protein Coding	P16455	57	GC10P129467	3.87203	https://www.genecards.org/cgi-bin/carddisp.pl?gene=MGMT
1455	HSPA2	Heat Shock Protein Family A (Hsp70) Member 2	Protein Coding	P54652	51	GC14P064535	3.87113	https://www.genecards.org/cgi-bin/carddisp.pl?gene=HSPA2
1456	NAT10	N-Acetyltransferase 10	Protein Coding	Q9H0A0	46	GC11P034105	3.8709	https://www.genecards.org/cgi-bin/carddisp.pl?gene=NAT10
1457	FGR	FGR Proto-Oncogene, Src Family Tyrosine Kinase	Protein Coding	P09769	55	GC01M031144	3.8707	https://www.genecards.org/cgi-bin/carddisp.pl?gene=FGR
1458	RPL3	Ribosomal Protein L3	Protein Coding	P39023	49	GC22M077115	3.86713	https://www.genecards.org/cgi-bin/carddisp.pl?gene=RPL3
1459	TGM2	Transglutaminase 2	Protein Coding	P21980	56	GC20M038127	3.86677	https://www.genecards.org/cgi-bin/carddisp.pl?gene=TGM2
1460	DKK1	Dickkopf WNT Signaling Pathway Inhibitor 1	Protein Coding	O94907	53	GC10P052314	3.86601	https://www.genecards.org/cgi-bin/carddisp.pl?gene=DKK1
1461	PLCB2	Phospholipase C Beta 2	Protein Coding	Q00722	50	GC15M040278	3.86592	https://www.genecards.org/cgi-bin/carddisp.pl?gene=PLCB2
1462	PCSK6	Proprotein Convertase Subtilisin/Kexin Type 6	Protein Coding	P29122	50	GC15M148763	3.86226	https://www.genecards.org/cgi-bin/carddisp.pl?gene=PCSK6
1463	LPO	Lactoperoxidase	Protein Coding	P22079	49	GC17P058218	3.86162	https://www.genecards.org/cgi-bin/carddisp.pl?gene=LPO
1464	KRT10	Keratin 10	Protein Coding	P13645	52	GC17M040818	3.85839	https://www.genecards.org/cgi-bin/carddisp.pl?gene=KRT10
1465	SMAD4	SMAD Family Member 4	Protein Coding	Q13485	61	GC18P051028	3.85831	https://www.genecards.org/cgi-bin/carddisp.pl?gene=SMAD4
1466	NME1	NME/NM23 Nucleoside Diphosphate Kinase 1	Protein Coding	P15531	54	GC17P112649	3.85614	https://www.genecards.org/cgi-bin/carddisp.pl?gene=NME1
1467	VTN	Vitronectin	Protein Coding	P04004	53	GC17M076385	3.85608	https://www.genecards.org/cgi-bin/carddisp.pl?gene=VTN
1468	CYP27B1	Cytochrome P450 Family 27 Subfamily B Member 1	Protein Coding	O15528	55	GC12M059355	3.8551	https://www.genecards.org/cgi-bin/carddisp.pl?gene=CYP27B1
1469	POU2F1	POU Class 2 Homeobox 1	Protein Coding	P14859	50	GC01P167229	3.8491	https://www.genecards.org/cgi-bin/carddisp.pl?gene=POU2F1
1470	MIR149	MicroRNA 149	RNA Gene		30	GC02P240456	3.8488	https://www.genecards.org/cgi-bin/carddisp.pl?gene=MIR149
1471	IMMT	Inner Membrane Mitochondrial Protein	Protein Coding	Q16891	48	GC02M086144	3.84274	https://www.genecards.org/cgi-bin/carddisp.pl?gene=IMMT
1472	PIN1	Peptidylprolyl Cis/Trans Isomerase, NIMA-Interacting 1	Protein Coding	Q13526	56	GC19P009835	3.84163	https://www.genecards.org/cgi-bin/carddisp.pl?gene=PIN1
1473	PPP2R1B	Protein Phosphatase 2 Scaffold Subunit Abeta	Protein Coding	P30154	54	GC11M126377	3.84052	https://www.genecards.org/cgi-bin/carddisp.pl?gene=PPP2R1B
1474	RPS3	Ribosomal Protein S3	Protein Coding	P23396	51	GC11P089608	3.84001	https://www.genecards.org/cgi-bin/carddisp.pl?gene=RPS3
1475	ATF6	Activating Transcription Factor 6	Protein Coding	P18850	57	GC01P161766	3.83964	https://www.genecards.org/cgi-bin/carddisp.pl?gene=ATF6
1476	CMKLR1	Chemerin Chemokine-Like Receptor 1	Protein Coding	Q99788	46	GC12M108288	3.83627	https://www.genecards.org/cgi-bin/carddisp.pl?gene=CMKLR1
1477	WFDC1	WAP Four-Disulfide Core Domain 1	Protein Coding	Q9HC57	40	GC16P084294	3.83596	https://www.genecards.org/cgi-bin/carddisp.pl?gene=WFDC1
1478	IFI6	Interferon Alpha Inducible Protein 6	Protein Coding	P09912	44	GC01M027666	3.83464	https://www.genecards.org/cgi-bin/carddisp.pl?gene=IFI6
1479	MAN1A2	Mannosidase Alpha Class 1A Member 2	Protein Coding	O60476	50	GC01P117367	3.83361	https://www.genecards.org/cgi-bin/carddisp.pl?gene=MAN1A2
1480	SYP	Synaptophysin	Protein Coding	P08247	55	GC0XM049187	3.83246	https://www.genecards.org/cgi-bin/carddisp.pl?gene=SYP
1481	SART3	Spliceosome Associated Factor 3, U4/U6 Recycling Protein	Protein Coding	Q15020	43	GC12M108522	3.83076	https://www.genecards.org/cgi-bin/carddisp.pl?gene=SART3
1482	HSPA1L	Heat Shock Protein Family A (Hsp70) Member 1 Like	Protein Coding	P34931	51	GC06M031809	3.8306	https://www.genecards.org/cgi-bin/carddisp.pl?gene=HSPA1L
1483	RNY5	RNA, Ro60-Associated Y5	RNA Gene		17	GC07P148941	3.82703	https://www.genecards.org/cgi-bin/carddisp.pl?gene=RNY5
1484	CDKN2B	Cyclin Dependent Kinase Inhibitor 2B	Protein Coding	P42772	54	GC09M022002	3.82415	https://www.genecards.org/cgi-bin/carddisp.pl?gene=CDKN2B
1485	CXCL6	C-X-C Motif Chemokine Ligand 6	Protein Coding	P80162	46	GC04P073837	3.82341	https://www.genecards.org/cgi-bin/carddisp.pl?gene=CXCL6
1486	HSPG2	Heparan Sulfate Proteoglycan 2	Protein Coding	P98160	56	GC01M021822	3.81997	https://www.genecards.org/cgi-bin/carddisp.pl?gene=HSPG2
1487	MGAT2	Alpha-1,6-Mannosyl-Glycoprotein 2-Beta-N-Acetylglucosaminyltransferase	Protein Coding	Q10469	50	GC14P049620	3.81964	https://www.genecards.org/cgi-bin/carddisp.pl?gene=MGAT2
1488	CHMP2A	Charged Multivesicular Body Protein 2A	Protein Coding	O43633	44	GC19M058551	3.81782	https://www.genecards.org/cgi-bin/carddisp.pl?gene=CHMP2A
1489	RPA2	Replication Protein A2	Protein Coding	P15927	53	GC01M031164	3.81677	https://www.genecards.org/cgi-bin/carddisp.pl?gene=RPA2
1490	EPS15	Epidermal Growth Factor Receptor Pathway Substrate 15	Protein Coding	P42566	52	GC01M051354	3.81504	https://www.genecards.org/cgi-bin/carddisp.pl?gene=EPS15
1491	HSPBP1	HSPA (Hsp70) Binding Protein 1	Protein Coding	Q9NZL4	41	GC19M055262	3.81279	https://www.genecards.org/cgi-bin/carddisp.pl?gene=HSPBP1
1492	DAPK1	Death Associated Protein Kinase 1	Protein Coding	P53355	57	GC09P087497	3.81257	https://www.genecards.org/cgi-bin/carddisp.pl?gene=DAPK1
1493	NFATC3	Nuclear Factor Of Activated T Cells 3	Protein Coding	Q12968	50	GC16P068084	3.81226	https://www.genecards.org/cgi-bin/carddisp.pl?gene=NFATC3
1494	MIR193A	MicroRNA 193a	RNA Gene		27	GC17P031559	3.81115	https://www.genecards.org/cgi-bin/carddisp.pl?gene=MIR193A
1495	DNAH8	Dynein Axonemal Heavy Chain 8	Protein Coding	Q96JB1	47	GC06P135004	3.81088	https://www.genecards.org/cgi-bin/carddisp.pl?gene=DNAH8
1496	PLCB4	Phospholipase C Beta 4	Protein Coding	Q15147	54	GC20P009067	3.81034	https://www.genecards.org/cgi-bin/carddisp.pl?gene=PLCB4
1497	CHIT1	Chitinase 1	Protein Coding	Q13231	53	GC01M203213	3.80974	https://www.genecards.org/cgi-bin/carddisp.pl?gene=CHIT1
1498	MIR31	MicroRNA 31	RNA Gene		27	GC09M022147	3.80894	https://www.genecards.org/cgi-bin/carddisp.pl?gene=MIR31
1499	CYP1A2	Cytochrome P450 Family 1 Subfamily A Member 2	Protein Coding	P05177	54	GC15P074748	3.80732	https://www.genecards.org/cgi-bin/carddisp.pl?gene=CYP1A2
1500	FBXW11	F-Box And WD Repeat Domain Containing 11	Protein Coding	Q9UKB1	52	GC05M171861	3.807	https://www.genecards.org/cgi-bin/carddisp.pl?gene=FBXW11
1501	TFAP4	Transcription Factor AP-4	Protein Coding	Q01664	41	GC16M020498	3.80464	https://www.genecards.org/cgi-bin/carddisp.pl?gene=TFAP4
1502	OAS2	2'-5'-Oligoadenylate Synthetase 2	Protein Coding	P29728	46	GC12P112978	3.80003	https://www.genecards.org/cgi-bin/carddisp.pl?gene=OAS2
1503	CBL	Cbl Proto-Oncogene	Protein Coding	P22681	59	GC11P119206	3.79993	https://www.genecards.org/cgi-bin/carddisp.pl?gene=CBL
1504	MIR191	MicroRNA 191	RNA Gene		29	GC03M053710	3.79691	https://www.genecards.org/cgi-bin/carddisp.pl?gene=MIR191
1505	NUP42	Nucleoporin 42	Protein Coding	O15504	44	GC07P024075	3.79645	https://www.genecards.org/cgi-bin/carddisp.pl?gene=NUP42
1506	UBR5	Ubiquitin Protein Ligase E3 Component N-Recognin 5	Protein Coding	O95071	47	GC08M102252	3.79577	https://www.genecards.org/cgi-bin/carddisp.pl?gene=UBR5
1507	MTTP	Microsomal Triglyceride Transfer Protein	Protein Coding	P55157	53	GC04P099563	3.79381	https://www.genecards.org/cgi-bin/carddisp.pl?gene=MTTP
1508	APOA5	Apolipoprotein A5	Protein Coding	Q6Q788	52	GC11M116789	3.79361	https://www.genecards.org/cgi-bin/carddisp.pl?gene=APOA5
1509	CD34	CD34 Molecule	Protein Coding	P28906	54	GC01M207880	3.7913	https://www.genecards.org/cgi-bin/carddisp.pl?gene=CD34
1510	MSH2	MutS Homolog 2	Protein Coding	P43246	57	GC02P047403	3.79012	https://www.genecards.org/cgi-bin/carddisp.pl?gene=MSH2
1511	FUS	FUS RNA Binding Protein	Protein Coding	P35637	54	GC16P031180	3.78813	https://www.genecards.org/cgi-bin/carddisp.pl?gene=FUS
1512	RAD23A	RAD23 Homolog A, Nucleotide Excision Repair Protein	Protein Coding	P54725	51	GC19P112460	3.78768	https://www.genecards.org/cgi-bin/carddisp.pl?gene=RAD23A
1513	HOTAIRM1	HOXA Transcript Antisense RNA, Myeloid-Specific 1	RNA Gene		27	GC07P027095	3.78535	https://www.genecards.org/cgi-bin/carddisp.pl?gene=HOTAIRM1
1514	RBM14	RNA Binding Motif Protein 14	Protein Coding	Q96PK6	46	GC11P089196	3.78473	https://www.genecards.org/cgi-bin/carddisp.pl?gene=RBM14
1515	HSPA14	Heat Shock Protein Family A (Hsp70) Member 14	Protein Coding	Q0VDF9	46	GC10P014860	3.7826	https://www.genecards.org/cgi-bin/carddisp.pl?gene=HSPA14
1516	ADAMTS13	ADAM Metallopeptidase With Thrombospondin Type 1 Motif 13	Protein Coding	Q76LX8	56	GC09P133414	3.78092	https://www.genecards.org/cgi-bin/carddisp.pl?gene=ADAMTS13
1517	YTHDF2	YTH N6-Methyladenosine RNA Binding Protein F2	Protein Coding	Q9Y5A9	46	GC01P042191	3.78026	https://www.genecards.org/cgi-bin/carddisp.pl?gene=YTHDF2
1518	ACTR3	Actin Related Protein 3	Protein Coding	P61158	48	GC02P113889	3.78016	https://www.genecards.org/cgi-bin/carddisp.pl?gene=ACTR3
1519	CASP10	Caspase 10	Protein Coding	Q92851	56	GC02P201182	3.77995	https://www.genecards.org/cgi-bin/carddisp.pl?gene=CASP10
1520	COL1A1	Collagen Type I Alpha 1 Chain	Protein Coding	P02452	58	GC17M078201	3.77854	https://www.genecards.org/cgi-bin/carddisp.pl?gene=COL1A1
1521	MIR30A	MicroRNA 30a	RNA Gene		26	GC06M071403	3.77505	https://www.genecards.org/cgi-bin/carddisp.pl?gene=MIR30A
1522	ARG1	Arginase 1	Protein Coding	P05089	58	GC06P136455	3.77495	https://www.genecards.org/cgi-bin/carddisp.pl?gene=ARG1
1523	ABCC5	ATP Binding Cassette Subfamily C Member 5	Protein Coding	O15440	52	GC03M183919	3.77434	https://www.genecards.org/cgi-bin/carddisp.pl?gene=ABCC5
1524	ATG16L1	Autophagy Related 16 Like 1	Protein Coding	Q676U5	51	GC02P233280	3.77133	https://www.genecards.org/cgi-bin/carddisp.pl?gene=ATG16L1
1525	EBI3	Epstein-Barr Virus Induced 3	Protein Coding	Q14213	45	GC19P111985	3.76966	https://www.genecards.org/cgi-bin/carddisp.pl?gene=EBI3
1526	SLC6A4	Solute Carrier Family 6 Member 4	Protein Coding	P31645	57	GC17M030194	3.76472	https://www.genecards.org/cgi-bin/carddisp.pl?gene=SLC6A4
1527	SUPT16H	SPT16 Homolog, Facilitates Chromatin Remodeling Subunit	Protein Coding	Q9Y5B9	47	GC14M021351	3.76133	https://www.genecards.org/cgi-bin/carddisp.pl?gene=SUPT16H
1528	SNORD43	Small Nucleolar RNA, C/D Box 43	RNA Gene		17	GC22M078831	3.7608	https://www.genecards.org/cgi-bin/carddisp.pl?gene=SNORD43
1529	PRPF8	Pre-MRNA Processing Factor 8	Protein Coding	Q6P2Q9	50	GC17M001650	3.76007	https://www.genecards.org/cgi-bin/carddisp.pl?gene=PRPF8
1530	RUVBL1	RuvB Like AAA ATPase 1	Protein Coding	Q9Y265	53	GC03M128064	3.75992	https://www.genecards.org/cgi-bin/carddisp.pl?gene=RUVBL1
1531	MIR148B	MicroRNA 148b	RNA Gene		28	GC12P054337	3.7596	https://www.genecards.org/cgi-bin/carddisp.pl?gene=MIR148B
1532	MPL	MPL Proto-Oncogene, Thrombopoietin Receptor	Protein Coding	P40238	56	GC01P043337	3.75825	https://www.genecards.org/cgi-bin/carddisp.pl?gene=MPL
1533	SPCS3	Signal Peptidase Complex Subunit 3	Protein Coding	P61009	44	GC04P176319	3.75758	https://www.genecards.org/cgi-bin/carddisp.pl?gene=SPCS3
1534	RNF39	Ring Finger Protein 39	Protein Coding	Q9H2S5	41	GC06M093686	3.75693	https://www.genecards.org/cgi-bin/carddisp.pl?gene=RNF39
1535	DBR1	Debranching RNA Lariats 1	Protein Coding	Q9UK59	44	GC03M138160	3.7568	https://www.genecards.org/cgi-bin/carddisp.pl?gene=DBR1
1536	RAP1B	RAP1B, Member Of RAS Oncogene Family	Protein Coding	P61224	51	GC12P068610	3.75456	https://www.genecards.org/cgi-bin/carddisp.pl?gene=RAP1B
1537	RAC2	Rac Family Small GTPase 2	Protein Coding	P15153	59	GC22M077096	3.75414	https://www.genecards.org/cgi-bin/carddisp.pl?gene=RAC2
1538	BBC3	BCL2 Binding Component 3	Protein Coding	Q96PG8	49	GC19M047220	3.75109	https://www.genecards.org/cgi-bin/carddisp.pl?gene=BBC3
1539	PGK1	Phosphoglycerate Kinase 1	Protein Coding	P00558	57	GC0XP078166	3.74828	https://www.genecards.org/cgi-bin/carddisp.pl?gene=PGK1
1540	NONO	Non-POU Domain Containing Octamer Binding	Protein Coding	Q15233	53	GC0XP071259	3.74711	https://www.genecards.org/cgi-bin/carddisp.pl?gene=NONO
1541	DANCR	Differentiation Antagonizing Non-Protein Coding RNA	RNA Gene	P0C864	30	GC04P052712	3.7471	https://www.genecards.org/cgi-bin/carddisp.pl?gene=DANCR
1542	HNF1A-AS1	HNF1A Antisense RNA 1	RNA Gene		26	GC12M123604	3.74612	https://www.genecards.org/cgi-bin/carddisp.pl?gene=HNF1A-AS1
1543	SNORD46	Small Nucleolar RNA, C/D Box 46	RNA Gene		18	GC01P049872	3.74534	https://www.genecards.org/cgi-bin/carddisp.pl?gene=SNORD46
1544	NKRF	NFKB Repressing Factor	Protein Coding	O15226	43	GC0XM119588	3.74443	https://www.genecards.org/cgi-bin/carddisp.pl?gene=NKRF
1545	RPL7	Ribosomal Protein L7	Protein Coding	P18124	49	GC08M073290	3.74292	https://www.genecards.org/cgi-bin/carddisp.pl?gene=RPL7
1546	MS4A1	Membrane Spanning 4-Domains A1	Protein Coding	P11836	55	GC11P088664	3.74275	https://www.genecards.org/cgi-bin/carddisp.pl?gene=MS4A1
1547	NR1H2	Nuclear Receptor Subfamily 1 Group H Member 2	Protein Coding	P55055	54	GC19P050329	3.7427	https://www.genecards.org/cgi-bin/carddisp.pl?gene=NR1H2
1548	VCL	Vinculin	Protein Coding	P18206	56	GC10P073995	3.74167	https://www.genecards.org/cgi-bin/carddisp.pl?gene=VCL
1549	NELFE	Negative Elongation Factor Complex Member E	Protein Coding	P18615	42	GC06M031952	3.74163	https://www.genecards.org/cgi-bin/carddisp.pl?gene=NELFE
1550	MSBP1	Minisatellite Binding Protein 1	Protein Coding		10	GC00U990213	3.73995	https://www.genecards.org/cgi-bin/carddisp.pl?gene=MSBP1
1551	ATG7	Autophagy Related 7	Protein Coding	O95352	52	GC03P021552	3.7376	https://www.genecards.org/cgi-bin/carddisp.pl?gene=ATG7
1552	MNAT1	MNAT1 Component Of CDK Activating Kinase	Protein Coding	P51948	50	GC14P060734	3.73688	https://www.genecards.org/cgi-bin/carddisp.pl?gene=MNAT1
1553	PAF1	PAF1 Homolog, Paf1/RNA Polymerase II Complex Component	Protein Coding	Q8N7H5	46	GC19M039385	3.73555	https://www.genecards.org/cgi-bin/carddisp.pl?gene=PAF1
1554	LALBA	Lactalbumin Alpha	Protein Coding	P00709	47	GC12M048567	3.73491	https://www.genecards.org/cgi-bin/carddisp.pl?gene=LALBA
1555	CCL27	C-C Motif Chemokine Ligand 27	Protein Coding	Q9Y4X3	45	GC09M035248	3.73486	https://www.genecards.org/cgi-bin/carddisp.pl?gene=CCL27
1556	RAB5A	RAB5A, Member RAS Oncogene Family	Protein Coding	P20339	53	GC03P021761	3.72995	https://www.genecards.org/cgi-bin/carddisp.pl?gene=RAB5A
1557	MIR140	MicroRNA 140	RNA Gene		31	GC16P083017	3.72952	https://www.genecards.org/cgi-bin/carddisp.pl?gene=MIR140
1558	SFPQ	Splicing Factor Proline And Glutamine Rich	Protein Coding	P23246	52	GC01M035176	3.72805	https://www.genecards.org/cgi-bin/carddisp.pl?gene=SFPQ
1559	GTF2H4	General Transcription Factor IIH Subunit 4	Protein Coding	Q92759	46	GC06P134803	3.72764	https://www.genecards.org/cgi-bin/carddisp.pl?gene=GTF2H4
1560	XBP1	X-Box Binding Protein 1	Protein Coding	P17861	55	GC22M028794	3.72734	https://www.genecards.org/cgi-bin/carddisp.pl?gene=XBP1
1561	CAMK2G	Calcium/Calmodulin Dependent Protein Kinase II Gamma	Protein Coding	Q13555	58	GC10M073812	3.72566	https://www.genecards.org/cgi-bin/carddisp.pl?gene=CAMK2G
1562	NUP155	Nucleoporin 155	Protein Coding	O75694	53	GC05M037288	3.72497	https://www.genecards.org/cgi-bin/carddisp.pl?gene=NUP155
1563	DSPP	Dentin Sialophosphoprotein	Protein Coding	Q9NZW4	47	GC04P087608	3.72324	https://www.genecards.org/cgi-bin/carddisp.pl?gene=DSPP
1564	GCH1	GTP Cyclohydrolase 1	Protein Coding	P30793	56	GC14M054842	3.72309	https://www.genecards.org/cgi-bin/carddisp.pl?gene=GCH1
1565	NR4A1	Nuclear Receptor Subfamily 4 Group A Member 1	Protein Coding	P22736	55	GC12P052022	3.72106	https://www.genecards.org/cgi-bin/carddisp.pl?gene=NR4A1
1566	SFTPB	Surfactant Protein B	Protein Coding	P07988	52	GC02M085657	3.7189	https://www.genecards.org/cgi-bin/carddisp.pl?gene=SFTPB
1567	H4C16	H4 Histone 16	Protein Coding	P62805	39	GC12M029833	3.71847	https://www.genecards.org/cgi-bin/carddisp.pl?gene=H4C16
1568	ALCAM	Activated Leukocyte Cell Adhesion Molecule	Protein Coding	Q13740	51	GC03P105366	3.71755	https://www.genecards.org/cgi-bin/carddisp.pl?gene=ALCAM
1569	IL36G	Interleukin 36 Gamma	Protein Coding	Q9NZH8	47	GC02P112973	3.71739	https://www.genecards.org/cgi-bin/carddisp.pl?gene=IL36G
1570	PLSCR1	Phospholipid Scramblase 1	Protein Coding	O15162	50	GC03M146515	3.71566	https://www.genecards.org/cgi-bin/carddisp.pl?gene=PLSCR1
1571	NGFR	Nerve Growth Factor Receptor	Protein Coding	P08138	56	GC17P049495	3.71525	https://www.genecards.org/cgi-bin/carddisp.pl?gene=NGFR
1572	MIR32	MicroRNA 32	RNA Gene		29	GC09M109046	3.71499	https://www.genecards.org/cgi-bin/carddisp.pl?gene=MIR32
1573	DNM1	Dynamin 1	Protein Coding	Q05193	58	GC09P128191	3.70876	https://www.genecards.org/cgi-bin/carddisp.pl?gene=DNM1
1574	CEACAM1	CEA Cell Adhesion Molecule 1	Protein Coding	P13688	53	GC19M042507	3.70463	https://www.genecards.org/cgi-bin/carddisp.pl?gene=CEACAM1
1575	STAT6	Signal Transducer And Activator Of Transcription 6	Protein Coding	P42226	59	GC12M057095	3.70396	https://www.genecards.org/cgi-bin/carddisp.pl?gene=STAT6
1576	PLA2G7	Phospholipase A2 Group VII	Protein Coding	Q13093	59	GC06M046704	3.70338	https://www.genecards.org/cgi-bin/carddisp.pl?gene=PLA2G7
1577	PTPN6	Protein Tyrosine Phosphatase Non-Receptor Type 6	Protein Coding	P29350	58	GC12P038993	3.7031	https://www.genecards.org/cgi-bin/carddisp.pl?gene=PTPN6
1578	EEA1	Early Endosome Antigen 1	Protein Coding	Q15075	51	GC12M092770	3.69947	https://www.genecards.org/cgi-bin/carddisp.pl?gene=EEA1
1579	ENTPD1	Ectonucleoside Triphosphate Diphosphohydrolase 1	Protein Coding	P49961	58	GC10P109494	3.69736	https://www.genecards.org/cgi-bin/carddisp.pl?gene=ENTPD1
1580	NPC1	NPC Intracellular Cholesterol Transporter 1	Protein Coding	O15118	59	GC18M023506	3.69634	https://www.genecards.org/cgi-bin/carddisp.pl?gene=NPC1
1581	CLDN2	Claudin 2	Protein Coding	P57739	50	GC0XP106900	3.69511	https://www.genecards.org/cgi-bin/carddisp.pl?gene=CLDN2
1582	LDHA	Lactate Dehydrogenase A	Protein Coding	P00338	59	GC11P018394	3.69498	https://www.genecards.org/cgi-bin/carddisp.pl?gene=LDHA
1583	RN7SK	RNA Component Of 7SK Nuclear Ribonucleoprotein	RNA Gene		24	GC06P052995	3.69212	https://www.genecards.org/cgi-bin/carddisp.pl?gene=RN7SK
1584	EXOSC5	Exosome Component 5	Protein Coding	Q9NQT4	50	GC19M092802	3.69018	https://www.genecards.org/cgi-bin/carddisp.pl?gene=EXOSC5
1585	EIF3H	Eukaryotic Translation Initiation Factor 3 Subunit H	Protein Coding	O15372	49	GC08M116642	3.68992	https://www.genecards.org/cgi-bin/carddisp.pl?gene=EIF3H
1586	ABL1	ABL Proto-Oncogene 1, Non-Receptor Tyrosine Kinase	Protein Coding	P00519	61	GC09P130713	3.68836	https://www.genecards.org/cgi-bin/carddisp.pl?gene=ABL1
1587	TG	Thyroglobulin	Protein Coding	P01266	53	GC08P132866	3.68826	https://www.genecards.org/cgi-bin/carddisp.pl?gene=TG
1588	DOCK2	Dedicator Of Cytokinesis 2	Protein Coding	Q92608	51	GC05P169637	3.68003	https://www.genecards.org/cgi-bin/carddisp.pl?gene=DOCK2
1589	CLTA	Clathrin Light Chain A	Protein Coding	P09496	44	GC09P036190	3.67793	https://www.genecards.org/cgi-bin/carddisp.pl?gene=CLTA
1590	ATP1A1	ATPase Na+/K+ Transporting Subunit Alpha 1	Protein Coding	P05023	58	GC01P116372	3.67731	https://www.genecards.org/cgi-bin/carddisp.pl?gene=ATP1A1
1591	PLCE1	Phospholipase C Epsilon 1	Protein Coding	Q9P212	52	GC10P093993	3.67682	https://www.genecards.org/cgi-bin/carddisp.pl?gene=PLCE1
1592	CD151	CD151 Molecule (Raph Blood Group)	Protein Coding	P48509	52	GC11P010624	3.67682	https://www.genecards.org/cgi-bin/carddisp.pl?gene=CD151
1593	COG2	Component Of Oligomeric Golgi Complex 2	Protein Coding	Q14746	48	GC01P230642	3.67541	https://www.genecards.org/cgi-bin/carddisp.pl?gene=COG2
1594	AGT	Angiotensinogen	Protein Coding	P01019	58	GC01M230690	3.67334	https://www.genecards.org/cgi-bin/carddisp.pl?gene=AGT
1595	SFTPA1	Surfactant Protein A1	Protein Coding	Q8IWL2	53	GC10P112479	3.6733	https://www.genecards.org/cgi-bin/carddisp.pl?gene=SFTPA1
1596	LTBR	Lymphotoxin Beta Receptor	Protein Coding	P36941	49	GC12P006375	3.67185	https://www.genecards.org/cgi-bin/carddisp.pl?gene=LTBR
1597	FLOT1	Flotillin 1	Protein Coding	O75955	51	GC06M093710	3.66911	https://www.genecards.org/cgi-bin/carddisp.pl?gene=FLOT1
1598	SNORD16	Small Nucleolar RNA, C/D Box 16	RNA Gene		20	GC15M147986	3.66549	https://www.genecards.org/cgi-bin/carddisp.pl?gene=SNORD16
1599	IFNLR1	Interferon Lambda Receptor 1	Protein Coding	Q8IU57	45	GC01M030779	3.66515	https://www.genecards.org/cgi-bin/carddisp.pl?gene=IFNLR1
1600	IGES	Immunoglobulin E Concentration, Serum	Genetic Locus		10	GC05U990033	3.66507	https://www.genecards.org/cgi-bin/carddisp.pl?gene=IGES
1601	FLNB	Filamin B	Protein Coding	O75369	55	GC03P058008	3.66495	https://www.genecards.org/cgi-bin/carddisp.pl?gene=FLNB
1602	MIR200B	MicroRNA 200b	RNA Gene		28	GC01P001167	3.66465	https://www.genecards.org/cgi-bin/carddisp.pl?gene=MIR200B
1603	LAP3	Leucine Aminopeptidase 3	Protein Coding	P28838	51	GC04P024707	3.66417	https://www.genecards.org/cgi-bin/carddisp.pl?gene=LAP3
1604	HTATIP2	HIV-1 Tat Interactive Protein 2	Protein Coding	Q9BUP3	48	GC11P020363	3.66262	https://www.genecards.org/cgi-bin/carddisp.pl?gene=HTATIP2
1605	RHOD	Ras Homolog Family Member D	Protein Coding	O00212	45	GC11P089221	3.66143	https://www.genecards.org/cgi-bin/carddisp.pl?gene=RHOD
1606	IL17RA	Interleukin 17 Receptor A	Protein Coding	Q96F46	55	GC22P069829	3.66109	https://www.genecards.org/cgi-bin/carddisp.pl?gene=IL17RA
1607	MIR144	MicroRNA 144	RNA Gene		25	GC17M076393	3.66003	https://www.genecards.org/cgi-bin/carddisp.pl?gene=MIR144
1608	PLA2G1B	Phospholipase A2 Group IB	Protein Coding	P04054	51	GC12M120322	3.65616	https://www.genecards.org/cgi-bin/carddisp.pl?gene=PLA2G1B
1609	TNFRSF10C	TNF Receptor Superfamily Member 10c	Protein Coding	O14798	48	GC08P023102	3.65552	https://www.genecards.org/cgi-bin/carddisp.pl?gene=TNFRSF10C
1610	ACP1	Acid Phosphatase 1	Protein Coding	P24666	52	GC02P000841	3.65469	https://www.genecards.org/cgi-bin/carddisp.pl?gene=ACP1
1611	EPRS1	Glutamyl-Prolyl-TRNA Synthetase 1	Protein Coding	P07814	53	GC01M219969	3.6488	https://www.genecards.org/cgi-bin/carddisp.pl?gene=EPRS1
1612	IGHG1	Immunoglobulin Heavy Constant Gamma 1 (G1m Marker)	Protein Coding	P01857	43	GC14M105736	3.64855	https://www.genecards.org/cgi-bin/carddisp.pl?gene=IGHG1
1613	CSK	C-Terminal Src Kinase	Protein Coding	P41240	55	GC15P074782	3.64561	https://www.genecards.org/cgi-bin/carddisp.pl?gene=CSK
1614	CPQ	Carboxypeptidase Q	Protein Coding	Q9Y646	47	GC08P096645	3.64554	https://www.genecards.org/cgi-bin/carddisp.pl?gene=CPQ
1615	LIMK1	LIM Domain Kinase 1	Protein Coding	P53667	57	GC07P074082	3.64481	https://www.genecards.org/cgi-bin/carddisp.pl?gene=LIMK1
1616	YWHAG	Tyrosine 3-Monooxygenase/Tryptophan 5-Monooxygenase Activation Protein Gamma	Protein Coding	P61981	56	GC07M078603	3.64355	https://www.genecards.org/cgi-bin/carddisp.pl?gene=YWHAG
1617	CHI3L1	Chitinase 3 Like 1	Protein Coding	P36222	54	GC01M203148	3.64303	https://www.genecards.org/cgi-bin/carddisp.pl?gene=CHI3L1
1618	SOD3	Superoxide Dismutase 3	Protein Coding	P08294	52	GC04P025034	3.64099	https://www.genecards.org/cgi-bin/carddisp.pl?gene=SOD3
1619	MIR106B	MicroRNA 106b	RNA Gene		29	GC07M105256	3.63858	https://www.genecards.org/cgi-bin/carddisp.pl?gene=MIR106B
1620	FTO	FTO Alpha-Ketoglutarate Dependent Dioxygenase	Protein Coding	Q9C0B1	55	GC16P082352	3.63796	https://www.genecards.org/cgi-bin/carddisp.pl?gene=FTO
1621	ATP5F1B	ATP Synthase F1 Subunit Beta	Protein Coding	P06576	50	GC12M059279	3.63754	https://www.genecards.org/cgi-bin/carddisp.pl?gene=ATP5F1B
1622	CCR9	C-C Motif Chemokine Receptor 9	Protein Coding	P51686	49	GC03P057382	3.63498	https://www.genecards.org/cgi-bin/carddisp.pl?gene=CCR9
1623	SFRP1	Secreted Frizzled Related Protein 1	Protein Coding	Q8N474	52	GC08M041262	3.63394	https://www.genecards.org/cgi-bin/carddisp.pl?gene=SFRP1
1624	TRAF5	TNF Receptor Associated Factor 5	Protein Coding	O00463	49	GC01P211326	3.63372	https://www.genecards.org/cgi-bin/carddisp.pl?gene=TRAF5
1625	IL21R	Interleukin 21 Receptor	Protein Coding	Q9HBE5	51	GC16P081252	3.63363	https://www.genecards.org/cgi-bin/carddisp.pl?gene=IL21R
1626	GTF2A1	General Transcription Factor IIA Subunit 1	Protein Coding	P52655	40	GC14M081175	3.63341	https://www.genecards.org/cgi-bin/carddisp.pl?gene=GTF2A1
1627	BAG6	BAG Cochaperone 6	Protein Coding	P46379	47	GC06M031639	3.62908	https://www.genecards.org/cgi-bin/carddisp.pl?gene=BAG6
1628	NPY	Neuropeptide Y	Protein Coding	P01303	53	GC07P024290	3.62746	https://www.genecards.org/cgi-bin/carddisp.pl?gene=NPY
1629	G3BP2	G3BP Stress Granule Assembly Factor 2	Protein Coding	Q9UN86	44	GC04M075642	3.62607	https://www.genecards.org/cgi-bin/carddisp.pl?gene=G3BP2
1630	AMBP	Alpha-1-Microglobulin/Bikunin Precursor	Protein Coding	P02760	52	GC09M114060	3.62373	https://www.genecards.org/cgi-bin/carddisp.pl?gene=AMBP
1631	SLIT2	Slit Guidance Ligand 2	Protein Coding	O94813	53	GC04P024736	3.62178	https://www.genecards.org/cgi-bin/carddisp.pl?gene=SLIT2
1632	ODC1	Ornithine Decarboxylase 1	Protein Coding	P11926	57	GC02M010432	3.62174	https://www.genecards.org/cgi-bin/carddisp.pl?gene=ODC1
1633	MMP13	Matrix Metallopeptidase 13	Protein Coding	P45452	59	GC11M102942	3.61895	https://www.genecards.org/cgi-bin/carddisp.pl?gene=MMP13
1634	MUC6	Mucin 6, Oligomeric Mucus/Gel-Forming	Protein Coding	Q6W4X9	48	GC11M001012	3.6184	https://www.genecards.org/cgi-bin/carddisp.pl?gene=MUC6
1635	PLCD1	Phospholipase C Delta 1	Protein Coding	P51178	54	GC03M038008	3.61705	https://www.genecards.org/cgi-bin/carddisp.pl?gene=PLCD1
1636	IGF2BP2	Insulin Like Growth Factor 2 MRNA Binding Protein 2	Protein Coding	Q9Y6M1	53	GC03M185643	3.61672	https://www.genecards.org/cgi-bin/carddisp.pl?gene=IGF2BP2
1637	HNRNPA3	Heterogeneous Nuclear Ribonucleoprotein A3	Protein Coding	P51991	47	GC02P177212	3.61386	https://www.genecards.org/cgi-bin/carddisp.pl?gene=HNRNPA3
1638	HEATR1	HEAT Repeat Containing 1	Protein Coding	Q9H583	46	GC01M236549	3.61367	https://www.genecards.org/cgi-bin/carddisp.pl?gene=HEATR1
1639	LINC01152	Long Intergenic Non-Protein Coding RNA 1152	RNA Gene		19	GC17P072030	3.61331	https://www.genecards.org/cgi-bin/carddisp.pl?gene=LINC01152
1640	TP53BP1	Tumor Protein P53 Binding Protein 1	Protein Coding	Q12888	53	GC15M043403	3.61312	https://www.genecards.org/cgi-bin/carddisp.pl?gene=TP53BP1
1641	NUP214	Nucleoporin 214	Protein Coding	P35658	52	GC09P131125	3.61273	https://www.genecards.org/cgi-bin/carddisp.pl?gene=NUP214
1642	CDX2	Caudal Type Homeobox 2	Protein Coding	Q99626	51	GC13M027962	3.61269	https://www.genecards.org/cgi-bin/carddisp.pl?gene=CDX2
1643	IDH1	Isocitrate Dehydrogenase (NADP(+)) 1	Protein Coding	O75874	61	GC02M208236	3.61257	https://www.genecards.org/cgi-bin/carddisp.pl?gene=IDH1
1644	IL23R	Interleukin 23 Receptor	Protein Coding	Q5VWK5	53	GC01P067138	3.61227	https://www.genecards.org/cgi-bin/carddisp.pl?gene=IL23R
1645	EIF3B	Eukaryotic Translation Initiation Factor 3 Subunit B	Protein Coding	P55884	44	GC07P002354	3.60692	https://www.genecards.org/cgi-bin/carddisp.pl?gene=EIF3B
1646	MYDGF	Myeloid Derived Growth Factor	Protein Coding	Q969H8	42	GC19M004641	3.6037	https://www.genecards.org/cgi-bin/carddisp.pl?gene=MYDGF
1647	SSRP1	Structure Specific Recognition Protein 1	Protein Coding	Q08945	47	GC11M125068	3.60216	https://www.genecards.org/cgi-bin/carddisp.pl?gene=SSRP1
1648	MALT1	MALT1 Paracaspase	Protein Coding	Q9UDY8	56	GC18P058671	3.60171	https://www.genecards.org/cgi-bin/carddisp.pl?gene=MALT1
1649	C2	Complement C2	Protein Coding	P06681	54	GC06P031897	3.60106	https://www.genecards.org/cgi-bin/carddisp.pl?gene=C2
1650	NRAS	NRAS Proto-Oncogene, GTPase	Protein Coding	P01111	59	GC01M114704	3.60054	https://www.genecards.org/cgi-bin/carddisp.pl?gene=NRAS
1651	DHX15	DEAH-Box Helicase 15	Protein Coding	O43143	46	GC04M024519	3.59923	https://www.genecards.org/cgi-bin/carddisp.pl?gene=DHX15
1652	COX5A	Cytochrome C Oxidase Subunit 5A	Protein Coding	P20674	53	GC15M074919	3.59883	https://www.genecards.org/cgi-bin/carddisp.pl?gene=COX5A
1653	RNASE1	Ribonuclease A Family Member 1, Pancreatic	Protein Coding	P07998	49	GC14M020801	3.59847	https://www.genecards.org/cgi-bin/carddisp.pl?gene=RNASE1
1654	TRADD	TNFRSF1A Associated Via Death Domain	Protein Coding	Q15628	51	GC16M067154	3.59829	https://www.genecards.org/cgi-bin/carddisp.pl?gene=TRADD
1655	KRT8	Keratin 8	Protein Coding	P05787	55	GC12M052897	3.59619	https://www.genecards.org/cgi-bin/carddisp.pl?gene=KRT8
1656	NOX4	NADPH Oxidase 4	Protein Coding	Q9NPH5	51	GC11M089324	3.59366	https://www.genecards.org/cgi-bin/carddisp.pl?gene=NOX4
1657	MIR15B	MicroRNA 15b	RNA Gene		27	GC03P160404	3.59362	https://www.genecards.org/cgi-bin/carddisp.pl?gene=MIR15B
1658	MIR424	MicroRNA 424	RNA Gene		26	GC0XM134753	3.59356	https://www.genecards.org/cgi-bin/carddisp.pl?gene=MIR424
1659	PLIN3	Perilipin 3	Protein Coding	O60664	50	GC19M091841	3.59294	https://www.genecards.org/cgi-bin/carddisp.pl?gene=PLIN3
1660	MEPCE	Methylphosphate Capping Enzyme	Protein Coding	Q7L2J0	39	GC07P100428	3.59281	https://www.genecards.org/cgi-bin/carddisp.pl?gene=MEPCE
1661	SLC1A2	Solute Carrier Family 1 Member 2	Protein Coding	P43004	59	GC11M035267	3.59214	https://www.genecards.org/cgi-bin/carddisp.pl?gene=SLC1A2
1662	AGTR1	Angiotensin II Receptor Type 1	Protein Coding	P30556	60	GC03P148697	3.59092	https://www.genecards.org/cgi-bin/carddisp.pl?gene=AGTR1
1663	TGFBR2	Transforming Growth Factor Beta Receptor 2	Protein Coding	P37173	61	GC03P030623	3.58968	https://www.genecards.org/cgi-bin/carddisp.pl?gene=TGFBR2
1664	PRKAA2	Protein Kinase AMP-Activated Catalytic Subunit Alpha 2	Protein Coding	P54646	58	GC01P056645	3.58762	https://www.genecards.org/cgi-bin/carddisp.pl?gene=PRKAA2
1665	KEAP1	Kelch Like ECH Associated Protein 1	Protein Coding	Q14145	56	GC19M010486	3.58557	https://www.genecards.org/cgi-bin/carddisp.pl?gene=KEAP1
1666	SMAD7	SMAD Family Member 7	Protein Coding	O15105	53	GC18M048919	3.58525	https://www.genecards.org/cgi-bin/carddisp.pl?gene=SMAD7
1667	POLG2	DNA Polymerase Gamma 2, Accessory Subunit	Protein Coding	Q9UHN1	50	GC17M064477	3.58508	https://www.genecards.org/cgi-bin/carddisp.pl?gene=POLG2
1668	VEGFC	Vascular Endothelial Growth Factor C	Protein Coding	P49767	55	GC04M176683	3.58101	https://www.genecards.org/cgi-bin/carddisp.pl?gene=VEGFC
1669	DHX58	DExH-Box Helicase 58	Protein Coding	Q96C10	48	GC17M042101	3.58056	https://www.genecards.org/cgi-bin/carddisp.pl?gene=DHX58
1670	STUB1	STIP1 Homology And U-Box Containing Protein 1	Protein Coding	Q9UNE7	54	GC16P080174	3.58054	https://www.genecards.org/cgi-bin/carddisp.pl?gene=STUB1
1671	FOXO1	Forkhead Box O1	Protein Coding	Q12778	60	GC13M040555	3.57989	https://www.genecards.org/cgi-bin/carddisp.pl?gene=FOXO1
1672	H2BC3	H2B Clustered Histone 3	Protein Coding	P33778	39	GC06M093417	3.57844	https://www.genecards.org/cgi-bin/carddisp.pl?gene=H2BC3
1673	STMN1	Stathmin 1	Protein Coding	P16949	53	GC01M025884	3.57828	https://www.genecards.org/cgi-bin/carddisp.pl?gene=STMN1
1674	PPP2R3A	Protein Phosphatase 2 Regulatory Subunit B''Alpha	Protein Coding	Q06190	41	GC03P135965	3.57755	https://www.genecards.org/cgi-bin/carddisp.pl?gene=PPP2R3A
1675	NUP133	Nucleoporin 133	Protein Coding	Q8WUM0	50	GC01M230219	3.57687	https://www.genecards.org/cgi-bin/carddisp.pl?gene=NUP133
1676	SLC40A1	Solute Carrier Family 40 Member 1	Protein Coding	Q9NP59	56	GC02M189560	3.57312	https://www.genecards.org/cgi-bin/carddisp.pl?gene=SLC40A1
1677	MIR192	MicroRNA 192	RNA Gene		29	GC11M064891	3.5728	https://www.genecards.org/cgi-bin/carddisp.pl?gene=MIR192
1678	NXF1	Nuclear RNA Export Factor 1	Protein Coding	Q9UBU9	48	GC11M125252	3.57193	https://www.genecards.org/cgi-bin/carddisp.pl?gene=NXF1
1679	RPL6	Ribosomal Protein L6	Protein Coding	Q02878	47	GC12M112320	3.57111	https://www.genecards.org/cgi-bin/carddisp.pl?gene=RPL6
1680	LEPR	Leptin Receptor	Protein Coding	P48357	59	GC01P065438	3.5711	https://www.genecards.org/cgi-bin/carddisp.pl?gene=LEPR
1681	DLG1	Discs Large MAGUK Scaffold Protein 1	Protein Coding	Q12959	52	GC03M197042	3.56786	https://www.genecards.org/cgi-bin/carddisp.pl?gene=DLG1
1682	PDYN	Prodynorphin	Protein Coding	P01213	54	GC20M001978	3.56761	https://www.genecards.org/cgi-bin/carddisp.pl?gene=PDYN
1683	NOTCH2	Notch Receptor 2	Protein Coding	Q04721	59	GC01M119911	3.56561	https://www.genecards.org/cgi-bin/carddisp.pl?gene=NOTCH2
1684	DNMT3A	DNA Methyltransferase 3 Alpha	Protein Coding	Q9Y6K1	60	GC02M025228	3.56456	https://www.genecards.org/cgi-bin/carddisp.pl?gene=DNMT3A
1685	F10	Coagulation Factor X	Protein Coding	P00742	59	GC13P113122	3.55593	https://www.genecards.org/cgi-bin/carddisp.pl?gene=F10
1686	CPT2	Carnitine Palmitoyltransferase 2	Protein Coding	P23786	59	GC01P053196	3.55433	https://www.genecards.org/cgi-bin/carddisp.pl?gene=CPT2
1687	CD7	CD7 Molecule	Protein Coding	P09564	48	GC17M082314	3.55431	https://www.genecards.org/cgi-bin/carddisp.pl?gene=CD7
1688	TUBG1	Tubulin Gamma 1	Protein Coding	P23258	57	GC17P042609	3.55263	https://www.genecards.org/cgi-bin/carddisp.pl?gene=TUBG1
1689	IFNL2	Interferon Lambda 2	Protein Coding	Q8IZJ0	41	GC19P039268	3.55174	https://www.genecards.org/cgi-bin/carddisp.pl?gene=IFNL2
1690	RNH1	Ribonuclease/Angiogenin Inhibitor 1	Protein Coding	P13489	45	GC11M011818	3.55114	https://www.genecards.org/cgi-bin/carddisp.pl?gene=RNH1
1691	MIR22	MicroRNA 22	RNA Gene		29	GC17M001713	3.5509	https://www.genecards.org/cgi-bin/carddisp.pl?gene=MIR22
1692	IFI44L	Interferon Induced Protein 44 Like	Protein Coding	Q53G44	41	GC01P078619	3.54737	https://www.genecards.org/cgi-bin/carddisp.pl?gene=IFI44L
1693	IRS1	Insulin Receptor Substrate 1	Protein Coding	P35568	56	GC02M226731	3.54518	https://www.genecards.org/cgi-bin/carddisp.pl?gene=IRS1
1694	LOC110806262	Solute Carrier Family 6 Member 4 Gene Promoter	Functional Element		9	GC17P030235	3.54141	https://www.genecards.org/cgi-bin/carddisp.pl?gene=LOC110806262
1695	PRTN3	Proteinase 3	Protein Coding	P24158	54	GC19P000840	3.54111	https://www.genecards.org/cgi-bin/carddisp.pl?gene=PRTN3
1696	RSL1D1	Ribosomal L1 Domain Containing 1	Protein Coding	O76021	45	GC16M011833	3.54092	https://www.genecards.org/cgi-bin/carddisp.pl?gene=RSL1D1
1697	VPS4B	Vacuolar Protein Sorting 4 Homolog B	Protein Coding	O75351	46	GC18M063389	3.53992	https://www.genecards.org/cgi-bin/carddisp.pl?gene=VPS4B
1698	SYNPO	Synaptopodin	Protein Coding	Q8N3V7	47	GC05P152421	3.5341	https://www.genecards.org/cgi-bin/carddisp.pl?gene=SYNPO
1699	ENO2	Enolase 2	Protein Coding	P09104	56	GC12P006913	3.53212	https://www.genecards.org/cgi-bin/carddisp.pl?gene=ENO2
1700	DEFT1P	Defensin Theta 1, Pseudogene	Pseudogene		12	GC08M006987	3.53206	https://www.genecards.org/cgi-bin/carddisp.pl?gene=DEFT1P
1701	SERPING1	Serpin Family G Member 1	Protein Coding	P05155	55	GC11P057597	3.53204	https://www.genecards.org/cgi-bin/carddisp.pl?gene=SERPING1
1702	HNRNPR	Heterogeneous Nuclear Ribonucleoprotein R	Protein Coding	O43390	49	GC01M023303	3.52928	https://www.genecards.org/cgi-bin/carddisp.pl?gene=HNRNPR
1703	TUBB2A	Tubulin Beta 2A Class IIa	Protein Coding	Q13885	55	GC06M003153	3.52892	https://www.genecards.org/cgi-bin/carddisp.pl?gene=TUBB2A
1704	MED7	Mediator Complex Subunit 7	Protein Coding	O43513	42	GC05M157137	3.52723	https://www.genecards.org/cgi-bin/carddisp.pl?gene=MED7
1705	MIR143	MicroRNA 143	RNA Gene		31	GC05P152355	3.52272	https://www.genecards.org/cgi-bin/carddisp.pl?gene=MIR143
1706	MAP3K11	Mitogen-Activated Protein Kinase Kinase Kinase 11	Protein Coding	Q16584	49	GC11M125388	3.52141	https://www.genecards.org/cgi-bin/carddisp.pl?gene=MAP3K11
1707	CXCL14	C-X-C Motif Chemokine Ligand 14	Protein Coding	O95715	45	GC05M135617	3.52104	https://www.genecards.org/cgi-bin/carddisp.pl?gene=CXCL14
1708	EEF1G	Eukaryotic Translation Elongation Factor 1 Gamma	Protein Coding	P26641	46	GC11M125232	3.51959	https://www.genecards.org/cgi-bin/carddisp.pl?gene=EEF1G
1709	MIRLET7A1	MicroRNA Let-7a-1	RNA Gene		29	GC09P094175	3.51942	https://www.genecards.org/cgi-bin/carddisp.pl?gene=MIRLET7A1
1710	PRKAB1	Protein Kinase AMP-Activated Non-Catalytic Subunit Beta 1	Protein Coding	Q9Y478	56	GC12P119667	3.51789	https://www.genecards.org/cgi-bin/carddisp.pl?gene=PRKAB1
1711	MIR181A1	MicroRNA 181a-1	RNA Gene		26	GC01M198860	3.51343	https://www.genecards.org/cgi-bin/carddisp.pl?gene=MIR181A1
1712	MYL6	Myosin Light Chain 6	Protein Coding	P60660	47	GC12P056158	3.51108	https://www.genecards.org/cgi-bin/carddisp.pl?gene=MYL6
1713	SLC20A1	Solute Carrier Family 20 Member 1	Protein Coding	Q8WUM9	52	GC02P143680	3.51095	https://www.genecards.org/cgi-bin/carddisp.pl?gene=SLC20A1
1714	AFF1	ALF Transcription Elongation Factor 1	Protein Coding	P51825	46	GC04P086943	3.50885	https://www.genecards.org/cgi-bin/carddisp.pl?gene=AFF1
1715	CCL14	C-C Motif Chemokine Ligand 14	Protein Coding	Q16627	40	GC17M076678	3.5088	https://www.genecards.org/cgi-bin/carddisp.pl?gene=CCL14
1716	MIR33A	MicroRNA 33a	RNA Gene		26	GC22P041900	3.50671	https://www.genecards.org/cgi-bin/carddisp.pl?gene=MIR33A
1717	KLK11	Kallikrein Related Peptidase 11	Protein Coding	Q9UBX7	50	GC19M093185	3.50663	https://www.genecards.org/cgi-bin/carddisp.pl?gene=KLK11
1718	TJP2	Tight Junction Protein 2	Protein Coding	Q9UDY2	52	GC09P069121	3.5056	https://www.genecards.org/cgi-bin/carddisp.pl?gene=TJP2
1719	MAGT1	Magnesium Transporter 1	Protein Coding	Q9H0U3	49	GC0XM078222	3.50518	https://www.genecards.org/cgi-bin/carddisp.pl?gene=MAGT1
1720	MPP1	MAGUK P55 Scaffold Protein 1	Protein Coding	Q00013	48	GC0XM154779	3.50395	https://www.genecards.org/cgi-bin/carddisp.pl?gene=MPP1
1721	HNRNPDL	Heterogeneous Nuclear Ribonucleoprotein D Like	Protein Coding	O14979	51	GC04M082422	3.50337	https://www.genecards.org/cgi-bin/carddisp.pl?gene=HNRNPDL
1722	CCL23	C-C Motif Chemokine Ligand 23	Protein Coding	P55773	41	GC17M036013	3.49928	https://www.genecards.org/cgi-bin/carddisp.pl?gene=CCL23
1723	EPHA2	EPH Receptor A2	Protein Coding	P29317	61	GC01M016124	3.49868	https://www.genecards.org/cgi-bin/carddisp.pl?gene=EPHA2
1724	MGAT1	Alpha-1,3-Mannosyl-Glycoprotein 2-Beta-N-Acetylglucosaminyltransferase	Protein Coding	P26572	50	GC05M182603	3.49704	https://www.genecards.org/cgi-bin/carddisp.pl?gene=MGAT1
1725	SF3B2	Splicing Factor 3b Subunit 2	Protein Coding	Q13435	50	GC11P066050	3.49661	https://www.genecards.org/cgi-bin/carddisp.pl?gene=SF3B2
1726	ZC3H12A	Zinc Finger CCCH-Type Containing 12A	Protein Coding	Q5D1E8	47	GC01P037474	3.49651	https://www.genecards.org/cgi-bin/carddisp.pl?gene=ZC3H12A
1727	MAPK11	Mitogen-Activated Protein Kinase 11	Protein Coding	Q15759	54	GC22M050263	3.49357	https://www.genecards.org/cgi-bin/carddisp.pl?gene=MAPK11
1728	CSF1R	Colony Stimulating Factor 1 Receptor	Protein Coding	P07333	61	GC05M150053	3.49301	https://www.genecards.org/cgi-bin/carddisp.pl?gene=CSF1R
1729	PSORS1C3	Psoriasis Susceptibility 1 Candidate 3	RNA Gene		26	GC06M093730	3.49181	https://www.genecards.org/cgi-bin/carddisp.pl?gene=PSORS1C3
1730	MCM2	Minichromosome Maintenance Complex Component 2	Protein Coding	P49736	55	GC03P127598	3.49121	https://www.genecards.org/cgi-bin/carddisp.pl?gene=MCM2
1731	SERPINA7	Serpin Family A Member 7	Protein Coding	P05543	50	GC0XM106032	3.48975	https://www.genecards.org/cgi-bin/carddisp.pl?gene=SERPINA7
1732	IFI44	Interferon Induced Protein 44	Protein Coding	Q8TCB0	44	GC01P078649	3.48931	https://www.genecards.org/cgi-bin/carddisp.pl?gene=IFI44
1733	DYNLL1	Dynein Light Chain LC8-Type 1	Protein Coding	P63167	51	GC12P120469	3.48888	https://www.genecards.org/cgi-bin/carddisp.pl?gene=DYNLL1
1734	MIRLET7G	MicroRNA Let-7g	RNA Gene		26	GC03M052268	3.4883	https://www.genecards.org/cgi-bin/carddisp.pl?gene=MIRLET7G
1735	CCNB2	Cyclin B2	Protein Coding	O95067	52	GC15P059105	3.47805	https://www.genecards.org/cgi-bin/carddisp.pl?gene=CCNB2
1736	CHKB-CPT1B	CHKB-CPT1B Readthrough (NMD Candidate)	RNA Gene		23	GC22M050568	3.47656	https://www.genecards.org/cgi-bin/carddisp.pl?gene=CHKB-CPT1B
1737	LAPTM5	Lysosomal Protein Transmembrane 5	Protein Coding	Q13571	41	GC01M030732	3.4761	https://www.genecards.org/cgi-bin/carddisp.pl?gene=LAPTM5
1738	GABARAP	GABA Type A Receptor-Associated Protein	Protein Coding	O95166	51	GC17M007240	3.47526	https://www.genecards.org/cgi-bin/carddisp.pl?gene=GABARAP
1739	C7	Complement C7	Protein Coding	P10643	50	GC05P040909	3.4737	https://www.genecards.org/cgi-bin/carddisp.pl?gene=C7
1740	AHCY	Adenosylhomocysteinase	Protein Coding	P23526	57	GC20M035768	3.47362	https://www.genecards.org/cgi-bin/carddisp.pl?gene=AHCY
1741	GTF2H3	General Transcription Factor IIH Subunit 3	Protein Coding	Q13889	45	GC12P123633	3.47328	https://www.genecards.org/cgi-bin/carddisp.pl?gene=GTF2H3
1742	CLU	Clusterin	Protein Coding	P10909	56	GC08M027596	3.47239	https://www.genecards.org/cgi-bin/carddisp.pl?gene=CLU
1743	TRIM63	Tripartite Motif Containing 63	Protein Coding	Q969Q1	49	GC01M031027	3.4707	https://www.genecards.org/cgi-bin/carddisp.pl?gene=TRIM63
1744	BCL3	BCL3 Transcription Coactivator	Protein Coding	P20749	49	GC19P044747	3.46896	https://www.genecards.org/cgi-bin/carddisp.pl?gene=BCL3
1745	YWHAH	Tyrosine 3-Monooxygenase/Tryptophan 5-Monooxygenase Activation Protein Eta	Protein Coding	Q04917	54	GC22P031944	3.46786	https://www.genecards.org/cgi-bin/carddisp.pl?gene=YWHAH
1746	MIR197	MicroRNA 197	RNA Gene		26	GC01P109598	3.46708	https://www.genecards.org/cgi-bin/carddisp.pl?gene=MIR197
1747	MIR106A	MicroRNA 106a	RNA Gene		26	GC0XM134463	3.46437	https://www.genecards.org/cgi-bin/carddisp.pl?gene=MIR106A
1748	MED14	Mediator Complex Subunit 14	Protein Coding	O60244	43	GC0XM040648	3.4634	https://www.genecards.org/cgi-bin/carddisp.pl?gene=MED14
1749	NAGLU	N-Acetyl-Alpha-Glucosaminidase	Protein Coding	P54802	52	GC17P112331	3.4622	https://www.genecards.org/cgi-bin/carddisp.pl?gene=NAGLU
1750	NOP2	NOP2 Nucleolar Protein	Protein Coding	P46087	46	GC12M006556	3.46138	https://www.genecards.org/cgi-bin/carddisp.pl?gene=NOP2
1751	U2AF2	U2 Small Nuclear RNA Auxiliary Factor 2	Protein Coding	P26368	47	GC19P055654	3.46082	https://www.genecards.org/cgi-bin/carddisp.pl?gene=U2AF2
1752	CRTC2	CREB Regulated Transcription Coactivator 2	Protein Coding	Q53ET0	46	GC01M153947	3.45859	https://www.genecards.org/cgi-bin/carddisp.pl?gene=CRTC2
1753	MIR484	MicroRNA 484	RNA Gene		24	GC16P080798	3.45843	https://www.genecards.org/cgi-bin/carddisp.pl?gene=MIR484
1754	WASF2	WASP Family Member 2	Protein Coding	Q9Y6W5	48	GC01M027404	3.45831	https://www.genecards.org/cgi-bin/carddisp.pl?gene=WASF2
1755	SYNCRIP	Synaptotagmin Binding Cytoplasmic RNA Interacting Protein	Protein Coding	O60506	46	GC06M085607	3.45668	https://www.genecards.org/cgi-bin/carddisp.pl?gene=SYNCRIP
1756	SUN1	Sad1 And UNC84 Domain Containing 1	Protein Coding	O94901	48	GC07P000815	3.45556	https://www.genecards.org/cgi-bin/carddisp.pl?gene=SUN1
1757	RPSA	Ribosomal Protein SA	Protein Coding	P08865	55	GC03P039406	3.45502	https://www.genecards.org/cgi-bin/carddisp.pl?gene=RPSA
1758	LY75	Lymphocyte Antigen 75	Protein Coding	O60449	47	GC02M159803	3.4541	https://www.genecards.org/cgi-bin/carddisp.pl?gene=LY75
1759	MIR1248	MicroRNA 1248	RNA Gene		16	GC03P187622	3.45104	https://www.genecards.org/cgi-bin/carddisp.pl?gene=MIR1248
1760	FCGR2C	Fc Gamma Receptor IIc (Gene/Pseudogene)	Protein Coding	P31995	41	GC01P164908	3.44955	https://www.genecards.org/cgi-bin/carddisp.pl?gene=FCGR2C
1761	TAPBP	TAP Binding Protein	Protein Coding	O15533	51	GC06M033299	3.44954	https://www.genecards.org/cgi-bin/carddisp.pl?gene=TAPBP
1762	VPS37B	VPS37B Subunit Of ESCRT-I	Protein Coding	Q9H9H4	38	GC12M122865	3.44945	https://www.genecards.org/cgi-bin/carddisp.pl?gene=VPS37B
1763	DEPDC5	DEP Domain Containing 5, GATOR1 Subcomplex Subunit	Protein Coding	O75140	51	GC22P031753	3.44642	https://www.genecards.org/cgi-bin/carddisp.pl?gene=DEPDC5
1764	PSMA1	Proteasome 20S Subunit Alpha 1	Protein Coding	P25786	51	GC11M014506	3.44606	https://www.genecards.org/cgi-bin/carddisp.pl?gene=PSMA1
1765	MDK	Midkine	Protein Coding	P21741	51	GC11P046380	3.4457	https://www.genecards.org/cgi-bin/carddisp.pl?gene=MDK
1766	RBBP4	RB Binding Protein 4, Chromatin Remodeling Factor	Protein Coding	Q09028	53	GC01P032651	3.44559	https://www.genecards.org/cgi-bin/carddisp.pl?gene=RBBP4
1767	SCGB1A1	Secretoglobin Family 1A Member 1	Protein Coding	P11684	50	GC11P062405	3.44464	https://www.genecards.org/cgi-bin/carddisp.pl?gene=SCGB1A1
1768	PLOD1	Procollagen-Lysine,2-Oxoglutarate 5-Dioxygenase 1	Protein Coding	Q02809	53	GC01P011934	3.444	https://www.genecards.org/cgi-bin/carddisp.pl?gene=PLOD1
1769	A2M	Alpha-2-Macroglobulin	Protein Coding	P01023	55	GC12M009067	3.44342	https://www.genecards.org/cgi-bin/carddisp.pl?gene=A2M
1770	GJA1	Gap Junction Protein Alpha 1	Protein Coding	P17302	59	GC06P136245	3.44338	https://www.genecards.org/cgi-bin/carddisp.pl?gene=GJA1
1771	MIR181D	MicroRNA 181d	RNA Gene		26	GC19P013874	3.44091	https://www.genecards.org/cgi-bin/carddisp.pl?gene=MIR181D
1772	SHFL	Shiftless Antiviral Inhibitor Of Ribosomal Frameshifting	Protein Coding	Q9NUL5	38	GC19P010086	3.44062	https://www.genecards.org/cgi-bin/carddisp.pl?gene=SHFL
1773	HNRNPH3	Heterogeneous Nuclear Ribonucleoprotein H3	Protein Coding	P31942	43	GC10P068331	3.44062	https://www.genecards.org/cgi-bin/carddisp.pl?gene=HNRNPH3
1774	TUBB6	Tubulin Beta 6 Class V	Protein Coding	Q9BUF5	52	GC18P012307	3.44018	https://www.genecards.org/cgi-bin/carddisp.pl?gene=TUBB6
1775	TUFM	Tu Translation Elongation Factor, Mitochondrial	Protein Coding	P49411	52	GC16M043919	3.44003	https://www.genecards.org/cgi-bin/carddisp.pl?gene=TUFM
1776	BMPR2	Bone Morphogenetic Protein Receptor Type 2	Protein Coding	Q13873	59	GC02P202376	3.43981	https://www.genecards.org/cgi-bin/carddisp.pl?gene=BMPR2
1777	RANBP1	RAN Binding Protein 1	Protein Coding	P43487	50	GC22P020115	3.43836	https://www.genecards.org/cgi-bin/carddisp.pl?gene=RANBP1
1778	TARDBP	TAR DNA Binding Protein	Protein Coding	Q13148	56	GC01P039670	3.43816	https://www.genecards.org/cgi-bin/carddisp.pl?gene=TARDBP
1779	GOLM1	Golgi Membrane Protein 1	Protein Coding	Q8NBJ4	48	GC09M086026	3.43773	https://www.genecards.org/cgi-bin/carddisp.pl?gene=GOLM1
1780	MED6	Mediator Complex Subunit 6	Protein Coding	O75586	41	GC14M070581	3.43621	https://www.genecards.org/cgi-bin/carddisp.pl?gene=MED6
1781	AP3M1	Adaptor Related Protein Complex 3 Subunit Mu 1	Protein Coding	Q9Y2T2	46	GC10M074120	3.4337	https://www.genecards.org/cgi-bin/carddisp.pl?gene=AP3M1
1782	BCYRN1	Brain Cytoplasmic RNA 1	RNA Gene		26	GC02P047253	3.43325	https://www.genecards.org/cgi-bin/carddisp.pl?gene=BCYRN1
1783	PON2	Paraoxonase 2	Protein Coding	Q15165	52	GC07M095404	3.43272	https://www.genecards.org/cgi-bin/carddisp.pl?gene=PON2
1784	A4GALT	Alpha 1,4-Galactosyltransferase (P1PK Blood Group)	Protein Coding	Q9NPC4	52	GC22M042692	3.43166	https://www.genecards.org/cgi-bin/carddisp.pl?gene=A4GALT
1785	DRD1	Dopamine Receptor D1	Protein Coding	P21728	53	GC05M175440	3.42952	https://www.genecards.org/cgi-bin/carddisp.pl?gene=DRD1
1786	CDKAL1	CDK5 Regulatory Subunit Associated Protein 1 Like 1	Protein Coding	Q5VV42	49	GC06P020534	3.42741	https://www.genecards.org/cgi-bin/carddisp.pl?gene=CDKAL1
1787	GTF2F2	General Transcription Factor IIF Subunit 2	Protein Coding	P13984	45	GC13P045120	3.42604	https://www.genecards.org/cgi-bin/carddisp.pl?gene=GTF2F2
1788	RPL23	Ribosomal Protein L23	Protein Coding	P62829	46	GC17M038847	3.42571	https://www.genecards.org/cgi-bin/carddisp.pl?gene=RPL23
1789	MIR182	MicroRNA 182	RNA Gene		28	GC07M129770	3.42354	https://www.genecards.org/cgi-bin/carddisp.pl?gene=MIR182
1790	TRIM6	Tripartite Motif Containing 6	Protein Coding	Q9C030	40	GC11P005596	3.42264	https://www.genecards.org/cgi-bin/carddisp.pl?gene=TRIM6
1791	MIR342	MicroRNA 342	RNA Gene		27	GC14P100109	3.4225	https://www.genecards.org/cgi-bin/carddisp.pl?gene=MIR342
1792	PPP2R2C	Protein Phosphatase 2 Regulatory Subunit Bgamma	Protein Coding	Q9Y2T4	44	GC04M006322	3.42248	https://www.genecards.org/cgi-bin/carddisp.pl?gene=PPP2R2C
1793	SIGLEC7	Sialic Acid Binding Ig Like Lectin 7	Protein Coding	Q9Y286	48	GC19P051142	3.4215	https://www.genecards.org/cgi-bin/carddisp.pl?gene=SIGLEC7
1794	MMP14	Matrix Metallopeptidase 14	Protein Coding	P50281	59	GC14P045941	3.42026	https://www.genecards.org/cgi-bin/carddisp.pl?gene=MMP14
1795	PDCD1LG2	Programmed Cell Death 1 Ligand 2	Protein Coding	Q9BQ51	51	GC09P005510	3.41966	https://www.genecards.org/cgi-bin/carddisp.pl?gene=PDCD1LG2
1796	NUP62	Nucleoporin 62	Protein Coding	P37198	52	GC19M049906	3.4183	https://www.genecards.org/cgi-bin/carddisp.pl?gene=NUP62
1797	NCOR2	Nuclear Receptor Corepressor 2	Protein Coding	Q9Y618	52	GC12M124324	3.41667	https://www.genecards.org/cgi-bin/carddisp.pl?gene=NCOR2
1798	HCFC1	Host Cell Factor C1	Protein Coding	P51610	55	GC0XM153947	3.41605	https://www.genecards.org/cgi-bin/carddisp.pl?gene=HCFC1
1799	TNC	Tenascin C	Protein Coding	P24821	58	GC09M115019	3.416	https://www.genecards.org/cgi-bin/carddisp.pl?gene=TNC
1800	RAB1B	RAB1B, Member RAS Oncogene Family	Protein Coding	Q9H0U4	47	GC11P089145	3.41424	https://www.genecards.org/cgi-bin/carddisp.pl?gene=RAB1B
1801	H3C2	H3 Clustered Histone 2	Protein Coding	P68431	41	GC06M093422	3.41409	https://www.genecards.org/cgi-bin/carddisp.pl?gene=H3C2
1802	GOLPH3	Golgi Phosphoprotein 3	Protein Coding	Q9H4A6	47	GC05M032124	3.4129	https://www.genecards.org/cgi-bin/carddisp.pl?gene=GOLPH3
1803	FZD4	Frizzled Class Receptor 4	Protein Coding	Q9ULV1	58	GC11M086945	3.41238	https://www.genecards.org/cgi-bin/carddisp.pl?gene=FZD4
1804	EIF4EBP1	Eukaryotic Translation Initiation Factor 4E Binding Protein 1	Protein Coding	Q13541	54	GC08P039851	3.41202	https://www.genecards.org/cgi-bin/carddisp.pl?gene=EIF4EBP1
1805	IGF2BP1	Insulin Like Growth Factor 2 MRNA Binding Protein 1	Protein Coding	Q9NZI8	48	GC17P112592	3.40755	https://www.genecards.org/cgi-bin/carddisp.pl?gene=IGF2BP1
1806	OXT	Oxytocin/Neurophysin I Prepropeptide	Protein Coding	P01178	47	GC20P008141	3.40694	https://www.genecards.org/cgi-bin/carddisp.pl?gene=OXT
1807	NELFA	Negative Elongation Factor Complex Member A	Protein Coding	Q9H3P2	46	GC04M004848	3.4064	https://www.genecards.org/cgi-bin/carddisp.pl?gene=NELFA
1808	GLI2	GLI Family Zinc Finger 2	Protein Coding	P10070	58	GC02P120735	3.40512	https://www.genecards.org/cgi-bin/carddisp.pl?gene=GLI2
1809	TAB2	TGF-Beta Activated Kinase 1 (MAP3K7) Binding Protein 2	Protein Coding	Q9NYJ8	58	GC06P149218	3.4035	https://www.genecards.org/cgi-bin/carddisp.pl?gene=TAB2
1810	FSCN1	Fascin Actin-Bundling Protein 1	Protein Coding	Q16658	52	GC07P005592	3.40301	https://www.genecards.org/cgi-bin/carddisp.pl?gene=FSCN1
1811	MIR203A	MicroRNA 203a	RNA Gene		27	GC14P115816	3.40251	https://www.genecards.org/cgi-bin/carddisp.pl?gene=MIR203A
1812	RAG1	Recombination Activating 1	Protein Coding	P15918	53	GC11P036554	3.40233	https://www.genecards.org/cgi-bin/carddisp.pl?gene=RAG1
1813	CXCL3	C-X-C Motif Chemokine Ligand 3	Protein Coding	P19876	47	GC04M074036	3.40043	https://www.genecards.org/cgi-bin/carddisp.pl?gene=CXCL3
1814	MFGE8	Milk Fat Globule EGF And Factor V/VIII Domain Containing	Protein Coding	Q08431	51	GC15M088898	3.4004	https://www.genecards.org/cgi-bin/carddisp.pl?gene=MFGE8
1815	EOMES	Eomesodermin	Protein Coding	O95936	50	GC03M027715	3.39851	https://www.genecards.org/cgi-bin/carddisp.pl?gene=EOMES
1816	SNRNP70	Small Nuclear Ribonucleoprotein U1 Subunit 70	Protein Coding	P08621	48	GC19P049085	3.3969	https://www.genecards.org/cgi-bin/carddisp.pl?gene=SNRNP70
1817	FCAR	Fc Alpha Receptor	Protein Coding	P24071	49	GC19P113700	3.39517	https://www.genecards.org/cgi-bin/carddisp.pl?gene=FCAR
1818	NEDD9	Neural Precursor Cell Expressed, Developmentally Down-Regulated 9	Protein Coding	Q14511	50	GC06M011183	3.39441	https://www.genecards.org/cgi-bin/carddisp.pl?gene=NEDD9
1819	YTHDC2	YTH N6-Methyladenosine RNA Binding Protein C2	Protein Coding	Q9H6S0	45	GC05P113513	3.39321	https://www.genecards.org/cgi-bin/carddisp.pl?gene=YTHDC2
1820	TRL-TAG1-1	TRNA-Leu (Anticodon TAG) 1-1	RNA Gene		11	GC17M074895	3.39267	https://www.genecards.org/cgi-bin/carddisp.pl?gene=TRL-TAG1-1
1821	CCL28	C-C Motif Chemokine Ligand 28	Protein Coding	Q9NRJ3	45	GC05M043356	3.3923	https://www.genecards.org/cgi-bin/carddisp.pl?gene=CCL28
1822	GCK	Glucokinase	Protein Coding	P35557	58	GC07M045340	3.39151	https://www.genecards.org/cgi-bin/carddisp.pl?gene=GCK
1823	MIR199B	MicroRNA 199b	RNA Gene		27	GC09M128244	3.3907	https://www.genecards.org/cgi-bin/carddisp.pl?gene=MIR199B
1824	SERPINB9	Serpin Family B Member 9	Protein Coding	P50453	47	GC06M002887	3.38921	https://www.genecards.org/cgi-bin/carddisp.pl?gene=SERPINB9
1825	CD1C	CD1c Molecule	Protein Coding	P29017	45	GC01P158289	3.38759	https://www.genecards.org/cgi-bin/carddisp.pl?gene=CD1C
1826	UBR4	Ubiquitin Protein Ligase E3 Component N-Recognin 4	Protein Coding	Q5T4S7	47	GC01M019074	3.38747	https://www.genecards.org/cgi-bin/carddisp.pl?gene=UBR4
1827	DSP	Desmoplakin	Protein Coding	P15924	59	GC06P007541	3.38638	https://www.genecards.org/cgi-bin/carddisp.pl?gene=DSP
1828	NCF1	Neutrophil Cytosolic Factor 1	Protein Coding	P14598	55	GC07P086277	3.38637	https://www.genecards.org/cgi-bin/carddisp.pl?gene=NCF1
1829	HBG2	Hemoglobin Subunit Gamma 2	Protein Coding	P69892	50	GC11M012035	3.38619	https://www.genecards.org/cgi-bin/carddisp.pl?gene=HBG2
1830	RPS4X	Ribosomal Protein S4 X-Linked	Protein Coding	P62701	46	GC0XM072255	3.38603	https://www.genecards.org/cgi-bin/carddisp.pl?gene=RPS4X
1831	PLEC	Plectin	Protein Coding	Q15149	52	GC08M146598	3.38573	https://www.genecards.org/cgi-bin/carddisp.pl?gene=PLEC
1832	PLCB3	Phospholipase C Beta 3	Protein Coding	Q01970	55	GC11P064251	3.38397	https://www.genecards.org/cgi-bin/carddisp.pl?gene=PLCB3
1833	MARS1	Methionyl-TRNA Synthetase 1	Protein Coding	P56192	53	GC12P060675	3.38334	https://www.genecards.org/cgi-bin/carddisp.pl?gene=MARS1
1834	KMT2A	Lysine Methyltransferase 2A	Protein Coding	Q03164	56	GC11P118436	3.38262	https://www.genecards.org/cgi-bin/carddisp.pl?gene=KMT2A
1835	CCT4	Chaperonin Containing TCP1 Subunit 4	Protein Coding	P50991	48	GC02M061868	3.38142	https://www.genecards.org/cgi-bin/carddisp.pl?gene=CCT4
1836	MIR103A2	MicroRNA 103a-2	RNA Gene		24	GC20P003917	3.38122	https://www.genecards.org/cgi-bin/carddisp.pl?gene=MIR103A2
1837	PIM1	Pim-1 Proto-Oncogene, Serine/Threonine Kinase	Protein Coding	P11309	58	GC06P134993	3.38055	https://www.genecards.org/cgi-bin/carddisp.pl?gene=PIM1
1838	DUOX2	Dual Oxidase 2	Protein Coding	Q9NRD8	52	GC15M045092	3.3798	https://www.genecards.org/cgi-bin/carddisp.pl?gene=DUOX2
1839	SUPT6H	SPT6 Homolog, Histone Chaperone And Transcription Elongation Factor	Protein Coding	Q7KZ85	42	GC17P028662	3.37943	https://www.genecards.org/cgi-bin/carddisp.pl?gene=SUPT6H
1840	MUS81	MUS81 Structure-Specific Endonuclease Subunit	Protein Coding	Q96NY9	49	GC11P089117	3.3792	https://www.genecards.org/cgi-bin/carddisp.pl?gene=MUS81
1841	FTH1	Ferritin Heavy Chain 1	Protein Coding	P02794	58	GC11M061959	3.37867	https://www.genecards.org/cgi-bin/carddisp.pl?gene=FTH1
1842	EIF3A	Eukaryotic Translation Initiation Factor 3 Subunit A	Protein Coding	Q14152	52	GC10M119034	3.37766	https://www.genecards.org/cgi-bin/carddisp.pl?gene=EIF3A
1843	MIR4485	MicroRNA 4485	RNA Gene		13	GC11M012257	3.37748	https://www.genecards.org/cgi-bin/carddisp.pl?gene=MIR4485
1844	TNFSF9	TNF Superfamily Member 9	Protein Coding	P41273	45	GC19P006531	3.37386	https://www.genecards.org/cgi-bin/carddisp.pl?gene=TNFSF9
1845	H2BC12	H2B Clustered Histone 12	Protein Coding	O60814	38	GC06M093473	3.37382	https://www.genecards.org/cgi-bin/carddisp.pl?gene=H2BC12
1846	DCD	Dermcidin	Protein Coding	P81605	43	GC12M054644	3.37337	https://www.genecards.org/cgi-bin/carddisp.pl?gene=DCD
1847	SNORD50A	Small Nucleolar RNA, C/D Box 50A	RNA Gene		17	GC06M085677	3.37184	https://www.genecards.org/cgi-bin/carddisp.pl?gene=SNORD50A
1848	FGF23	Fibroblast Growth Factor 23	Protein Coding	Q9GZV9	55	GC12M004368	3.36575	https://www.genecards.org/cgi-bin/carddisp.pl?gene=FGF23
1849	GPX4	Glutathione Peroxidase 4	Protein Coding	P36969	56	GC19P001103	3.365	https://www.genecards.org/cgi-bin/carddisp.pl?gene=GPX4
1850	SLC29A1	Solute Carrier Family 29 Member 1 (Augustine Blood Group)	Protein Coding	Q99808	56	GC06P044219	3.3638	https://www.genecards.org/cgi-bin/carddisp.pl?gene=SLC29A1
1851	CUL4B	Cullin 4B	Protein Coding	Q13620	51	GC0XM120524	3.3636	https://www.genecards.org/cgi-bin/carddisp.pl?gene=CUL4B
1852	CTNNA1	Catenin Alpha 1	Protein Coding	P35221	55	GC05P138682	3.36204	https://www.genecards.org/cgi-bin/carddisp.pl?gene=CTNNA1
1853	MUC7	Mucin 7, Secreted	Protein Coding	Q8TAX7	44	GC04P070430	3.36152	https://www.genecards.org/cgi-bin/carddisp.pl?gene=MUC7
1854	RPL35A	Ribosomal Protein L35a	Protein Coding	P18077	51	GC03P198933	3.35987	https://www.genecards.org/cgi-bin/carddisp.pl?gene=RPL35A
1855	ZEB1	Zinc Finger E-Box Binding Homeobox 1	Protein Coding	P37275	57	GC10P031318	3.35986	https://www.genecards.org/cgi-bin/carddisp.pl?gene=ZEB1
1856	NQO1	NAD(P)H Quinone Dehydrogenase 1	Protein Coding	P15559	56	GC16M069706	3.35898	https://www.genecards.org/cgi-bin/carddisp.pl?gene=NQO1
1857	MLLT1	MLLT1 Super Elongation Complex Subunit	Protein Coding	Q03111	47	GC19M006210	3.35869	https://www.genecards.org/cgi-bin/carddisp.pl?gene=MLLT1
1858	IMPDH2	Inosine Monophosphate Dehydrogenase 2	Protein Coding	P12268	56	GC03M053711	3.35867	https://www.genecards.org/cgi-bin/carddisp.pl?gene=IMPDH2
1859	RPS3A	Ribosomal Protein S3A	Protein Coding	P61247	47	GC04P151099	3.35867	https://www.genecards.org/cgi-bin/carddisp.pl?gene=RPS3A
1860	SLC7A5	Solute Carrier Family 7 Member 5	Protein Coding	Q01650	52	GC16M087830	3.35857	https://www.genecards.org/cgi-bin/carddisp.pl?gene=SLC7A5
1861	KRT17	Keratin 17	Protein Coding	Q04695	53	GC17M041619	3.35749	https://www.genecards.org/cgi-bin/carddisp.pl?gene=KRT17
1862	CHMP5	Charged Multivesicular Body Protein 5	Protein Coding	Q9NZZ3	44	GC09P033264	3.35571	https://www.genecards.org/cgi-bin/carddisp.pl?gene=CHMP5
1863	CCNT2	Cyclin T2	Protein Coding	O60583	44	GC02P134918	3.35537	https://www.genecards.org/cgi-bin/carddisp.pl?gene=CCNT2
1864	BLM	BLM RecQ Like Helicase	Protein Coding	P54132	58	GC15P090717	3.35445	https://www.genecards.org/cgi-bin/carddisp.pl?gene=BLM
1865	CLTB	Clathrin Light Chain B	Protein Coding	P09497	47	GC05M176392	3.35293	https://www.genecards.org/cgi-bin/carddisp.pl?gene=CLTB
1866	EIF3D	Eukaryotic Translation Initiation Factor 3 Subunit D	Protein Coding	O15371	43	GC22M036510	3.35163	https://www.genecards.org/cgi-bin/carddisp.pl?gene=EIF3D
1867	TOMM70	Translocase Of Outer Mitochondrial Membrane 70	Protein Coding	O94826	44	GC03M100364	3.35156	https://www.genecards.org/cgi-bin/carddisp.pl?gene=TOMM70
1868	SEMG1	Semenogelin 1	Protein Coding	P04279	43	GC20P045214	3.3506	https://www.genecards.org/cgi-bin/carddisp.pl?gene=SEMG1
1869	EWSR1	EWS RNA Binding Protein 1	Protein Coding	Q01844	54	GC22P070291	3.34869	https://www.genecards.org/cgi-bin/carddisp.pl?gene=EWSR1
1870	TRIM27	Tripartite Motif Containing 27	Protein Coding	P14373	46	GC06M028903	3.34759	https://www.genecards.org/cgi-bin/carddisp.pl?gene=TRIM27
1871	MIR320B2	MicroRNA 320b-2	RNA Gene		15	GC01M224257	3.3475	https://www.genecards.org/cgi-bin/carddisp.pl?gene=MIR320B2
1872	CADM1	Cell Adhesion Molecule 1	Protein Coding	Q9BY67	53	GC11M115169	3.3466	https://www.genecards.org/cgi-bin/carddisp.pl?gene=CADM1
1873	DIMT1	DIM1 RRNA Methyltransferase And Ribosome Maturation Factor	Protein Coding	Q9UNQ2	44	GC05M062387	3.34588	https://www.genecards.org/cgi-bin/carddisp.pl?gene=DIMT1
1874	DROSHA	Drosha Ribonuclease III	Protein Coding	Q9NRR4	53	GC05M031401	3.34511	https://www.genecards.org/cgi-bin/carddisp.pl?gene=DROSHA
1875	REN	Renin	Protein Coding	P00797	58	GC01M204154	3.34465	https://www.genecards.org/cgi-bin/carddisp.pl?gene=REN
1876	RBPJ	Recombination Signal Binding Protein For Immunoglobulin Kappa J Region	Protein Coding	Q06330	55	GC04P026105	3.34403	https://www.genecards.org/cgi-bin/carddisp.pl?gene=RBPJ
1877	SLC2A4	Solute Carrier Family 2 Member 4	Protein Coding	P14672	55	GC17P111162	3.34	https://www.genecards.org/cgi-bin/carddisp.pl?gene=SLC2A4
1878	NTRK1	Neurotrophic Receptor Tyrosine Kinase 1	Protein Coding	P04629	58	GC01P156815	3.33793	https://www.genecards.org/cgi-bin/carddisp.pl?gene=NTRK1
1879	FCN1	Ficolin 1	Protein Coding	O00602	47	GC09M135687	3.3373	https://www.genecards.org/cgi-bin/carddisp.pl?gene=FCN1
1880	ACTN1	Actinin Alpha 1	Protein Coding	P12814	56	GC14M068874	3.33665	https://www.genecards.org/cgi-bin/carddisp.pl?gene=ACTN1
1881	PPP2R5D	Protein Phosphatase 2 Regulatory Subunit B'Delta	Protein Coding	Q14738	54	GC06P135036	3.33609	https://www.genecards.org/cgi-bin/carddisp.pl?gene=PPP2R5D
1882	LRPPRC	Leucine Rich Pentatricopeptide Repeat Containing	Protein Coding	P42704	51	GC02M043886	3.33374	https://www.genecards.org/cgi-bin/carddisp.pl?gene=LRPPRC
1883	RPL9	Ribosomal Protein L9	Protein Coding	P32969	47	GC04M039452	3.33358	https://www.genecards.org/cgi-bin/carddisp.pl?gene=RPL9
1884	RARA	Retinoic Acid Receptor Alpha	Protein Coding	P10276	59	GC17P040309	3.33092	https://www.genecards.org/cgi-bin/carddisp.pl?gene=RARA
1885	TH	Tyrosine Hydroxylase	Protein Coding	P07101	59	GC11M002163	3.32979	https://www.genecards.org/cgi-bin/carddisp.pl?gene=TH
1886	MLLT3	MLLT3 Super Elongation Complex Subunit	Protein Coding	P42568	47	GC09M020341	3.32976	https://www.genecards.org/cgi-bin/carddisp.pl?gene=MLLT3
1887	DCP2	Decapping MRNA 2	Protein Coding	Q8IU60	39	GC05P112976	3.32908	https://www.genecards.org/cgi-bin/carddisp.pl?gene=DCP2
1888	DDIT3	DNA Damage Inducible Transcript 3	Protein Coding	P35638	55	GC12M057516	3.32895	https://www.genecards.org/cgi-bin/carddisp.pl?gene=DDIT3
1889	LINC01194	Long Intergenic Non-Protein Coding RNA 1194	RNA Gene		24	GC05P012530	3.32871	https://www.genecards.org/cgi-bin/carddisp.pl?gene=LINC01194
1890	NFAT5	Nuclear Factor Of Activated T Cells 5	Protein Coding	O94916	47	GC16P069565	3.32684	https://www.genecards.org/cgi-bin/carddisp.pl?gene=NFAT5
1891	TFF2	Trefoil Factor 2	Protein Coding	Q03403	48	GC21M042346	3.32418	https://www.genecards.org/cgi-bin/carddisp.pl?gene=TFF2
1892	CCT2	Chaperonin Containing TCP1 Subunit 2	Protein Coding	P78371	49	GC12P069585	3.32111	https://www.genecards.org/cgi-bin/carddisp.pl?gene=CCT2
1893	AIMP1	Aminoacyl TRNA Synthetase Complex Interacting Multifunctional Protein 1	Protein Coding	Q12904	53	GC04P106315	3.32014	https://www.genecards.org/cgi-bin/carddisp.pl?gene=AIMP1
1894	M6PR	Mannose-6-Phosphate Receptor, Cation Dependent	Protein Coding	P20645	51	GC12M029455	3.31863	https://www.genecards.org/cgi-bin/carddisp.pl?gene=M6PR
1895	SRF	Serum Response Factor	Protein Coding	P11831	52	GC06P043171	3.31787	https://www.genecards.org/cgi-bin/carddisp.pl?gene=SRF
1896	H2AC20	H2A Clustered Histone 20	Protein Coding	Q16777	45	GC01P164204	3.31687	https://www.genecards.org/cgi-bin/carddisp.pl?gene=H2AC20
1897	CTTN	Cortactin	Protein Coding	Q14247	52	GC11P070398	3.31051	https://www.genecards.org/cgi-bin/carddisp.pl?gene=CTTN
1898	OGG1	8-Oxoguanine DNA Glycosylase	Protein Coding	O15527	56	GC03P021488	3.31025	https://www.genecards.org/cgi-bin/carddisp.pl?gene=OGG1
1899	MIR374A	MicroRNA 374a	RNA Gene		25	GC0XM074300	3.30728	https://www.genecards.org/cgi-bin/carddisp.pl?gene=MIR374A
1900	DYNC1I2	Dynein Cytoplasmic 1 Intermediate Chain 2	Protein Coding	Q13409	50	GC02P171687	3.30718	https://www.genecards.org/cgi-bin/carddisp.pl?gene=DYNC1I2
1901	COX6B1	Cytochrome C Oxidase Subunit 6B1	Protein Coding	P14854	51	GC19P112936	3.30654	https://www.genecards.org/cgi-bin/carddisp.pl?gene=COX6B1
1902	NTRK2	Neurotrophic Receptor Tyrosine Kinase 2	Protein Coding	Q16620	62	GC09P084668	3.30596	https://www.genecards.org/cgi-bin/carddisp.pl?gene=NTRK2
1903	PRDX4	Peroxiredoxin 4	Protein Coding	Q13162	48	GC0XP023665	3.3058	https://www.genecards.org/cgi-bin/carddisp.pl?gene=PRDX4
1904	ARID1A	AT-Rich Interaction Domain 1A	Protein Coding	O14497	54	GC01P026693	3.30483	https://www.genecards.org/cgi-bin/carddisp.pl?gene=ARID1A
1905	MIR4492	MicroRNA 4492	RNA Gene		18	GC11P118910	3.30426	https://www.genecards.org/cgi-bin/carddisp.pl?gene=MIR4492
1906	THRAP3	Thyroid Hormone Receptor Associated Protein 3	Protein Coding	Q9Y2W1	42	GC01P042615	3.30228	https://www.genecards.org/cgi-bin/carddisp.pl?gene=THRAP3
1907	CAMKK2	Calcium/Calmodulin Dependent Protein Kinase Kinase 2	Protein Coding	Q96RR4	55	GC12M123627	3.30202	https://www.genecards.org/cgi-bin/carddisp.pl?gene=CAMKK2
1908	DBN1	Drebrin 1	Protein Coding	Q16643	50	GC05M177456	3.3016	https://www.genecards.org/cgi-bin/carddisp.pl?gene=DBN1
1909	MTA1	Metastasis Associated 1	Protein Coding	Q13330	51	GC14P105419	3.30025	https://www.genecards.org/cgi-bin/carddisp.pl?gene=MTA1
1910	AREG	Amphiregulin	Protein Coding	P15514	52	GC04P074445	3.29955	https://www.genecards.org/cgi-bin/carddisp.pl?gene=AREG
1911	PPP3CA	Protein Phosphatase 3 Catalytic Subunit Alpha	Protein Coding	Q08209	60	GC04M101024	3.29675	https://www.genecards.org/cgi-bin/carddisp.pl?gene=PPP3CA
1912	KRT14	Keratin 14	Protein Coding	P02533	55	GC17M041582	3.29441	https://www.genecards.org/cgi-bin/carddisp.pl?gene=KRT14
1913	LCP1	Lymphocyte Cytosolic Protein 1	Protein Coding	P13796	51	GC13M046132	3.29404	https://www.genecards.org/cgi-bin/carddisp.pl?gene=LCP1
1914	RPS17	Ribosomal Protein S17	Protein Coding	P08708	51	GC15M082536	3.29306	https://www.genecards.org/cgi-bin/carddisp.pl?gene=RPS17
1915	CD33	CD33 Molecule	Protein Coding	P20138	53	GC19P113518	3.29156	https://www.genecards.org/cgi-bin/carddisp.pl?gene=CD33
1916	PTGES3	Prostaglandin E Synthase 3	Protein Coding	Q15185	52	GC12M059281	3.29108	https://www.genecards.org/cgi-bin/carddisp.pl?gene=PTGES3
1917	PPP1R8	Protein Phosphatase 1 Regulatory Subunit 8	Protein Coding	Q12972	47	GC01P027830	3.29093	https://www.genecards.org/cgi-bin/carddisp.pl?gene=PPP1R8
1918	KIF4A	Kinesin Family Member 4A	Protein Coding	O95239	48	GC0XP070290	3.28538	https://www.genecards.org/cgi-bin/carddisp.pl?gene=KIF4A
1919	H3C14	H3 Clustered Histone 14	Protein Coding	Q71DI3	40	GC01M160725	3.28519	https://www.genecards.org/cgi-bin/carddisp.pl?gene=H3C14
1920	SNRPA	Small Nuclear Ribonucleoprotein Polypeptide A	Protein Coding	P09012	48	GC19P040750	3.28478	https://www.genecards.org/cgi-bin/carddisp.pl?gene=SNRPA
1921	RXRA	Retinoid X Receptor Alpha	Protein Coding	P19793	57	GC09P134317	3.28394	https://www.genecards.org/cgi-bin/carddisp.pl?gene=RXRA
1922	NEFL	Neurofilament Light Chain	Protein Coding	P07196	54	GC08M024950	3.28356	https://www.genecards.org/cgi-bin/carddisp.pl?gene=NEFL
1923	GBA1	Glucosylceramidase Beta 1	Protein Coding	P04062	58	GC01M161111	3.28351	https://www.genecards.org/cgi-bin/carddisp.pl?gene=GBA1
1924	MIR26B	MicroRNA 26b	RNA Gene		29	GC02P218402	3.28328	https://www.genecards.org/cgi-bin/carddisp.pl?gene=MIR26B
1925	PRKAG2	Protein Kinase AMP-Activated Non-Catalytic Subunit Gamma 2	Protein Coding	Q9UGJ0	56	GC07M151556	3.27661	https://www.genecards.org/cgi-bin/carddisp.pl?gene=PRKAG2
1926	RARS1	Arginyl-TRNA Synthetase 1	Protein Coding	P54136	53	GC05P168487	3.2759	https://www.genecards.org/cgi-bin/carddisp.pl?gene=RARS1
1927	FUCA1	Alpha-L-Fucosidase 1	Protein Coding	P04066	56	GC01M023845	3.27542	https://www.genecards.org/cgi-bin/carddisp.pl?gene=FUCA1
1928	MPEG1	Macrophage Expressed 1	Protein Coding	Q2M385	41	GC11M059208	3.27506	https://www.genecards.org/cgi-bin/carddisp.pl?gene=MPEG1
1929	MIR30C2	MicroRNA 30c-2	RNA Gene		20	GC06M094291	3.27491	https://www.genecards.org/cgi-bin/carddisp.pl?gene=MIR30C2
1930	CYP51A1	Cytochrome P450 Family 51 Subfamily A Member 1	Protein Coding	Q16850	51	GC07M092112	3.27237	https://www.genecards.org/cgi-bin/carddisp.pl?gene=CYP51A1
1931	H2AJ	H2A.J Histone	Protein Coding	Q9BTM1	36	GC12P039263	3.27004	https://www.genecards.org/cgi-bin/carddisp.pl?gene=H2AJ
1932	FNTA	Farnesyltransferase, CAAX Box, Alpha	Protein Coding	P49354	48	GC08P043034	3.26961	https://www.genecards.org/cgi-bin/carddisp.pl?gene=FNTA
1933	HBEGF	Heparin Binding EGF Like Growth Factor	Protein Coding	Q99075	53	GC05M140332	3.26829	https://www.genecards.org/cgi-bin/carddisp.pl?gene=HBEGF
1934	CH25H	Cholesterol 25-Hydroxylase	Protein Coding	O95992	46	GC10M089205	3.26676	https://www.genecards.org/cgi-bin/carddisp.pl?gene=CH25H
1935	BCL2A1	BCL2 Related Protein A1	Protein Coding	Q16548	50	GC15M148332	3.26162	https://www.genecards.org/cgi-bin/carddisp.pl?gene=BCL2A1
1936	SNORD13	Small Nucleolar RNA, C/D Box 13	RNA Gene		19	GC08P033514	3.26148	https://www.genecards.org/cgi-bin/carddisp.pl?gene=SNORD13
1937	CALCOCO2	Calcium Binding And Coiled-Coil Domain 2	Protein Coding	Q13137	47	GC17P112582	3.26136	https://www.genecards.org/cgi-bin/carddisp.pl?gene=CALCOCO2
1938	RPL5	Ribosomal Protein L5	Protein Coding	P46777	56	GC01P092845	3.26012	https://www.genecards.org/cgi-bin/carddisp.pl?gene=RPL5
1939	MACROH2A1	MacroH2A.1 Histone	Protein Coding	O75367	51	GC05M135334	3.25965	https://www.genecards.org/cgi-bin/carddisp.pl?gene=MACROH2A1
1940	SPI1	Spi-1 Proto-Oncogene	Protein Coding	P17947	51	GC11M125006	3.25849	https://www.genecards.org/cgi-bin/carddisp.pl?gene=SPI1
1941	CYP7B1	Cytochrome P450 Family 7 Subfamily B Member 1	Protein Coding	O75881	53	GC08M064587	3.25819	https://www.genecards.org/cgi-bin/carddisp.pl?gene=CYP7B1
1942	BCLAF1	BCL2 Associated Transcription Factor 1	Protein Coding	Q9NYF8	47	GC06M136256	3.25763	https://www.genecards.org/cgi-bin/carddisp.pl?gene=BCLAF1
1943	ACKR3	Atypical Chemokine Receptor 3	Protein Coding	P25106	50	GC02P236537	3.25718	https://www.genecards.org/cgi-bin/carddisp.pl?gene=ACKR3
1944	H4C14	H4 Clustered Histone 14	Protein Coding	P62805	34	GC01P149832	3.25575	https://www.genecards.org/cgi-bin/carddisp.pl?gene=H4C14
1945	DPAGT1	Dolichyl-Phosphate N-Acetylglucosaminephosphotransferase 1	Protein Coding	Q9H3H5	53	GC11M126559	3.25378	https://www.genecards.org/cgi-bin/carddisp.pl?gene=DPAGT1
1946	FBL	Fibrillarin	Protein Coding	P22087	51	GC19M039834	3.25343	https://www.genecards.org/cgi-bin/carddisp.pl?gene=FBL
1947	P2RY1	Purinergic Receptor P2Y1	Protein Coding	P47900	54	GC03P152835	3.2533	https://www.genecards.org/cgi-bin/carddisp.pl?gene=P2RY1
1948	COPS5	COP9 Signalosome Subunit 5	Protein Coding	Q92905	51	GC08M067043	3.25294	https://www.genecards.org/cgi-bin/carddisp.pl?gene=COPS5
1949	CD160	CD160 Molecule	Protein Coding	O95971	48	GC01P145719	3.24864	https://www.genecards.org/cgi-bin/carddisp.pl?gene=CD160
1950	GPX3	Glutathione Peroxidase 3	Protein Coding	P22352	50	GC05P152433	3.24696	https://www.genecards.org/cgi-bin/carddisp.pl?gene=GPX3
1951	MIR4286	MicroRNA 4286	RNA Gene		19	GC08P010666	3.24481	https://www.genecards.org/cgi-bin/carddisp.pl?gene=MIR4286
1952	SAP18	Sin3A Associated Protein 18	Protein Coding	O00422	46	GC13P021140	3.24479	https://www.genecards.org/cgi-bin/carddisp.pl?gene=SAP18
1953	TNFSF13	TNF Superfamily Member 13	Protein Coding	O75888	53	GC17P007558	3.24457	https://www.genecards.org/cgi-bin/carddisp.pl?gene=TNFSF13
1954	TAF6	TATA-Box Binding Protein Associated Factor 6	Protein Coding	P49848	48	GC07M105253	3.24437	https://www.genecards.org/cgi-bin/carddisp.pl?gene=TAF6
1955	UBE2N	Ubiquitin Conjugating Enzyme E2 N	Protein Coding	P61088	55	GC12M093406	3.24372	https://www.genecards.org/cgi-bin/carddisp.pl?gene=UBE2N
1956	CAV2	Caveolin 2	Protein Coding	P51636	51	GC07P116287	3.24301	https://www.genecards.org/cgi-bin/carddisp.pl?gene=CAV2
1957	MIR132	MicroRNA 132	RNA Gene		29	GC17M002049	3.23792	https://www.genecards.org/cgi-bin/carddisp.pl?gene=MIR132
1958	CCL26	C-C Motif Chemokine Ligand 26	Protein Coding	Q9Y258	47	GC07M075769	3.23674	https://www.genecards.org/cgi-bin/carddisp.pl?gene=CCL26
1959	ATF4	Activating Transcription Factor 4	Protein Coding	P18848	55	GC22P039519	3.23673	https://www.genecards.org/cgi-bin/carddisp.pl?gene=ATF4
1960	PTAFR	Platelet Activating Factor Receptor	Protein Coding	P25105	51	GC01M028147	3.23593	https://www.genecards.org/cgi-bin/carddisp.pl?gene=PTAFR
1961	P2RY2	Purinergic Receptor P2Y2	Protein Coding	P41231	52	GC11P089503	3.23483	https://www.genecards.org/cgi-bin/carddisp.pl?gene=P2RY2
1962	XRN2	5'-3' Exoribonuclease 2	Protein Coding	Q9H0D6	51	GC20P021303	3.23246	https://www.genecards.org/cgi-bin/carddisp.pl?gene=XRN2
1963	CPT1A	Carnitine Palmitoyltransferase 1A	Protein Coding	P50416	57	GC11M068754	3.2323	https://www.genecards.org/cgi-bin/carddisp.pl?gene=CPT1A
1964	TAF5	TATA-Box Binding Protein Associated Factor 5	Protein Coding	Q15542	42	GC10P109914	3.23164	https://www.genecards.org/cgi-bin/carddisp.pl?gene=TAF5
1965	RPS6KA3	Ribosomal Protein S6 Kinase A3	Protein Coding	P51812	61	GC0XM020149	3.23101	https://www.genecards.org/cgi-bin/carddisp.pl?gene=RPS6KA3
1966	IRGM	Immunity Related GTPase M	Protein Coding	A1A4Y4	44	GC05P150846	3.22983	https://www.genecards.org/cgi-bin/carddisp.pl?gene=IRGM
1967	DEK	DEK Proto-Oncogene	Protein Coding	P35659	50	GC06M018224	3.22696	https://www.genecards.org/cgi-bin/carddisp.pl?gene=DEK
1968	MIR200C	MicroRNA 200c	RNA Gene		29	GC12P038995	3.22666	https://www.genecards.org/cgi-bin/carddisp.pl?gene=MIR200C
1969	MARCHF2	Membrane Associated Ring-CH-Type Finger 2	Protein Coding	Q9P0N8	36	GC19P112192	3.22321	https://www.genecards.org/cgi-bin/carddisp.pl?gene=MARCHF2
1970	RNF216	Ring Finger Protein 216	Protein Coding	Q9NWF9	51	GC07M005620	3.22152	https://www.genecards.org/cgi-bin/carddisp.pl?gene=RNF216
1971	TRV-CAC1-2	TRNA-Val (Anticodon CAC) 1-2	RNA Gene		7	GC05P181097	3.22039	https://www.genecards.org/cgi-bin/carddisp.pl?gene=TRV-CAC1-2
1972	EIF3M	Eukaryotic Translation Initiation Factor 3 Subunit M	Protein Coding	Q7L2H7	47	GC11P032685	3.21415	https://www.genecards.org/cgi-bin/carddisp.pl?gene=EIF3M
1973	PAFAH1B1	Platelet Activating Factor Acetylhydrolase 1b Regulatory Subunit 1	Protein Coding	P43034	55	GC17P002593	3.21257	https://www.genecards.org/cgi-bin/carddisp.pl?gene=PAFAH1B1
1974	ITGB4	Integrin Subunit Beta 4	Protein Coding	P16144	58	GC17P075721	3.21201	https://www.genecards.org/cgi-bin/carddisp.pl?gene=ITGB4
1975	PLG	Plasminogen	Protein Coding	P00747	58	GC06P160702	3.20883	https://www.genecards.org/cgi-bin/carddisp.pl?gene=PLG
1976	MIR1290	MicroRNA 1290	RNA Gene		15	GC01M018897	3.20649	https://www.genecards.org/cgi-bin/carddisp.pl?gene=MIR1290
1977	TRG	T Cell Receptor Gamma Locus	Protein Coding		19	GC07M038240	3.20502	https://www.genecards.org/cgi-bin/carddisp.pl?gene=TRG
1978	RPLP0	Ribosomal Protein Lateral Stalk Subunit P0	Protein Coding	P05388	49	GC12M120196	3.20471	https://www.genecards.org/cgi-bin/carddisp.pl?gene=RPLP0
1979	MSTN	Myostatin	Protein Coding	O14793	55	GC02M190055	3.20371	https://www.genecards.org/cgi-bin/carddisp.pl?gene=MSTN
1980	BICD2	BICD Cargo Adaptor 2	Protein Coding	Q8TD16	50	GC09M092711	3.20366	https://www.genecards.org/cgi-bin/carddisp.pl?gene=BICD2
1981	PTGER2	Prostaglandin E Receptor 2	Protein Coding	P43116	57	GC14P052314	3.2015	https://www.genecards.org/cgi-bin/carddisp.pl?gene=PTGER2
1982	GLRX	Glutaredoxin	Protein Coding	P35754	52	GC05M095752	3.20099	https://www.genecards.org/cgi-bin/carddisp.pl?gene=GLRX
1983	HIVEP1	HIVEP Zinc Finger 1	Protein Coding	P15822	45	GC06P012016	3.19986	https://www.genecards.org/cgi-bin/carddisp.pl?gene=HIVEP1
1984	MIR381	MicroRNA 381	RNA Gene		26	GC14P116759	3.19912	https://www.genecards.org/cgi-bin/carddisp.pl?gene=MIR381
1985	TM9SF2	Transmembrane 9 Superfamily Member 2	Protein Coding	Q99805	41	GC13P099446	3.19734	https://www.genecards.org/cgi-bin/carddisp.pl?gene=TM9SF2
1986	RPS25	Ribosomal Protein S25	Protein Coding	P62851	44	GC11M119015	3.19666	https://www.genecards.org/cgi-bin/carddisp.pl?gene=RPS25
1987	MED28	Mediator Complex Subunit 28	Protein Coding	Q9H204	44	GC04P024704	3.19619	https://www.genecards.org/cgi-bin/carddisp.pl?gene=MED28
1988	RPL27	Ribosomal Protein L27	Protein Coding	P61353	50	GC17P042998	3.19559	https://www.genecards.org/cgi-bin/carddisp.pl?gene=RPL27
1989	POLR3A	RNA Polymerase III Subunit A	Protein Coding	O14802	53	GC10M079112	3.19517	https://www.genecards.org/cgi-bin/carddisp.pl?gene=POLR3A
1990	SNORD81	Small Nucleolar RNA, C/D Box 81	RNA Gene		12	GC01M174941	3.19514	https://www.genecards.org/cgi-bin/carddisp.pl?gene=SNORD81
1991	DDX10	DEAD-Box Helicase 10	Protein Coding	Q13206	46	GC11P108665	3.19176	https://www.genecards.org/cgi-bin/carddisp.pl?gene=DDX10
1992	MCM7	Minichromosome Maintenance Complex Component 7	Protein Coding	P33993	55	GC07M100092	3.19163	https://www.genecards.org/cgi-bin/carddisp.pl?gene=MCM7
1993	CTSC	Cathepsin C	Protein Coding	P53634	54	GC11M126004	3.1901	https://www.genecards.org/cgi-bin/carddisp.pl?gene=CTSC
1994	TAF10	TATA-Box Binding Protein Associated Factor 10	Protein Coding	Q12962	47	GC11M012127	3.1899	https://www.genecards.org/cgi-bin/carddisp.pl?gene=TAF10
1995	RNF213	Ring Finger Protein 213	Protein Coding	Q63HN8	48	GC17P080260	3.18831	https://www.genecards.org/cgi-bin/carddisp.pl?gene=RNF213
1996	WAS	WASP Actin Nucleation Promoting Factor	Protein Coding	P42768	55	GC0XP048676	3.18806	https://www.genecards.org/cgi-bin/carddisp.pl?gene=WAS
1997	PROX1	Prospero Homeobox 1	Protein Coding	Q92786	50	GC01P213983	3.18703	https://www.genecards.org/cgi-bin/carddisp.pl?gene=PROX1
1998	RUVBL2	RuvB Like AAA ATPase 2	Protein Coding	Q9Y230	51	GC19P048993	3.18702	https://www.genecards.org/cgi-bin/carddisp.pl?gene=RUVBL2
[truncated: 6,422 more rows]

## Sheet: Supplementary Data 5
Supplementary Data 5. Overlapped biomarkers associated with HIV and Alzheimer's disease
No	Biomarker Symbol	Description	Category	Uniprot ID	Gifts	GC Id
1	SOD2	Superoxide Dismutase 2	Protein Coding	P04179	56	GC06M159669
2	MAOA	Monoamine Oxidase A	Protein Coding	P21397	58	GC0XP043654
3	CDK1	Cyclin Dependent Kinase 1	Protein Coding	P06493	56	GC10P060772
4	DRD3	Dopamine Receptor D3	Protein Coding	P35462	52	GC03M114128
5	CAPN1	Calpain 1	Protein Coding	P07384	59	GC11P089060
6	GSTP1	Glutathione S-Transferase Pi 1	Protein Coding	P09211	59	GC11P067583
7	LDLR	Low Density Lipoprotein Receptor	Protein Coding	P01130	60	GC19P112317
8	RCAN1	Regulator Of Calcineurin 1	Protein Coding	P53805	52	GC21M034513
9	RAB5A	RAB5A, Member RAS Oncogene Family	Protein Coding	P20339	53	GC03P021761
10	CASP1	Caspase 1	Protein Coding	P29466	58	GC11M105025
11	SNCA	Synuclein Alpha	Protein Coding	P37840	60	GC04M089724
12	HRAS	HRas Proto-Oncogene, GTPase	Protein Coding	P01112	61	GC11M011817
13	MME	Membrane Metalloendopeptidase	Protein Coding	P08473	59	GC03P155024
14	GAL	Galanin And GMAP Prepropeptide	Protein Coding	P22466	54	GC11P089308
15	CR1	Complement C3b/C4b Receptor 1 (Knops Blood Group)	Protein Coding	P17927	53	GC01P207496
16	GSR	Glutathione-Disulfide Reductase	Protein Coding	P00390	59	GC08M030678
17	PRKN	Parkin RBR E3 Ubiquitin Protein Ligase	Protein Coding	O60260	58	GC06M161348
18	NTRK2	Neurotrophic Receptor Tyrosine Kinase 2	Protein Coding	Q16620	62	GC09P084668
19	MFGE8	Milk Fat Globule EGF And Factor V/VIII Domain Containing	Protein Coding	Q08431	51	GC15M088898
20	LRP1	LDL Receptor Related Protein 1	Protein Coding	Q07954	56	GC12P057128
21	CREB1	CAMP Responsive Element Binding Protein 1	Protein Coding	P16220	59	GC02P207529
22	MIR93	MicroRNA 93	RNA Gene	0	28	GC07M105252
23	PVALB	Parvalbumin	Protein Coding	P20472	50	GC22M036800
24	TARDBP	TAR DNA Binding Protein	Protein Coding	Q13148	56	GC01P039670
25	MIR22	MicroRNA 22	RNA Gene	0	29	GC17M001713
26	DNAH8	Dynein Axonemal Heavy Chain 8	Protein Coding	Q96JB1	47	GC06P135004
27	SLC1A3	Solute Carrier Family 1 Member 3	Protein Coding	P43003	57	GC05P036687
28	PIK3R1	Phosphoinositide-3-Kinase Regulatory Subunit 1	Protein Coding	P27986	60	GC05P068215
29	TFCP2	Transcription Factor CP2	Protein Coding	Q12800	50	GC12M051093
30	DNTT	DNA Nucleotidylexotransferase	Protein Coding	P04053	51	GC10P096304
31	SERPINA3	Serpin Family A Member 3	Protein Coding	P01011	52	GC14P094612
32	BCYRN1	Brain Cytoplasmic RNA 1	RNA Gene	0	26	GC02P047253
33	CSNK2A1	Casein Kinase 2 Alpha 1	Protein Coding	P68400	59	GC20M000472
34	APOC1	Apolipoprotein C1	Protein Coding	P02654	49	GC19P044914
35	MAPK8IP1	Mitogen-Activated Protein Kinase 8 Interacting Protein 1	Protein Coding	Q9UQF2	53	GC11P047713
36	MIR26B	MicroRNA 26b	RNA Gene	0	29	GC02P218402
37	COX5A	Cytochrome C Oxidase Subunit 5A	Protein Coding	P20674	53	GC15M074919
38	MIR146A	MicroRNA 146a	RNA Gene	0	29	GC05P160485
39	KCNIP3	Potassium Voltage-Gated Channel Interacting Protein 3	Protein Coding	Q9Y2W7	47	GC02P096981
40	NOS1	Nitric Oxide Synthase 1	Protein Coding	P29475	58	GC12M117208
41	PON1	Paraoxonase 1	Protein Coding	P27169	56	GC07M095297
42	NEFM	Neurofilament Medium Chain	Protein Coding	P07197	52	GC08P024913
43	CD40	CD40 Molecule	Protein Coding	P25942	59	GC20P046118
44	CS	Citrate Synthase	Protein Coding	O75390	54	GC12M056271
45	EGR1	Early Growth Response 1	Protein Coding	P18146	53	GC05P138465
46	MAPK14	Mitogen-Activated Protein Kinase 14	Protein Coding	Q16539	60	GC06P134977
47	TH	Tyrosine Hydroxylase	Protein Coding	P07101	59	GC11M002163
48	CNTF	Ciliary Neurotrophic Factor	Protein Coding	P26441	51	GC11P058622
49	DLG4	Discs Large MAGUK Scaffold Protein 4	Protein Coding	P78352	57	GC17M074828
50	PLA2G4A	Phospholipase A2 Group IVA	Protein Coding	P47712	56	GC01P186798
51	MIR106B	MicroRNA 106b	RNA Gene	0	29	GC07M105256
52	SOAT1	Sterol O-Acyltransferase 1	Protein Coding	P35610	53	GC01P179294
53	MT-ND1	Mitochondrially Encoded NADH:Ubiquinone Oxidoreductase Core Subunit 1	Protein Coding	P03886	40	GCMTP003309
54	ACHE	Acetylcholinesterase (Yt Blood Group)	Protein Coding	P22303	56	GC07M100889
55	CAMK2G	Calcium/Calmodulin Dependent Protein Kinase II Gamma	Protein Coding	Q13555	58	GC10M073812
56	CASP3	Caspase 3	Protein Coding	P42574	58	GC04M184627
57	SERPINE2	Serpin Family E Member 2	Protein Coding	P07093	51	GC02M223975
58	INA	Internexin Neuronal Intermediate Filament Protein Alpha	Protein Coding	Q16352	47	GC10P103277
59	NQO1	NAD(P)H Quinone Dehydrogenase 1	Protein Coding	P15559	56	GC16M069706
60	MAP2	Microtubule Associated Protein 2	Protein Coding	P11137	53	GC02P209424
61	NOS3	Nitric Oxide Synthase 3	Protein Coding	P29474	59	GC07P158097
62	GFAP	Glial Fibrillary Acidic Protein	Protein Coding	P14136	57	GC17M077883
63	CIB1	Calcium And Integrin Binding 1	Protein Coding	Q99828	51	GC15M090229
64	HLA-DRB1	Major Histocompatibility Complex, Class II, DR Beta 1	Protein Coding	P01911	55	GC06M093834
65	NOTCH3	Notch Receptor 3	Protein Coding	Q9UM47	60	GC19M015159
66	CDKN3	Cyclin Dependent Kinase Inhibitor 3	Protein Coding	Q16667	51	GC14P054398
67	PDYN	Prodynorphin	Protein Coding	P01213	54	GC20M001978
68	NPC1	NPC Intracellular Cholesterol Transporter 1	Protein Coding	O15118	59	GC18M023506
69	DLG1	Discs Large MAGUK Scaffold Protein 1	Protein Coding	Q12959	52	GC03M197042
70	PINK1	PTEN Induced Kinase 1	Protein Coding	Q9BXM7	55	GC01P041392
71	HSD17B10	Hydroxysteroid 17-Beta Dehydrogenase 10	Protein Coding	Q99714	55	GC0XM053431
72	UBB	Ubiquitin B	Protein Coding	P0CG47	53	GC17P016380
73	MIR15A	MicroRNA 15a	RNA Gene	0	23	GC13M050049
74	CASP6	Caspase 6	Protein Coding	P55212	57	GC04M109688
75	ALDH2	Aldehyde Dehydrogenase 2 Family Member	Protein Coding	P05091	59	GC12P111766
76	PIN1	Peptidylprolyl Cis/Trans Isomerase, NIMA-Interacting 1	Protein Coding	Q13526	56	GC19P009835
77	MT3	Metallothionein 3	Protein Coding	P25713	48	GC16P056589
78	BACE2	Beta-Secretase 2	Protein Coding	Q9Y5Z0	51	GC21P041168
79	CST3	Cystatin C	Protein Coding	P01034	53	GC20M023930
80	HSPA8	Heat Shock Protein Family A (Hsp70) Member 8	Protein Coding	P11142	58	GC11M123057
81	MTR	5-Methyltetrahydrofolate-Homocysteine Methyltransferase	Protein Coding	Q99707	56	GC01P236795
82	PLA2G6	Phospholipase A2 Group VI	Protein Coding	O60733	55	GC22M078732
83	CTSB	Cathepsin B	Protein Coding	P07858	60	GC08M011842
84	TNF	Tumor Necrosis Factor	Protein Coding	P01375	61	GC06P134820
85	NGFR	Nerve Growth Factor Receptor	Protein Coding	P08138	56	GC17P049495
86	IL1A	Interleukin 1 Alpha	Protein Coding	P01583	54	GC02M112773
87	PARK7	Parkinsonism Associated Deglycase	Protein Coding	Q99497	56	GC01P039429
88	PTGS2	Prostaglandin-Endoperoxide Synthase 2	Protein Coding	P35354	58	GC01M186671
89	NEFL	Neurofilament Light Chain	Protein Coding	P07196	54	GC08M024950
90	GAP43	Growth Associated Protein 43	Protein Coding	P17677	52	GC03P115623
91	NTS	Neurotensin	Protein Coding	P30990	50	GC12P085876
92	MYOCD	Myocardin	Protein Coding	Q8IZQ8	53	GC17P012665
93	SYP	Synaptophysin	Protein Coding	P08247	55	GC0XM049187
94	WNT1	Wnt Family Member 1	Protein Coding	P04628	56	GC12P060231
95	MAPK1	Mitogen-Activated Protein Kinase 1	Protein Coding	P28482	61	GC22M021759
96	MAPK8	Mitogen-Activated Protein Kinase 8	Protein Coding	P45983	58	GC10P048306
97	NTF3	Neurotrophin 3	Protein Coding	P20783	53	GC12P038933
98	CASP9	Caspase 9	Protein Coding	P55211	56	GC01M015491
99	CAT	Catalase	Protein Coding	P04040	60	GC11P034460
100	P2RX7	Purinergic Receptor P2X 7	Protein Coding	Q99572	55	GC12P133258
101	MIR29A	MicroRNA 29a	RNA Gene	0	29	GC07M130876
102	COMT	Catechol-O-Methyltransferase	Protein Coding	P21964	60	GC22P019941
103	DRD1	Dopamine Receptor D1	Protein Coding	P21728	53	GC05M175440
104	SLC6A4	Solute Carrier Family 6 Member 4	Protein Coding	P31645	57	GC17M030194
105	DPYSL2	Dihydropyrimidinase Like 2	Protein Coding	Q16555	54	GC08P026514
106	PLA2G2A	Phospholipase A2 Group IIA	Protein Coding	P14555	55	GC01M019975
107	BDNF	Brain Derived Neurotrophic Factor	Protein Coding	P23560	58	GC11M027654
108	SLC2A3	Solute Carrier Family 2 Member 3	Protein Coding	P11169	56	GC12M007919
109	ADORA2A	Adenosine A2a Receptor	Protein Coding	P29274	55	GC22P024417
110	RPS27A	Ribosomal Protein S27a	Protein Coding	P62979	52	GC02P055231
111	APOB	Apolipoprotein B	Protein Coding	P04114	55	GC02M020956
112	PPARG	Peroxisome Proliferator Activated Receptor Gamma	Protein Coding	P37231	61	GC03P012287
113	MAPT	Microtubule Associated Protein Tau	Protein Coding	P10636	59	GC17P045894
114	SNAP25	Synaptosome Associated Protein 25	Protein Coding	P60880	58	GC20P010224
115	CHAT	Choline O-Acetyltransferase	Protein Coding	P28329	57	GC10P049609
116	CTSD	Cathepsin D	Protein Coding	P07339	61	GC11M001752
117	MIR197	MicroRNA 197	RNA Gene	0	26	GC01P109598
118	OGT	O-Linked N-Acetylglucosamine (GlcNAc) Transferase	Protein Coding	O15294	55	GC0XP071735
119	SYT1	Synaptotagmin 1	Protein Coding	P21579	57	GC12P078863
120	GRIN1	Glutamate Ionotropic Receptor NMDA Type Subunit 1	Protein Coding	Q05586	59	GC09P137138
121	GLUL	Glutamate-Ammonia Ligase	Protein Coding	P15104	57	GC01M182378
122	MIRLET7I	MicroRNA Let-7i	RNA Gene	0	28	GC12P062690
123	MAPK3	Mitogen-Activated Protein Kinase 3	Protein Coding	P27361	58	GC16M044057
124	GRN	Granulin Precursor	Protein Coding	P28799	56	GC17P044345
125	CHRM2	Cholinergic Receptor Muscarinic 2	Protein Coding	P08172	56	GC07P136868
126	HFE	Homeostatic Iron Regulator	Protein Coding	Q30201	54	GC06P026087
127	DYRK1A	Dual Specificity Tyrosine Phosphorylation Regulated Kinase 1A	Protein Coding	Q13627	59	GC21P037365
128	GSK3A	Glycogen Synthase Kinase 3 Alpha	Protein Coding	P49840	58	GC19M092832
129	CCL3	C-C Motif Chemokine Ligand 3	Protein Coding	P10147	50	GC17M036088
130	CAST	Calpastatin	Protein Coding	P20810	56	GC05P095975
131	HSPG2	Heparan Sulfate Proteoglycan 2	Protein Coding	P98160	56	GC01M021822
132	GRIA2	Glutamate Ionotropic Receptor AMPA Type Subunit 2	Protein Coding	P42262	60	GC04P157204
133	RPS6KB1	Ribosomal Protein S6 Kinase B1	Protein Coding	P23443	59	GC17P059893
134	NTRK1	Neurotrophic Receptor Tyrosine Kinase 1	Protein Coding	P04629	58	GC01P156815
135	NOS2	Nitric Oxide Synthase 2	Protein Coding	P35228	58	GC17M027756
136	CYP2D6	Cytochrome P450 Family 2 Subfamily D Member 6	Protein Coding	P10635	56	GC22M042126
137	C5AR1	Complement C5a Receptor 1	Protein Coding	P21730	54	GC19P047290
138	A2M	Alpha-2-Macroglobulin	Protein Coding	P01023	55	GC12M009067
139	APOE	Apolipoprotein E	Protein Coding	P02649	59	GC19P113251
140	TUBB	Tubulin Beta Class I	Protein Coding	P07437	58	GC06P134798
141	BCHE	Butyrylcholinesterase	Protein Coding	P06276	59	GC03M165772
142	MAPK10	Mitogen-Activated Protein Kinase 10	Protein Coding	P53779	55	GC04M085990
143	CHRNB2	Cholinergic Receptor Nicotinic Beta 2 Subunit	Protein Coding	P17787	54	GC01P164503
144	APBA2	Amyloid Beta Precursor Protein Binding Family A Member 2	Protein Coding	Q99767	51	GC15P156709
145	DLST	Dihydrolipoamide S-Succinyltransferase	Protein Coding	P36957	55	GC14P074881
146	EIF2S1	Eukaryotic Translation Initiation Factor 2 Subunit Alpha	Protein Coding	P05198	54	GC14P067359
147	TNFRSF1A	TNF Receptor Superfamily Member 1A	Protein Coding	P19438	59	GC12M006328
148	OLR1	Oxidized Low Density Lipoprotein Receptor 1	Protein Coding	P78380	51	GC12M029495
149	AGER	Advanced Glycosylation End-Product Specific Receptor	Protein Coding	Q15109	55	GC06M032180
150	CBS	Cystathionine Beta-Synthase	Protein Coding	P35520	60	GC21M043053
151	NCSTN	Nicastrin	Protein Coding	Q92542	58	GC01P160343
152	NPY	Neuropeptide Y	Protein Coding	P01303	53	GC07P024290
153	VCP	Valosin Containing Protein	Protein Coding	P55072	58	GC09M035085
154	GSK3B	Glycogen Synthase Kinase 3 Beta	Protein Coding	P49841	59	GC03M119821
155	PPARD	Peroxisome Proliferator Activated Receptor Delta	Protein Coding	Q03181	54	GC06P134964
156	EIF2AK2	Eukaryotic Translation Initiation Factor 2 Alpha Kinase 2	Protein Coding	P19525	59	GC02M037099
157	MIR34A	MicroRNA 34a	RNA Gene	0	29	GC01M014460
158	BLMH	Bleomycin Hydrolase	Protein Coding	Q13867	51	GC17M030248
159	ADCYAP1	Adenylate Cyclase Activating Polypeptide 1	Protein Coding	P18509	51	GC18P000895
160	IAPP	Islet Amyloid Polypeptide	Protein Coding	P10997	49	GC12P021354
161	SOD1	Superoxide Dismutase 1	Protein Coding	P00441	61	GC21P031659
162	CAPN2	Calpain 2	Protein Coding	P17655	56	GC01P223701
163	DRD4	Dopamine Receptor D4	Protein Coding	P21917	54	GC11P010613
164	CETP	Cholesteryl Ester Transfer Protein	Protein Coding	P11597	55	GC16P056961
165	FPR2	Formyl Peptide Receptor 2	Protein Coding	P25090	54	GC19P051752
166	PEBP1	Phosphatidylethanolamine Binding Protein 1	Protein Coding	P30086	55	GC12P118152
167	CH25H	Cholesterol 25-Hydroxylase	Protein Coding	O95992	46	GC10M089205
168	CHRNA7	Cholinergic Receptor Nicotinic Alpha 7 Subunit	Protein Coding	P36544	53	GC15P031923
169	CALB1	Calbindin 1	Protein Coding	P05937	52	GC08M090058
170	MAP3K5	Mitogen-Activated Protein Kinase Kinase Kinase 5	Protein Coding	Q99683	57	GC06M136557
171	HMOX2	Heme Oxygenase 2	Protein Coding	P30519	54	GC16P004474
172	CRYAB	Crystallin Alpha B	Protein Coding	P02511	55	GC11M111908
173	MIR320A	MicroRNA 320a	RNA Gene	0	29	GC08M022306
174	CNR1	Cannabinoid Receptor 1	Protein Coding	P21554	55	GC06M088139
175	STUB1	STIP1 Homology And U-Box Containing Protein 1	Protein Coding	Q9UNE7	54	GC16P080174
176	GSN	Gelsolin	Protein Coding	P06396	58	GC09P121201
177	MIR363	MicroRNA 363	RNA Gene	0	23	GC0XM134448
178	VLDLR	Very Low Density Lipoprotein Receptor	Protein Coding	P98155	57	GC09P002611
179	SLC1A2	Solute Carrier Family 1 Member 2	Protein Coding	P43004	59	GC11M035267
180	MPO	Myeloperoxidase	Protein Coding	P05164	61	GC17M058269
181	NTF4	Neurotrophin 4	Protein Coding	P34130	55	GC19M093071
182	GRIN2B	Glutamate Ionotropic Receptor NMDA Type Subunit 2B	Protein Coding	Q13224	61	GC12M013437
183	GRK2	G Protein-Coupled Receptor Kinase 2	Protein Coding	P25098	56	GC11P067266
184	MIR128-1	MicroRNA 128-1	RNA Gene	0	26	GC02P135665
185	PTPA	Protein Phosphatase 2 Phosphatase Activator	Protein Coding	Q15257	52	GC09P141447
186	QPCT	Glutaminyl-Peptide Cyclotransferase	Protein Coding	Q16769	51	GC02P037344
187	PRNP	Prion Protein (Kanno Blood Group)	Protein Coding	F7VJQ1	57	GC20P004686
188	NCKAP1	NCK Associated Protein 1	Protein Coding	Q9Y2A7	48	GC02M182909
189	RTN4	Reticulon 4	Protein Coding	Q9NQC3	53	GC02M054934
190	TTR	Transthyretin	Protein Coding	P02766	57	GC18P031557
191	HTT	Huntingtin	Protein Coding	P42858	53	GC04P003041
192	CLU	Clusterin	Protein Coding	P10909	56	GC08M027596
193	CXCL12	C-X-C Motif Chemokine Ligand 12	Protein Coding	P48061	54	GC10M044370
194	CAV1	Caveolin 1	Protein Coding	Q03135	57	GC07P116524
195	CDK5R1	Cyclin Dependent Kinase 5 Regulatory Subunit 1	Protein Coding	Q15078	54	GC17P032486
196	DBN1	Drebrin 1	Protein Coding	Q16643	50	GC05M177456
197	UBQLN1	Ubiquilin 1	Protein Coding	Q9UMX0	52	GC09M083659
198	MIR107	MicroRNA 107	RNA Gene	0	27	GC10M089604
199	INSR	Insulin Receptor	Protein Coding	P06213	62	GC19M007112
200	FLOT1	Flotillin 1	Protein Coding	O75955	51	GC06M093710
201	AKT1	AKT Serine/Threonine Kinase 1	Protein Coding	P31749	62	GC14M104769
202	MAP2K1	Mitogen-Activated Protein Kinase Kinase 1	Protein Coding	Q02750	63	GC15P066386
203	CASP2	Caspase 2	Protein Coding	P42575	55	GC07P157914
204	JUN	Jun Proto-Oncogene, AP-1 Transcription Factor Subunit	Protein Coding	P05412	58	GC01M058780
205	NOTCH1	Notch Receptor 1	Protein Coding	P46531	61	GC09M138715
206	SNAP91	Synaptosome Associated Protein 91	Protein Coding	O60641	51	GC06M094602
207	APP	Amyloid Beta Precursor Protein	Protein Coding	P05067	59	GC21M025880
208	ITM2B	Integral Membrane Protein 2B	Protein Coding	Q9Y287	53	GC13P048233
209	OGDH	Oxoglutarate Dehydrogenase	Protein Coding	Q02218	55	GC07P044606
210	RAB3A	RAB3A, Member RAS Oncogene Family	Protein Coding	P20336	51	GC19M018196
211	LRRK2	Leucine Rich Repeat Kinase 2	Protein Coding	Q5S007	58	GC12P040196
212	MIR29B1	MicroRNA 29b-1	RNA Gene	0	28	GC07M130877
213	FYN	FYN Proto-Oncogene, Src Family Tyrosine Kinase	Protein Coding	P06241	56	GC06M111660
214	MIR210	MicroRNA 210	RNA Gene	0	28	GC11M011821
215	GRIA1	Glutamate Ionotropic Receptor AMPA Type Subunit 1	Protein Coding	P42261	58	GC05P153489
216	PSEN2	Presenilin 2	Protein Coding	P49810	58	GC01P226870
217	HMGCR	3-Hydroxy-3-Methylglutaryl-CoA Reductase	Protein Coding	P04035	56	GC05P075336
218	HMOX1	Heme Oxygenase 1	Protein Coding	P09601	61	GC22P035380
219	GDNF	Glial Cell Derived Neurotrophic Factor	Protein Coding	P39905	59	GC05M037812
220	GSTM1	Glutathione S-Transferase Mu 1	Protein Coding	P09488	51	GC01P109687
221	CRH	Corticotropin Releasing Hormone	Protein Coding	P06850	52	GC08M066176
222	BACE1-AS	BACE1 Antisense RNA	RNA Gene	0	21	GC11P117455
223	GLRX	Glutaredoxin	Protein Coding	P35754	52	GC05M095752
224	ADAM17	ADAM Metallopeptidase Domain 17	Protein Coding	P78536	59	GC02M009488
225	IL1B	Interleukin 1 Beta	Protein Coding	P01584	56	GC02M112829
226	IDE	Insulin Degrading Enzyme	Protein Coding	P14735	57	GC10M092451
227	GAPDH	Glyceraldehyde-3-Phosphate Dehydrogenase	Protein Coding	P04406	59	GC12P038965
228	TLR2	Toll Like Receptor 2	Protein Coding	O60603	61	GC04P153684
229	ESR2	Estrogen Receptor 2	Protein Coding	Q92731	58	GC14M064084
230	SLC6A3	Solute Carrier Family 6 Member 3	Protein Coding	Q01959	59	GC05M001392
231	DHCR24	24-Dehydrocholesterol Reductase	Protein Coding	Q15392	53	GC01M054849
232	C1R	Complement C1r	Protein Coding	P00736	55	GC12M029317
233	NGF	Nerve Growth Factor	Protein Coding	P01138	60	GC01M115285
234	ALOX5	Arachidonate 5-Lipoxygenase	Protein Coding	P09917	57	GC10P045374
235	SQSTM1	Sequestosome 1	Protein Coding	Q13501	58	GC05P179806
236	UCHL1	Ubiquitin C-Terminal Hydrolase L1	Protein Coding	P09936	61	GC04P041256
237	ABCA1	ATP Binding Cassette Subfamily A Member 1	Protein Coding	O95477	58	GC09M104781
238	CFH	Complement Factor H	Protein Coding	P08603	56	GC01P196621
239	RHOA	Ras Homolog Family Member A	Protein Coding	P61586	59	GC03M049359
240	OGG1	8-Oxoguanine DNA Glycosylase	Protein Coding	O15527	56	GC03P021488
241	TUBA1B	Tubulin Alpha 1b	Protein Coding	P68363	53	GC12M049127
242	MTOR	Mechanistic Target Of Rapamycin Kinase	Protein Coding	P42345	64	GC01M011106
243	RAF1	Raf-1 Proto-Oncogene, Serine/Threonine Kinase	Protein Coding	P04049	63	GC03M012583
244	DRD2	Dopamine Receptor D2	Protein Coding	P14416	58	GC11M113409
245	ADAM10	ADAM Metallopeptidase Domain 10	Protein Coding	O14672	62	GC15M058588
246	BAD	BCL2 Associated Agonist Of Cell Death	Protein Coding	Q92934	53	GC11M125317
247	VDAC1	Voltage Dependent Anion Channel 1	Protein Coding	P21796	54	GC05M133975
248	TUBB3	Tubulin Beta 3 Class III	Protein Coding	Q13509	59	GC16P095438
249	MIAT	Myocardial Infarction Associated Transcript	RNA Gene	0	32	GC22P026646
250	CTNNA3	Catenin Alpha 3	Protein Coding	Q9UI47	51	GC10M065912
251	PPARA	Peroxisome Proliferator Activated Receptor Alpha	Protein Coding	Q07869	53	GC22P046150
252	BACE1	Beta-Secretase 1	Protein Coding	P56817	56	GC11M117285
253	HAR1B	Highly Accelerated Region 1B	RNA Gene	0	24	GC20M063095
254	TSPO	Translocator Protein	Protein Coding	B1AH88	53	GC22P043151
255	HSPA5	Heat Shock Protein Family A (Hsp70) Member 5	Protein Coding	P11021	58	GC09M125234
256	MAP1B	Microtubule Associated Protein 1B	Protein Coding	P46821	53	GC05P072107
257	CDK5	Cyclin Dependent Kinase 5	Protein Coding	Q00535	62	GC07M151053
258	TXN	Thioredoxin	Protein Coding	P10599	55	GC09M110243
259	PTGS1	Prostaglandin-Endoperoxide Synthase 1	Protein Coding	P23219	55	GC09P122370
260	CYP46A1	Cytochrome P450 Family 46 Subfamily A Member 1	Protein Coding	Q9Y6A2	51	GC14P099684
261	LRPAP1	LDL Receptor Related Protein Associated Protein 1	Protein Coding	P30533	53	GC04M004893
262	CP	Ceruloplasmin	Protein Coding	P00450	57	GC03M149162

## Sheet: Supplementary Data 6
Supplementary Data 6.The association between overlapped biomarkers (genes related to HIV and dementia) and NeuroPro database involved in the pathogenesis of Alzheimer's disease
Biomarkers	NeuroPro Score (Total)	NeuroPro Score (Bulk Tissue)	Increased in AD	Decreased in AD	Single Directional Outlier	Inconsistent in AD	NFT Protein	Plaque Protein	CAA Protein	Published Studies Linked to AD	NeuroPro Score (Total)	Directional Change in AD	Disease Phase
GFAP	31	25	TRUE				INCREASED	INCREASED	INCREASED	1882	31	UP	Phase 2: Early AD
APP	28	24	TRUE				INCREASED	INCREASED		18228	28	UP	Phase 2: Early AD
CLU	24	19	TRUE		TRUE		INCREASED	INCREASED	INCREASED	583	24	UP	Phase 2: Early AD
APOE	19	14	TRUE				PRESENT	INCREASED	INCREASED	10606	19	UP	Phase 1: Pre-neuropathology
MAPT	16	11	TRUE				INCREASED	INCREASED		23171	17	UP	Phase 3: AD
UCHL1	16	12				TRUE	PRESENT	PRESENT	INCREASED	98
SNAP25	15	11		TRUE			PRESENT	PRESENT	DECREASED	184	16	DOWN	Phase 2: Early AD
GRIA2	15	12		TRUE			PRESENT	PRESENT		41	15	DOWN	Phase 3: AD
GSTP1	14	10	TRUE				PRESENT	PRESENT	INCREASED		14	UP	Phase 2: Early AD
DLG4	14	12		TRUE				PRESENT			14	DOWN	Phase 3: AD
MAP2	14	11		TRUE			PRESENT	PRESENT			14	DOWN	Phase 2: Early AD
RAB3A	14	11				TRUE	PRESENT	PRESENT
RTN4	13	10		TRUE			PRESENT	PRESENT			14	DOWN	Phase 2: Early AD
GAP43	12	9				TRUE	PRESENT	PRESENT
SYT1	12	9		TRUE	TRUE		PRESENT	PRESENT			12	INCONSISTENT	Phase 2: Early AD
DBN1	12	9		TRUE	TRUE		PRESENT	PRESENT			12	DOWN	Phase 2: Early AD
SQSTM1	12	8	TRUE				INCREASED	INCREASED			12	UP	Phase 3: AD
CP	12	9	TRUE		TRUE			INCREASED			12	UP	Phase 2: Early AD
NEFM	11	8	TRUE				PRESENT	PRESENT			11	UP	Phase 2: Early AD
MAPK1	11	8	TRUE				PRESENT	PRESENT			11	UP	Phase 3: AD
CTSD	11	7	TRUE				PRESENT	INCREASED			11	UP	Phase 2: Early AD
GSK3A	11	8		TRUE	TRUE		PRESENT	PRESENT			11	DOWN	Phase 3: AD
CAPN2	11	9	TRUE					PRESENT			11	UP	Phase 2: Early AD
MAP2K1	11	9				TRUE		PRESENT
GAPDH	11	8	TRUE				PRESENT	PRESENT			12	UP	Phase 2: Early AD
NEFL	10	7	TRUE				PRESENT	PRESENT			10	UP	Phase 3: AD
DPYSL2	10	7				TRUE	PRESENT	PRESENT
SLC2A3	10	9		TRUE				INCREASED			10	DOWN	Phase 2: Early AD
NCKAP1	10	8		TRUE	TRUE			PRESENT			10	DOWN	Phase 2: Early AD
OGDH	10	8		TRUE				PRESENT			11	DOWN	Phase 3: AD
TUBB3	10	7		TRUE			PRESENT	PRESENT			10	DOWN	Phase 3: AD
SERPINA3	9	6	TRUE				PRESENT	INCREASED			9	UP	Phase 3: AD
COX5A	9	5		TRUE			PRESENT	PRESENT	DECREASED		9	DOWN	Phase 3: AD
DLG1	9	7		TRUE				PRESENT			9	DOWN	Phase 2: Early AD
A2M	9	7	TRUE					PRESENT			9	UP	Phase 3: AD
TUBB	9	6		TRUE	TRUE		PRESENT	PRESENT			9	DOWN	Phase 3: AD
SOD1	9	6	TRUE		TRUE		PRESENT	PRESENT
GSN	9	6	TRUE				PRESENT	PRESENT			9	UP	Phase 3: AD
PTPA	9	6				TRUE		PRESENT	INCREASED
INA	8	5	TRUE		TRUE		PRESENT	PRESENT
GSK3B	8	7		TRUE				PRESENT			8	DOWN	Phase 2: Early AD
PEBP1	8	5	TRUE				PRESENT	PRESENT
HMOX2	8	7		TRUE				PRESENT			8	DOWN	Phase 2: Early AD
SNAP91	8	5		TRUE			PRESENT	PRESENT
CDK5	8	5		TRUE			PRESENT	PRESENT			8	DOWN	Phase 3: AD
SOD2	7	5	TRUE				PRESENT	PRESENT			7	UP	Phase 3: AD
SNCA	7	4					PRESENT	PRESENT
LRP1	7	5	TRUE					INCREASED
SLC1A3	7	5	TRUE		TRUE			PRESENT
SERPINE2	7	3						INCREASED	INCREASED
HSPA8	7	4					PRESENT	PRESENT
PARK7	7	4					PRESENT	PRESENT
GRIN1	7	6		TRUE				PRESENT			7	DOWN	Phase 3: AD
MAPK3	7	4						PRESENT	INCREASED
SLC1A2	7	4					PRESENT	PRESENT
GRK2	7	6		TRUE	TRUE			PRESENT			7	DOWN	Phase 3: AD
PRNP	7	5				TRUE		PRESENT
GLRX	7	6	TRUE					PRESENT			7	UP	Phase 1: Pre-neuropathology
RAB5A	6	4						PRESENT
TARDBP	6	3					DECREASED	DECREASED
CS	6	3					PRESENT	PRESENT
ALDH2	6	3					PRESENT	PRESENT
CST3	6	2					PRESENT	PRESENT	INCREASED
SYP	6	4						PRESENT
CAT	6	3					PRESENT	PRESENT
GLUL	6	3					PRESENT	PRESENT
DLST	6	3					PRESENT	PRESENT
CRYAB	6	4						PRESENT
GRIN2B	6	5		TRUE				PRESENT			6	DOWN	Phase 3: AD
RHOA	6	4						PRESENT
VDAC1	6	3					PRESENT	PRESENT
HSPA5	6	3					PRESENT	PRESENT
MAOA	5	3						PRESENT
CSNK2A1	5	4						PRESENT
CAMK2G	5	3						PRESENT
HSD17B10	5	2					PRESENT	PRESENT
PIN1	5	2					PRESENT	PRESENT
OGT	5	3						PRESENT
VCP	5	2					PRESENT	PRESENT
CALB1	5	5		TRUE
FYN	5	3						PRESENT
GRIA1	5	4		TRUE				PRESENT
TUBA1B	5	2					PRESENT	PRESENT
TXN	5	2					PRESENT	PRESENT
CAPN1	4	2						PRESENT
HRAS	4	3						PRESENT
GSR	4	2						PRESENT
NQO1	4	2					INCREASED	PRESENT
CTSB	4	2						INCREASED
RPS27A	4	4
MAPK10	4	3						PRESENT
STUB1	4	3						DECREASED
ITM2B	4	4
ADAM10	4	4
MAP1B	4	1					PRESENT	PRESENT
UBB	3	0					INCREASED	PRESENT
MT3	3	3
COMT	3	2						PRESENT
CAST	3	3
EIF2S1	3	1						PRESENT
UBQLN1	3	2						PRESENT
FLOT1	3	0					PRESENT	PRESENT
CFH	3	2						PRESENT
TSPO	3	3
NTRK2	2	1						PRESENT
PVALB	2	2
DNAH8	2	2
PIK3R1	2	2
NOS1	2	2
APOB	2	2
GRN	2	0					PRESENT	INCREASED
HSPG2	2	0						PRESENT
CBS	2	2
NCSTN	2	0						INCREASED
MAP3K5	2	2
CNR1	2	2
TTR	2	2
HTT	2	1						PRESENT
GSTM1	2	0						PRESENT
MTOR	2	2
BACE1	2	2
CASP1	1	0						INCREASED
PRKN	1	1
MAPK8IP1	1	1
PON1	1	0						PRESENT
MT-ND1	1	1
HLA-DRB1	1	0							INCREASED
NOTCH3	1	1
PDYN	1	1
MAPK8	1	1
P2RX7	1	1
BDNF	1	1
C5AR1	1	1
NPY	1	1
EIF2AK2	1	1
BLMH	1	0						DECREASED
ADCYAP1	1	1
QPCT	1	1
CAV1	1	1
CRH	1	1
ADAM17	1	1
IDE	1	1
TLR2	1	1
ALOX5	1	1
CTNNA3	1	1
PTGS1	1	1
CDK1
DRD3
LDLR
RCAN1
MME
GAL
CR1
MFGE8
CREB1
MIR93
MIR22
TFCP2
DNTT
BCYRN1
APOC1
MIR26B
MIR146A
KCNIP3
CD40
EGR1
MAPK14
TH
CNTF
PLA2G4A
MIR106B
SOAT1
ACHE
CASP3
NOS3
CIB1
CDKN3
NPC1
PINK1
MIR15A
CASP6
BACE2
MTR
PLA2G6
TNF
NGFR
IL1A
PTGS2
NTS
MYOCD
WNT1
NTF3
CASP9
MIR29A
DRD1
SLC6A4
PLA2G2A
ADORA2A
PPARG
CHAT
MIR197
MIRLET7I
CHRM2
HFE
DYRK1A
CCL3
RPS6KB1
NTRK1
NOS2
CYP2D6
BCHE
CHRNB2
APBA2
TNFRSF1A
OLR1
AGER
PPARD
MIR34A
IAPP
DRD4
CETP
FPR2
CH25H
CHRNA7
MIR320A
MIR363
VLDLR
MPO
NTF4
MIR128-1
CXCL12
CDK5R1
MIR107
INSR
AKT1
CASP2
JUN
NOTCH1
LRRK2
MIR29B1
MIR210
PSEN2
HMGCR
HMOX1
GDNF
BACE1-AS
IL1B
ESR2
SLC6A3
DHCR24
C1R
NGF
ABCA1
OGG1
RAF1
DRD2
BAD
MIAT
PPARA
HAR1B
CYP46A1
LRPAP1

## Sheet: Supplementary Data 7
Supplementary Data 7.The association between overlapped biomarkers (genes related to HIV and Azlheimer's disease) and NeuroPro database involved in different clinical stages of AD
Biomarker symbol	NeuroPro Score (Total)	NeuroPro Score (Advanced AD)	NeuroPro Score (preclinical AD)	NeuroPro Score (MCI)	NeuroPro Score (preclinical AD/MCI Combined)	Increased in Advanced AD	Decreased in Advanced AD	Single Directional Outlier (Advanced AD)	Inconsistent in Advanced AD	Increased in preclinical AD	Decreased in preclinical AD	Inconsistent in preclinical AD	Increased in MCI	Decreased in MCI	Inconsistent in MCI	Increased in Early AD	Decreased in Early AD	Change in Early and Advanced AD	Proposed "Advanced AD Protein Changes"	Proposed "Early-AD Protein Changes"	Opposite Protein Changes in Advanced AD and Early-AD	Unable to Group	Enriched in Plaques	Enriched in NFTs	Mitochondrial Protein	Synaptic Protein	Location in Synapse
GFAP	31	21	2	2	4	TRUE					TRUE			TRUE			TRUE		UP (BOTH EARLY & LATE)		UP			TRUE	TRUE
APP	28	17	6	1	7	TRUE					TRUE			TRUE			TRUE		UP (BOTH EARLY & LATE)		UP			TRUE	TRUE		TRUE
CLU	24	18	1	0	1	TRUE		TRUE	TRUE	TRUE	TRUE						TRUE		UP (BOTH EARLY & LATE)		UP			TRUE	TRUE		TRUE
APOE	19	12	2	0	2	TRUE					TRUE						TRUE		UP (BOTH EARLY & LATE)		UP			TRUE			TRUE
MAPT	16	11	0	0	0	TRUE													LATE ONLY (UP)	UP				TRUE	TRUE
UCHL1	16
SNAP25	15	-10	-1	0	-1		TRUE					TRUE						TRUE	DOWN (BOTH EARLY & LATE)		DOWN						TRUE
GRIA2	15	-12	0	0	0		TRUE												LATE ONLY (DOWN)	DOWN							TRUE
GSTP1	14	8	2	0	2	TRUE					TRUE						TRUE		UP (BOTH EARLY & LATE)		UP
DLG4	14	-12	0	0	0		TRUE												LATE ONLY (DOWN)	DOWN							TRUE
MAP2	14	-10	0	-1	-1		TRUE								TRUE			TRUE	DOWN (BOTH EARLY & LATE)		DOWN						TRUE
RAB3A	14	0	-2	0	-2				TRUE	TRUE		TRUE						TRUE					TRUE				TRUE
RTN4	13	-8	-2	0	-2		TRUE					TRUE						TRUE	DOWN (BOTH EARLY & LATE)		DOWN						TRUE
GAP43	12
SYT1	12	-8	0	1	1		TRUE							TRUE			TRUE		OPPOSITE (UP - EARLY; DOWN - LATE)			UP					TRUE
DBN1	12	-7	-2	0	-2		TRUE	TRUE	TRUE	TRUE		TRUE						TRUE	DOWN (BOTH EARLY & LATE)		DOWN						TRUE
SQSTM1	12	8	0	0	0	TRUE													LATE ONLY (UP)	UP				TRUE	TRUE
CP	12	8	0	1	1	TRUE		TRUE	TRUE	TRUE				TRUE			TRUE		UP (BOTH EARLY & LATE)		UP			TRUE
NEFM	11	7	1	0	1	TRUE					TRUE						TRUE		UP (BOTH EARLY & LATE)		UP						TRUE
[truncated: 243 more rows]

## Sheet: Supplementary Data 8
Supplementary Data 8. Key overlapped biomarkers changed in HIV individual's brain
[truncated: 15 more rows]

[truncated: 3 more sheets: Supplementart Data 9, Supplementary Data 10, Supplementary Data 11]
